# Supplementary material for: Integrating transcriptomics, glycomics and glycoproteomics to characterize hepatitis B virus-associated hepatocellular carcinoma
Source: Cell Commun Signal. 2024 Apr 1;22:200. doi: 10.1186/s12964-024-01569-y (PMC10983713; doi:10.1186/s12964-024-01569-y)
Supplement: Supplementary file 2 — Additional file 2: Table 1. Characteristics of 100 participants clincal data of glycomics. Table 2. Characteristics of 80 of 100 participants clincal data of glycoproteomics. Table 3. Primers of glycan-related genes. Table 4. Differentially expressed glyco-genes in GSE135631 and GSE94660. Table 5. Identified N-glycans in HC, CHB, LC and HCC serum samples. Table 6. Identified glycopeptides in HC, CHB, LC and HCC serum samples. Table 7. Differentially expressed intact glycopeptides from cluster I-IV. Table 8. Differentially expressed proteins in CHB, LC and HBV-HCC compared HC. Table 9. Glycosylation site occupancy of glycopeptides in HC, CHB, LC and HBV-HCC. [file 12964_2024_1569_MOESM2_ESM.zip]

Archive with 9 entries (9 files):
- 12964_2024_1569_MOESM2_ESM/~$Table S6 .xlsx
- 12964_2024_1569_MOESM2_ESM/Table S1&2.docx
- 12964_2024_1569_MOESM2_ESM/Table S3 .xlsx
- 12964_2024_1569_MOESM2_ESM/Table S4.xlsx
- 12964_2024_1569_MOESM2_ESM/Table S5 .xlsx
- 12964_2024_1569_MOESM2_ESM/Table S6.CSV
- 12964_2024_1569_MOESM2_ESM/Table S7.csv
- 12964_2024_1569_MOESM2_ESM/Table S8.xlsx
- 12964_2024_1569_MOESM2_ESM/Table S9.xlsx
