# Supplementary material for: Integrating transcriptomics, glycomics and glycoproteomics to characterize hepatitis B virus-associated hepatocellular carcinoma
Source: Cell Commun Signal. 2024 Apr 1;22:200. doi: 10.1186/s12964-024-01569-y (PMC10983713; doi:10.1186/s12964-024-01569-y)
Supplement: Supplementary file 2 — Additional file 2: Table 1. Characteristics of 100 participants clincal data of glycomics. Table 2. Characteristics of 80 of 100 participants clincal data of glycoproteomics. Table 3. Primers of glycan-related genes. Table 4. Differentially expressed glyco-genes in GSE135631 and GSE94660. Table 5. Identified N-glycans in HC, CHB, LC and HCC serum samples. Table 6. Identified glycopeptides in HC, CHB, LC and HCC serum samples. Table 7. Differentially expressed intact glycopeptides from cluster I-IV. Table 8. Differentially expressed proteins in CHB, LC and HBV-HCC compared HC. Table 9. Glycosylation site occupancy of glycopeptides in HC, CHB, LC and HBV-HCC. [file 12964_2024_1569_MOESM2_ESM.zip › 12964_2024_1569_MOESM2_ESM/Table S3 .xlsx]

## Sheet: Sheet1
gene	F（5'—3'）	R（5'—3'）
FUT1	AAAGCGGACTGTGGATCT	GGACACAGGATCGACAGG
FUT2	CTGCCCAACCACTCTGTC	CCGTAAAGACAAAGAGGATG
FUT3	CAACAGAGAAAGCAGGCA	AAGAAACACACAGCCACC
FUT4	TCCTACGGAGAGGCTCAG	TCCTCGTAGTCCAACACG
FUT5	ATGGCAGTGGAACCTGTC	GCACCATCTCTGAGCAGC
FUT6	CATTTCTGCTGCCTCAGG	GGGCAAGTCAGGCAACTC
FUT7	CCACGATCACCATCCTTG	AGGCTTCGGTTGGCACTC
FUT8	TCCATGACCCTA ATGGTCTTTT	TGTCCTGTACTTCATGCGCT
FUT9	AAATCCCATGCAGTTCTG	AAACAAGTGCTCAATGCC
FUT10	ATCTTGCCTGTGCGTCAC	ATGCGTAGGTGCTTCCTC
FUT11	CTCTTGGCTTTCTTGTCC	ATGACGGAGTGATTGTTC
POFUT1	AGATTCATGCCCACCTTGT	GCTGTAGCCCACACACTGC
POFUT2	TTCACGACCACTATGGAGG	CGGAGCCCAGCTTGACCTT
GAPDH	AGATCCCTCCAAAATCAAGTGG	GGCAGAGATGATGACCCTTTT
PIGM	GGCGAATGGCTCCTGAACTT	GGTGTAACGGTACGTGGCTC
PIGV	GCTTTGTGGACCAACTCGTG	CGTAAGGGTCTCAACAGTTCAG
PIGT	ACACTGACCACTACTTTCTGCG	GCCTTGGAACTACAGGGCAA
B4GALT3	CGAGATCAGGGACCGACATTT	GATCGTTCTGGACAGTAGGGC
