# Supplementary material for: Integrating transcriptomics, glycomics and glycoproteomics to characterize hepatitis B virus-associated hepatocellular carcinoma
Source: Cell Commun Signal. 2024 Apr 1;22:200. doi: 10.1186/s12964-024-01569-y (PMC10983713; doi:10.1186/s12964-024-01569-y)
Supplement: Supplementary file 2 — Additional file 2: Table 1. Characteristics of 100 participants clincal data of glycomics. Table 2. Characteristics of 80 of 100 participants clincal data of glycoproteomics. Table 3. Primers of glycan-related genes. Table 4. Differentially expressed glyco-genes in GSE135631 and GSE94660. Table 5. Identified N-glycans in HC, CHB, LC and HCC serum samples. Table 6. Identified glycopeptides in HC, CHB, LC and HCC serum samples. Table 7. Differentially expressed intact glycopeptides from cluster I-IV. Table 8. Differentially expressed proteins in CHB, LC and HBV-HCC compared HC. Table 9. Glycosylation site occupancy of glycopeptides in HC, CHB, LC and HBV-HCC. [file 12964_2024_1569_MOESM2_ESM.zip › 12964_2024_1569_MOESM2_ESM/Table S4.xlsx]

## Sheet: GSE135631
Symbol	log2FoldChange	padj
FCN2	-3.95171	1.38e-12
CLEC4M	-3.89386	1.97e-08
CLEC1B	-3.78355	3.98e-10
CLEC4G	-3.43877	5.75e-07
FCN3	-2.7817	2.4e-05
MBL2	-2.75647	9.99e-11
NDST3	-2.73725	3.05e-10
GBA3	-2.71634	7.58e-05
COLEC10	-2.62831	4.76e-06
CHST4	-2.59759	3.22e-05
B3GALT5	-2.52429	5.1e-05
ST6GAL2	-2.43843	1.85e-07
NEU4	-2.42248	0.000219
CLEC12A	-2.22885	3.92e-10
PGLYRP2	-2.15345	9.35e-05
ITLN1	-2.12906	5.59e-05
SIGLEC11	-2.10049	1.07e-07
KLRC4	-1.85987	2.01e-07
ST8SIA6	-1.81271	1.01e-08
KLRK1	-1.78124	1.72e-09
KLRC2	-1.76104	1.88e-05
KLRC3	-1.69995	1.7e-07
COLEC11	-1.59785	1.16e-05
MRC1	-1.50716	4.88e-06
CLEC3B	-1.50072	5.65e-06
GALNT17	-1.4575	0.0325
CD69	-1.43749	0.000358
ST6GALNAC1	-1.39167	0.00288
CLEC9A	-1.35596	0.000737
CHST7	-1.35222	3.81e-05
KLRD1	-1.33362	0.00292
PIGV	-1.32201	8.19e-07
SLC35D1	-1.3107	3.04e-10
KLRC1	-1.30817	0.00235
KLRF1	-1.27932	0.00136
ST3GAL6	-1.20176	1.59e-05
SIGLEC7	-1.17704	0.000122
SIGLEC1	-1.11901	0.00315
FUT6	-1.09416	0.0478
SELP	-1.05472	0.0262
CLEC4F	-1.03237	0.0173
UST	-0.968364	0.00152
SIGLEC9	-0.92705	0.00714
DSE	-0.898624	0.000131
SIGLEC5	-0.889691	0.00873
EDEM1	-0.85702	2.84e-07
ASGR2	-0.854557	0.00299
ICAM3	-0.849255	0.00436
CLEC2B	-0.848082	0.00148
GALNT3	-0.793005	0.0469
HEXB	0.582609	0.0266
PECAM1	0.587443	0.00911
GNS	0.588729	0.0158
LGALS8	0.622174	0.0155
RPN2	0.642917	0.000619
GPAA1	0.644971	0.000109
GALNT1	0.645527	0.000854
GM2A	0.646292	0.00673
PIGT	0.646392	0.00302
ALG12	0.663434	0.000177
PIGW	0.68273	0.00013
STT3A	0.692734	1.57e-05
IDUA	0.695682	0.00045
B4GALT5	0.708073	7.58e-05
B4GALT6	0.719245	0.0016
PGAP1	0.723042	0.000983
PIGM	0.755299	1.63e-05
FUT1	0.800369	0.0255
GLA	0.807589	0.00207
GALNT2	0.851911	0.000914
EDEM3	0.879939	3.44e-06
COG2	0.883	1.69e-06
CHST1	0.883442	0.00438
MANEAL	0.885682	0.00377
SLC35B2	0.89342	5.54e-05
B4GALT3	0.910658	2.16e-05
PIGU	0.949958	4e-07
GAL3ST4	1.0939	0.0131
PIGZ	1.11532	2.75e-05
B3GALNT1	1.16982	0.000897
B4GALNT1	1.17153	0.00147
NEU1	1.18282	1.01e-05
B3GALNT2	1.26708	2.09e-11
FUT2	1.39969	5.23e-05
PIGC	1.46418	1.85e-08
HS3ST2	1.47235	0.000544
UGT8	1.47844	0.0282
CHST10	1.48485	2.43e-05
B3GNT3	1.51676	0.00945
LGALS3	1.52693	0.000672
GCNT3	1.76365	0.0168
GAL3ST1	1.89226	3e-07
BCAN	2.1021	9.93e-05
VCAN	2.1225	1.37e-05
ACAN	2.26303	0.000215
B3GNT5	2.39872	3.88e-12
CLGN	2.66638	4.66e-09
COLEC12	2.82651	4.02e-07
B4GALNT4	3.0349	0.000163
HS6ST2	5.21053	2.97e-09

## Sheet: GSE94660
Symbol	log2FoldChange	padj
FCN2	-5.13387	2.38e-19
CLEC4M	-5.07029	5.38e-16
CLEC4G	-4.89947	2.76e-16
CLEC1B	-4.72287	7.6e-20
FCN3	-4.58575	1.61e-19
COLEC10	-3.40926	2.21e-12
ITLN1	-3.29325	2.11e-12
CHST4	-3.22275	4.53e-07
CLEC12A	-2.53726	4.22e-17
SIGLEC11	-2.43878	7.7e-14
ST6GAL2	-2.43618	8.49e-08
GBA3	-2.40921	1.01e-06
MRC1	-2.17464	1.73e-14
MAN1C1	-2.14937	3.15e-14
KLRF1	-2.0072	4.75e-13
MBL2	-1.96784	3.63e-06
ST8SIA6	-1.84144	3.55e-07
GALNT14	-1.83003	4.32e-09
ST6GALNAC1	-1.82857	8.03e-05
HAS2	-1.80796	0.00346
ATRNL1	-1.71466	0.000231
SIGLEC14	-1.67607	0.00107
SIGLEC1	-1.67337	4.81e-09
PGLYRP2	-1.63452	0.000119
ST3GAL6	-1.51735	6.06e-09
SIGLEC7	-1.41371	1.33e-07
CLEC3B	-1.3938	6.79e-06
SIGLEC9	-1.37741	5.8e-08
SELE	-1.34815	0.00483
SLC35D1	-1.22384	6.13e-09
SIGLEC5	-1.22277	0.000282
KLRD1	-1.1776	0.00139
COLEC11	-1.16916	0.00498
HYAL1	-1.13404	1.46e-06
PIGV	-1.06035	4.39e-11
GALNS	-1.05439	2.98e-16
CHST7	-1.03794	0.00105
ST6GALNAC3	-1.01362	6.02e-05
CLEC4E	-1.00992	0.021
SELL	-1.00943	0.0025
ASGR2	-1.00376	0.000184
ASGR1	-0.966771	8.44e-05
HS3ST3A1	-0.960555	0.00173
FCN1	-0.921322	0.014
CD209	-0.908026	0.0174
KLRC3	-0.892636	0.0223
MPDU1	-0.884048	5.44e-11
SELP	-0.876015	0.0448
MAN1A1	-0.8532	0.000253
ICAM3	-0.832619	1.38e-06
MGAT5	0.718895	7.57e-05
MANEAL	0.740188	0.0203
EDEM3	0.744626	4.29e-05
ST6GALNAC2	0.778152	0.036
PIGS	0.781733	1.79e-06
NDST1	0.815735	3.29e-05
NEU1	0.816697	5.93e-07
GPAA1	0.822025	4.18e-06
B4GALNT1	0.823467	0.0437
GALNT10	0.827015	1.14e-11
PIGM	0.837832	2.34e-13
GLB1L	0.861825	0.000231
OGT	0.944652	5.43e-10
EXTL3	0.952309	1.8e-05
PIGU	0.974084	2.26e-11
LGALS3	0.996018	0.00138
IDUA	1.00093	2.42e-07
LFNG	1.02383	0.00618
COG2	1.03669	3.54e-16
ST6GALNAC4	1.04178	0.000476
LAYN	1.04668	0.00176
SIGLEC8	1.05583	0.0227
CLEC2D	1.05948	0.00804
B4GALT6	1.06826	6.13e-06
VCAM1	1.09821	0.00465
SIGLEC6	1.1108	0.0209
GCNT4	1.11175	1.95e-05
ST8SIA1	1.11369	0.0487
LY75	1.14042	0.00625
PIGZ	1.14579	6.32e-05
B4GALNT3	1.17548	0.0128
LGALS2	1.17641	0.00767
B3GALNT2	1.18437	7.79e-19
PGAP1	1.19378	2.85e-05
FUT4	1.26304	0.00119
MGAT4A	1.30048	2.48e-12
PIGC	1.3898	3.93e-14
B3GALNT1	1.50376	4.36e-06
GALNT12	1.72832	1.55e-05
CHST10	1.83586	9.74e-09
GAL3ST4	1.95016	6.09e-06
B3GNT5	1.99664	2.23e-07
B3GNT3	2.04766	0.000295
HS3ST2	2.10491	4.18e-07
COLEC12	2.24672	5.54e-06
GAL3ST1	2.43159	6.92e-08
MGAT3	2.56904	4.91e-08
VCAN	2.65551	2.61e-07
CLGN	2.8991	1.85e-06
B4GALNT4	3.37692	2.05e-07
