# Supplementary material for: Integrating transcriptomics, glycomics and glycoproteomics to characterize hepatitis B virus-associated hepatocellular carcinoma
Source: Cell Commun Signal. 2024 Apr 1;22:200. doi: 10.1186/s12964-024-01569-y (PMC10983713; doi:10.1186/s12964-024-01569-y)
Supplement: Supplementary file 2 — Additional file 2: Table 1. Characteristics of 100 participants clincal data of glycomics. Table 2. Characteristics of 80 of 100 participants clincal data of glycoproteomics. Table 3. Primers of glycan-related genes. Table 4. Differentially expressed glyco-genes in GSE135631 and GSE94660. Table 5. Identified N-glycans in HC, CHB, LC and HCC serum samples. Table 6. Identified glycopeptides in HC, CHB, LC and HCC serum samples. Table 7. Differentially expressed intact glycopeptides from cluster I-IV. Table 8. Differentially expressed proteins in CHB, LC and HBV-HCC compared HC. Table 9. Glycosylation site occupancy of glycopeptides in HC, CHB, LC and HBV-HCC. [file 12964_2024_1569_MOESM2_ESM.zip › 12964_2024_1569_MOESM2_ESM/Table S5 .xlsx]

## Sheet: Detail
No	糖结构（在word）	Component		Calculated.mass	Detected.mass	N-glycans	Average intensity of normal(HC)	Average intensity of hepatitis(CHB)	Average intensity of cirrhosis(LC)	Average intensity of hepatic carcinoma(HBV-HCC)	Fold change of HBV-HCC/HC	Fold change of LC/HC	Fold change of CHB/HC	P value of CHB/HC	P value of LC/HC	P value of HBV-HCC/HC	times identified in HC	times identified in CHB	times identified in LC	times identified in HBV-HCC
2		HexNAc(2)Hex(2)Fuc(1)	N2H2F1	917.322	917.322	paucimannose	0.00627579	0.00280959	0	0	0	0	0.447688	0	0	0	19	25	0	0
5		HexNAc(2)Hex(5)	N2H5	1257.42	1257.42	high mannose	0.0428297	0.0326419	0.0324634	0.0429699	1.00327	0.757964	0.762132	0.003	0.004	0.966	20	27	22	31
6		HexNAc(2)Hex(6)	N2H6	1419.48	1419.48	high mannose	0.0847211	0.0510187	0.0562493	0.0694004	0.819163	0.663935	0.602196	0	0	0.011	20	27	22	31
7		HexNAc(2)Hex(7)	N2H7	1581.53	1581.53	high mannose	0.0298185	0.0155643	0.0225138	0.023847	0.799738	0.755027	0.521968	0	0.003	0.009	20	27	22	31
8		HexNAc(2)Hex(8)	N2H8	1743.58	1743.58	high mannose	0.0498757	0.0244184	0.0366583	0.037724	0.75636	0.734994	0.489584	0	0.002	0.003	20	27	22	31
9		HexNAc(2)Hex(9)	N2H9	1905.63	1905.63	high mannose	0.0515797	0.020713	0.026702	0.0298579	0.578868	0.517685	0.401573	0	0	0	20	27	22	30
10		HexNAc(3)Hex(3)	N3H3	1136.4	1136.4	hybrid	0.0098554	0.00589485	0	0	0	0	0.598134	0	0	0	20	27	0	0
11		HexNAc(3)Hex(3)Fuc(1)	N3H3F1	1282.45	1282.45	hybrid	0	0.00144812	0	0	/	/	/	0	0	0	0	13	0	0
12		HexNAc(3)Hex(4)	N3H4	1298.45	1298.45	hybrid	0.0162087	0.0112214	0.00203289	0.00364919	0.225138	0.12542	0.692306	0	0	0	20	27	12	22
15		HexNAc(3)Hex(5)	N3H5	1460.5	1460.5	hybrid	0.00883648	0.00522636	0.00313556	0.00389213	0.440462	0.354843	0.591453	0	0	0	20	23	14	20
17		HexNAc(3)Hex(6)	N3H6	1622.55	1622.55	hybrid	0.00884646	0.00381096	0.00410544	0.00503693	0.569373	0.464078	0.430789	0	0	0	20	18	15	22
18		HexNAc(4)Hex(3)	N4H3	1339.48	1339.48	complex	0.0071295	0.00825985	0.00558062	0.00671748	0.94221	0.782751	1.15855	0.291	0.168	0.691	16	27	20	27
19		HexNAc(4)Hex(3)Fuc(1)	N4H3F1	1485.53	1485.53	complex	0.0305263	0.0640495	0.0770465	0.0859336	2.81506	2.52394	2.09817	0.001	0	0	20	27	22	31
20		HexNAc(4)Hex(4)	N4H4	1501.53	1501.53	complex	0.0271014	0.0247959	0.0218234	0.0248957	0.918613	0.805251	0.91493	0.258	0.015	0.266	20	27	22	31
21		HexNAc(4)Hex(4)Fuc(1)	N4H4F1	1647.59	1647.59	complex	0.110546	0.186493	0.234503	0.238474	2.15723	2.12132	1.68701	0	0	0	20	27	22	31
24		HexNAc(4)Hex(5)	N4H5	1663.58	1663.58	complex	0.202	0.151511	0.0701492	0.0723495	0.358166	0.347274	0.750057	0	0	0	20	27	22	31
25		HexNAc(4)Hex(5)Fuc(1)	N4H5F1	1809.64	1809.64	complex	0.129204	0.176412	0.206727	0.166635	1.2897	1.6	1.36538	0.001	0	0.005	20	27	22	31
26		HexNAc(4)Hex(5)Fuc(1)NeuAc(1)	N4H5F1S1/N4H4F2S1	2100.73	2123.72	complex	0	0.015158	0.00561891	0.00537394	/	/	/	0	0	0	0	27	20	30
27		HexNAc(4)Hex(5)NeuAc(1)	N4H5S1/N4H4F1S1	1954.68	1977.67	complex	0	0.0577397	0.0137417	0.0167585	/	/	/	0	0	0	0	27	21	31
29		HexNAc(4)Hex(5)NeuGc(2)	N4H5S2	2277.76	2323.74	complex	0.00703762	0	0	0	0	0	0	0	0	0	19	0	0	0
30		HexNAc(4)Hex(6)	N4H6	1825.63	1825.63	hybrid	0.0103357	0.00632219	0.0133633	0.00739069	0.715064	1.29293	0.611685	0.01	0.084	0.046	20	22	21	27
34		HexNAc(5)Hex(3)	N5H3	1542.56	1542.56	complex	0.00425098	0	0.00700243	0.00919868	2.1639	1.64725	0	0.024	0.158	0.007	10	0	13	24
35		HexNAc(5)Hex(3)Fuc(1)	N5H3F1	1688.61	1688.61	complex	0.0116812	0.0177424	0.0189753	0.0198581	1.70001	1.62444	1.51889	0.008	0.003	0	20	27	22	31
36		HexNAc(5)Hex(4)	N5H4	1704.61	1704.61	complex	0.0141869	0.0103819	0.0173294	0.0193446	1.36355	1.22151	0.731796	0.09	0.18	0.019	20	24	22	31
37		HexNAc(5)Hex(4)Fuc(1)	N5H4F1	1850.67	1850.67	complex	0.0238412	0.0371851	0.0565434	0.0558126	2.34101	2.37166	1.5597	0	0	0	20	27	22	31
39		HexNAc(5)Hex(5)	N5H5	1866.66	1866.66	complex	0.0150085	0.0104573	0.0124824	0.0119569	0.796675	0.831687	0.696757	0.001	0.069	0.019	20	27	20	31
40		HexNAc(5)Hex(5)Fuc(1)	N5H5F1	2012.72	2012.72	complex	0.0375351	0.028169	0.0408084	0.0336471	0.896417	1.08721	0.75047	0	0.216	0.114	20	27	22	31
41		HexNAc(5)Hex(5)Fuc(1)NeuAc(1)	N5H5F1S1/N5H4F2S1	2303.81	2326.8	complex	0	0.00437631	0.00267865	0.00212333	/	/	/	0	0	0	0	27	21	31
42		HexNAc(5)Hex(5)Fuc(2)	N5H5F2	2158.78	2158.78	complex	0.00263732	0	0	0	0	0	0	0	0	0	12	0	0	0
43		HexNAc(5)Hex(5)Fuc(3)	N5H5F3	2304.83	2304.83	complex	0.00406101	0.00130663	0	0	0	0	0.321749	0	0	0	17	16	0	0
45		HexNAc(5)Hex(6)	N5H6	2028.71	2028.71	complex/hybrid	0.013041	0.00375422	0.00414815	0.00214734	0.16466	0.318084	0.287877	0	0	0	20	18	18	19
46		HexNAc(5)Hex(6)Fuc(1)	N5H6F1	2174.77	2174.77	complex	0.0044075	0	0	0	0	0	0	0	0	0	18	0	0	0
51		HexNAc(6)Hex(3)Fuc(1)	N6H3F1	1891.69	1891.69	complex	0.00755535	0.00498645	0	0	0	0	0.659989	0	0	0	20	22	0	0
52		HexNAc(6)Hex(3)Fuc(1)NeuAc(1)	N6H3F1S1	2182.79	2205.78	complex	0.00171279	0.00298007	0	0	0	0	1.73989	0	0	0	10	25	0	0
54		HexNAc(6)Hex(4)NeuAc(1)	N6H4S1/N6H3F1S1	2198.78	2221.77	complex	0.0020983	0	0	0	0	0	0	0	0	0	13	0	0	0
55		HexNAc(7)Hex(6)	N7H6	2434.87	2434.87	complex	0	0.00080246	0	0	/	/	/	0	1	1	0	16	0	0
56		HexNAc(8)Hex(3)	N8H3	2151.79	2151.79	complex	0	0.00232546	0	0	/	/	/	0	1	1	0	16	0	0
		concertedly down-regulated glycans
		concertedly up-regulated glycans

## Sheet: Structure
Component	Glycan structure
HexNAc(2)Hex(10)
HexNAc(2)Hex(2)Fuc(1)
HexNAc(2)Hex(5)
HexNAc(2)Hex(6)
HexNAc(2)Hex(7)
HexNAc(2)Hex(8)
HexNAc(2)Hex(9)
HexNAc(3)Hex(3)
HexNAc(3)Hex(3)Fuc(1)
HexNAc(3)Hex(4)
HexNAc(3)Hex(5)
HexNAc(3)Hex(6)
HexNAc(4)Hex(3)
HexNAc(4)Hex(3)Fuc(1)
HexNAc(4)Hex(4)
HexNAc(4)Hex(4)Fuc(1)
HexNAc(4)Hex(5)
HexNAc(4)Hex(5)Fuc(1)
HexNAc(4)Hex(5)Fuc(1)NeuAc(1)
HexNAc(4)Hex(5)NeuAc(1)
HexNAc(4)Hex(5)NeuGc(2)
HexNAc(4)Hex(6)
HexNAc(5)Hex(3)
HexNAc(5)Hex(3)Fuc(1)
HexNAc(5)Hex(4)
HexNAc(5)Hex(4)Fuc(1)
HexNAc(5)Hex(5)
HexNAc(5)Hex(5)Fuc(1)
HexNAc(5)Hex(5)Fuc(1)NeuAc(1)
HexNAc(5)Hex(5)Fuc(2)
HexNAc(5)Hex(5)Fuc(3)
HexNAc(5)Hex(6)
HexNAc(5)Hex(6)Fuc(1)
HexNAc(6)Hex(3)Fuc(1)
HexNAc(6)Hex(3)Fuc(1)NeuAc(1)
HexNAc(6)Hex(4)NeuAc(1)
HexNAc(7)Hex(6)
HexNAc(8)Hex(3)
HexNAc(8)Hex(6)
continuously down-regulated
continuously up-regulated
