# Supplementary material for: Integrating transcriptomics, glycomics and glycoproteomics to characterize hepatitis B virus-associated hepatocellular carcinoma
Source: Cell Commun Signal. 2024 Apr 1;22:200. doi: 10.1186/s12964-024-01569-y (PMC10983713; doi:10.1186/s12964-024-01569-y)
Supplement: Supplementary file 2 — Additional file 2: Table 1. Characteristics of 100 participants clincal data of glycomics. Table 2. Characteristics of 80 of 100 participants clincal data of glycoproteomics. Table 3. Primers of glycan-related genes. Table 4. Differentially expressed glyco-genes in GSE135631 and GSE94660. Table 5. Identified N-glycans in HC, CHB, LC and HCC serum samples. Table 6. Identified glycopeptides in HC, CHB, LC and HCC serum samples. Table 7. Differentially expressed intact glycopeptides from cluster I-IV. Table 8. Differentially expressed proteins in CHB, LC and HBV-HCC compared HC. Table 9. Glycosylation site occupancy of glycopeptides in HC, CHB, LC and HBV-HCC. [file 12964_2024_1569_MOESM2_ESM.zip › 12964_2024_1569_MOESM2_ESM/Table S6.CSV]

Sequence	Modifications	Glycan Composition	Position in Protein	# PSMs	Master Protein Accessions	Positions in Master Proteins	Modifications in Master Proteins	Master Protein Descriptions	Theo. MH+ [Da]	CA1	CA2	CA3	CA4	CA5	CA6	CA7	CA8	CA9	CA10	CA11	CA12	CA13	CA14	CA15	CA16	CA17	CI1	CI2	CI3	CI4	CI5	CI6	CI7	CI8	CI9	CI10	CI11	CI12	CI13	CI14	CI15	CI16	CI17	CI18	CI19	CI20	CI21	I1	I2
SLGNVNFTVSAEALESQELCGTEVPSVPEHGRK	1xCarbamidomethyl [C20];1xHexNAc(2)Hex(6) [N6]	HexNAc(2)Hex(6)	864	130	P01023	P01023 [864-896]		Alpha-2-macroglobulin OS=Homo sapiens GN=A2M PE=1 SV=3	4920.19844	22494118.61	62167012	54586968.82	8213840.545	40903144.37	26909461.1	23744087.84	30705799.82	17885937.11	14773253.3	26426035.09	22228859.11	41637214.89	30851929.9	31805272.15	30406449.35	0	19424041.49	8587364.849	13801150.16	30887690.2	15789311.52	22623330.73	5358545.308	9878685.031	0	27116933.68	13866718.47	15759535.51	11561799.75	29513713.92	17727122.27	8143819.614	36668280.26	25631572.14	30924524.16	50965049.22	71638379.64	22898693.22	33741951.7
SLGNVNFTVSAEALESQELCGTEVPSVPEHGR	1xCarbamidomethyl [C20];1xHexNAc(2)Hex(5) [N6]	HexNAc(2)Hex(5)	864	47	P01023	P01023 [864-895]		Alpha-2-macroglobulin OS=Homo sapiens GN=A2M PE=1 SV=3	4630.05065	18576650.87	32744184.46	53220285.59	0	19304560.66	9641594.726	15109327.21	43970828.95	22826325.97	18416759	23256067.12	15328612.59	27898171.11	28772602.11	30484377.34	42248148.94	12239289.47	8541255.923	0	0	14667518.14	25459176.02	13253476.16	2788169.182	0	7181280.989	32139435.88	13059104.27	23457968.47	12176625.84	20522929.36	21519030.7	0	15476143.36	10007421.3	4740784.351	30972429.98	31131612.74	0	29711685.29
SLGNVNFTVSAEALESQELCGTEVPSVPEHGRK	1xCarbamidomethyl [C20];1xHexNAc(2)Hex(5) [N6]	HexNAc(2)Hex(5)	864	273	P01023	P01023 [864-896]		Alpha-2-macroglobulin OS=Homo sapiens GN=A2M PE=1 SV=3	4758.14561	120531117	259051763.3	194528924.4	37645105.65	163658735.7	114251554.7	152866775.3	231681049.4	158760873.3	74148632.73	124744456.2	131236505.4	186683435.6	143286145.7	151402950.4	198557180.6	26776315.68	73000909.12	64951388.02	63737666.2	166936280.9	116836893.4	151562102.1	38610085.66	43701271.97	71589519.89	184893589.2	111418328.8	126880431.1	66206619.47	131429669.7	124087242.7	43408758.48	174913010.7	134130006.5	113233489.4	227427118.8	372717335.9	106798561.2	232680041.7
SLGNVNFTVSAEALESQELCGTEVPSVPEHGRK	1xCarbamidomethyl [C20];1xHexNAc(3)Hex(4)NeuAc(1) [N6]	HexNAc(3)Hex(4)NeuAc(1)	864	43	P01023	P01023 [864-896]		Alpha-2-macroglobulin OS=Homo sapiens GN=A2M PE=1 SV=3	5090.26758	17695838.65	11557743.51	7268174.673	3702387.31	8374174.583	14691173.17	12441648.06	33090036.23	25000758.02	10989691.46	5749836.945	11747784.15	26524084.43	7022828.194	19671225.9	6340517.722	0	7605069.897	0	0	12026820.52	5349001.7	11668516.65	4679008.664	4732438.369	7356198.288	12035801.03	5265326.645	17015458.93	3596501.589	0	6430525.635	5151058.296	23193445.39	6115646.523	0	12215547.72	11012149.55	3524297.547	9456027.364
SLGNVNFTVSAEALESQELCGTEVPSVPEHGRK	1xCarbamidomethyl [C20];1xHexNAc(3)Hex(5)NeuAc(1) [N6]	HexNAc(3)Hex(5)NeuAc(1)	864	94	P01023	P01023 [864-896]		Alpha-2-macroglobulin OS=Homo sapiens GN=A2M PE=1 SV=3	5252.3204	34380181.11	40552208.84	28192416.54	17562345.13	23062174.26	35541311.64	27262963.09	73303748.68	42946096.91	18741971.35	60670438.86	26441247.29	45057334.59	19090320.17	48605580.36	19072207.44	13756614.74	25765436.48	0	5801864.824	27940036.08	68466751.83	34587644.29	18881123.02	25451783.36	9736290.547	33691751.71	21092995.87	72491641.72	18055485.58	19373607.7	18708016.71	17167579.5	33966779.42	60885595.01	35661185.18	37064210.16	27588304.79	10331598.74	37282800.67
SLGNVNFTVSAEALESQELCGTEVPSVPEHGRK	1xCarbamidomethyl [C20];1xHexNAc(3)Hex(5) [N6]	HexNAc(3)Hex(5)	864	38	P01023	P01023 [864-896]		Alpha-2-macroglobulin OS=Homo sapiens GN=A2M PE=1 SV=3	4961.22499	9225726.894	11194743.88	29157521.98	5885372.179	11272950.34	12437996.74	10650549.82	11442636.9	5981328.852	5356178.099	21065098.4	9775966.029	9820689.745	11535590.67	10249053.78	21965814.8	10906685.98	6598600.327	0	0	6687127.194	7360910.989	5984122.696	6149815.449	4748016.553	3944919.442	9001439.26	8200208.062	27324492.09	15106330.78	26462222.54	5527771.633	4791931.372	13435681.6	7804515.641	6838472.34	15843882.15	15445014.56	7631965.254	15353896.2
TVLTPATNHMGNVTFTIPANR	1xHexNAc(2)Hex(6) [N12]	HexNAc(2)Hex(6)	74	380	P01024	P01024 [74-94]		Complement C3 OS=Homo sapiens GN=C3 PE=1 SV=2	3633.6358	268450692.4	203680641.4	286769625.8	166149615.3	300312403.4	206690835.9	279327502.8	290682034.7	252112490.6	210737454.2	176068363.7	343515295.1	450192162.5	182959427.9	192558503.5	279992663.8	163682378.5	245404436.8	113311455.8	190257815.5	389739816	626057569.4	258068176.9	158871920.8	166869463.4	85323338	267535526.4	233477102.8	279115243.6	208786839.4	225609717.1	289158095.2	154877853.4	232295479.4	196993538.6	205831937.3	379500493.4	377928194.3	422211018.8	348063021.5
SLGNVNFTVSAEALESQELCGTEVPSVPEHGRK	1xCarbamidomethyl [C20];1xHexNAc(3)Hex(4)Fuc(2) [N6]	HexNAc(3)Hex(4)Fuc(2)	864	25	P01023	P01023 [864-896]		Alpha-2-macroglobulin OS=Homo sapiens GN=A2M PE=1 SV=3	5091.28798	12265880.65	26573572.14	7268174.673	3702387.31	8374174.583	14691173.17	12441648.06	24706134.84	18664932.03	15141645.6	5749836.945	11747784.15	18669304.38	15321781.6	19671225.9	12603418.23	3194095.755	14522219.51	0	4874683.085	16801801.48	8875472.845	7360947.229	4679008.664	9247720.687	11779304.74	8105432.787	8379881.026	17015458.93	3596501.589	6625498.61	6430525.635	5151058.296	16538985.08	6115646.523	5476401.224	20303624	11012149.55	3524297.547	12744752.01
ADTHDEILEGLNFNLTEIPEAQIHEGFQELLR	1xHexNAc(4)Hex(5)Fuc(2)NeuAc(1) [N14]	HexNAc(4)Hex(5)Fuc(2)NeuAc(1)	94	61	P01009	P01009 [94-125]		Alpha-1-antitrypsin OS=Homo sapiens GN=SERPINA1 PE=1 SV=3	5897.61669	0	35427090.13	0	0	3788419.909	74185421.45	32032669.78	62907560.57	0	29629466.24	0	0	56605177.04	0	0	0	0	105783050.9	0	0	82374619.03	74169543.08	0	0	80790560.21	0	0	32826622.94	88430200.64	23714708.31	0	42347750.01	21554007.07	0	0	0	0	0	38642820.31	0
SLGNVNFTVSAEALESQELCGTEVPSVPEHGRK	1xCarbamidomethyl [C20];1xHexNAc(3)Hex(6) [N6]	HexNAc(3)Hex(6)	864	106	P01023	P01023 [864-896]		Alpha-2-macroglobulin OS=Homo sapiens GN=A2M PE=1 SV=3	5123.27781	19147117.59	21384176.18	42443455.68	8801162.7	27880663.8	26356151.38	18912716.74	24980737.11	13121360.62	18405892.02	28934882.95	26974813.52	33096669.19	28685623.73	28832651.19	41342728.2	10120165.65	14675952.37	7322866.71	7418895.019	11316851.33	16031064.47	15179069.15	4886176.881	7501164.655	4234031.942	22261788.57	19515898.27	45053235.63	20026613.78	30495338.5	18572779.36	10466981.13	27840701.45	10903315.08	17822301.79	24507001.47	59289004.22	18056744.95	24595956.56
SLGNVNFTVSAEALESQELCGTEVPSVPEHGRK	1xCarbamidomethyl [C20];1xHexNAc(4)Hex(5) [N6]	HexNAc(4)Hex(5)	864	44	P01023	P01023 [864-896]		Alpha-2-macroglobulin OS=Homo sapiens GN=A2M PE=1 SV=3	5164.30436	3843514.228	5923526.372	32937412.31	3964729.498	6201622.75	6894164.577	3330899.98	6936795.269	3672932.357	0	17810102.71	9092324.538	6669669.733	9122514.395	7148875.233	15578802.52	7858042.425	4566903.924	0	0	3415128.822	0	3635600.199	0	3306361.623	0	5042984.136	4281605.748	16270198.74	7711020.533	25792214.81	7487606.869	0	5644264.534	4847925.995	4908465.616	5994216.006	0	0	8160288.434
AALAAFNAQNNGSNFQLEEISR	1xHexNAc(4)Hex(5)NeuAc(1) [N11]	HexNAc(4)Hex(5)NeuAc(1)	166	188	P02765	P02765 [166-187]		Alpha-2-HS-glycoprotein OS=Homo sapiens GN=AHSG PE=1 SV=1	4278.83014	20658083.53	47153980	98767591.35	7059047.733	39728084.13	25620804.9	27833268.98	32387920.49	26301325.5	20556857.94	84687025.35	34859380.62	33549662.85	19424383.36	38134253.53	124534693.1	20859746.25	14280591.3	0	34291816.71	59801112.32	39340658.83	33260479.84	7506595.288	20892981.12	4993894.952	28621695.87	30727481.59	11342542.74	92857576.11	55792094.68	29741819.38	5262155.112	32338988.12	25045690.73	18667108.75	76536926.7	34380157.43	40460007.2	36880703.42
SLGNVNFTVSAEALESQELCGTEVPSVPEHGRK	1xCarbamidomethyl [C20];1xHexNAc(4)Hex(5)NeuAc(1) [N6]	HexNAc(4)Hex(5)NeuAc(1)	864	73	P01023	P01023 [864-896]		Alpha-2-macroglobulin OS=Homo sapiens GN=A2M PE=1 SV=3	5455.39977	20310406.6	31599406.3	25667737.49	22377200.72	22831181.36	26482896.43	17159083.3	61073875.64	12577339.91	13401838.01	11446616.14	42954053.65	49519771.5	19704254.03	44205439.83	0	3807261.102	20712594.33	0	0	15536070.88	18874613.14	20564547.61	9727816.757	12677277.23	9173769.319	19292691.61	13215446.13	13393361.58	0	9384135.983	21063964.78	12678122.46	20505771	27153163.66	18552000.81	22789315.75	36145260.45	3651637.419	29888406.26
LSLHRPALEDLLLGSEANLTCTLTGLR	1xCarbamidomethyl [C21];1xHexNAc(2)Hex(8) [N18]	HexNAc(2)Hex(8)	127	88	P01876	P01876 [127-153]		Ig alpha-1 chain C region OS=Homo sapiens GN=IGHA1 PE=1 SV=2	4666.1796	8530781.095	8854839.056	30724072.14	22710295.49	18466446.7	41500747.86	14303992.64	12873620.48	11537485.81	47454178.03	23225859.27	8612596.246	11367406.89	29636095.07	4435926.689	6123548.457	26597263.83	15524948.56	20957206.34	9716703.802	7226058.822	20305045.49	4170228.855	12107613.65	18073206.36	12095630.58	5197794.796	0	24038212.78	23148791.8	18496449.2	3199211.674	14065715.5	7140996.947	6303208.112	25847313.99	5632347.041	29971923.31	0	4979087.518
IITILEEEMNVSVCGLYTYGKPVPGHVTVSICR	2xCarbamidomethyl [C14; C32];1xHexNAc(4)Hex(5)NeuAc(1) [N10]	HexNAc(4)Hex(5)NeuAc(1)	238	26	P01023	P01023 [238-270]		Alpha-2-macroglobulin OS=Homo sapiens GN=A2M PE=1 SV=3	5648.57246	7703493.849	24290001.78	11906063.26	0	5051938.364	6625138.934	9149395.753	10668971.22	2835302.54	1635955.273	8050768.027	2583529.924	3473281.469	0	2680992.415	0	4721699.778	0	0	0	0	0	16729159.17	0	1528425.331	0	9495301.064	7349525.167	10105333.09	0	0	3404648.717	0	8551592.823	0	0	3609627.269	19657833.05	8874483.929	24640504.46
TVLTPATNHMGNVTFTIPANR	1xHexNAc(2)Hex(5) [N12]	HexNAc(2)Hex(5)	74	257	P01024	P01024 [74-94]		Complement C3 OS=Homo sapiens GN=C3 PE=1 SV=2	3471.58297	57260658.37	40971124.43	72732024.32	61124777.53	65428101.66	61799164.25	76036775.79	86725501.75	90975050.49	65890092.13	24309982.35	146943195.9	98486223.83	53976459.04	61797011.77	43164797.86	49550364.73	54510844.86	11831750.45	36708688.76	77351357.13	115313893.8	60741198.84	39563980.19	73171058.95	21791344.26	67094914.2	62000769.81	98961521.47	41269918.29	41408968.02	105467190.9	63171669.91	63618128.15	44010735.08	26354621.55	65723744.64	110321201.7	64509917.64	85489086.58
SLGNVNFTVSAEALESQELCGTEVPSVPEHGRK	1xCarbamidomethyl [C20];1xHexNAc(3)Hex(6)NeuAc(1) [N6]	HexNAc(3)Hex(6)NeuAc(1)	864	76	P01023	P01023 [864-896]		Alpha-2-macroglobulin OS=Homo sapiens GN=A2M PE=1 SV=3	5414.37323	27454951.9	45752409.46	24492274.78	14937291.5	29849274.63	32848612.07	28296185.36	29564950.55	21692774.95	19270888.87	7778488.053	27070829.4	36702248.23	21966462.24	37864607.82	0	3124988.736	23439462.04	0	7447621.31	6427650.811	30164547.22	19039366.59	15627900.76	19920499.22	15431194.81	21669436.11	20268675.73	34523926.97	9277339.245	9378159.244	17227079.83	13472080.68	33637272.49	23258405.63	21699976.37	37955427.18	53328074.79	0	31714215.57
ELCTISHIFIPAMGNITYDFSFK	1xCarbamidomethyl [C3];1xHexNAc(2)Hex(6) [N15]	HexNAc(2)Hex(6)	3322	41	P04114	P04114 [3322-3344]		Apolipoprotein B-100 OS=Homo sapiens GN=APOB PE=1 SV=2	4082.79064	0	0	0	0	0	3816444.216	0	0	5935337.087	0	0	0	0	0	0	0	0	0	0	0	0	6458830.379	0	0	4058666.366	3794288.84	6320139.585	2944328.509	0	0	0	7620086.78	0	4115539.029	3890985.165	0	0	0	7742314.432	4680887.261
SLGNVNFTVSAEALESQELCGTEVPSVPEHGRK	1xCarbamidomethyl [C20];1xHexNAc(4)Hex(5)Fuc(2) [N6]	HexNAc(4)Hex(5)Fuc(2)	864	43	P01023	P01023 [864-896]		Alpha-2-macroglobulin OS=Homo sapiens GN=A2M PE=1 SV=3	5456.42018	24405588.8	14435209.73	25667737.49	22377200.72	28606094.73	15080362.16	20563250.94	32477690.93	15673979.68	13401838.01	19855650.8	42954053.65	28420385.79	19704254.03	21825854.24	10829219.23	8449740.422	20712594.33	0	4269716.763	15536070.88	18874613.14	20564547.61	16693623.97	12677277.23	14778494.34	19292691.61	13215446.13	13393361.58	9344425.446	9384135.983	21063964.78	18932073.71	20505771	37883284.54	27759530.68	22789315.75	36145260.45	8502685.008	42531666.95
SLGNVNFTVSAEALESQELCGTEVPSVPEHGRK	1xCarbamidomethyl [C20];1xHexNAc(4)Hex(4)NeuAc(1) [N6]	HexNAc(4)Hex(4)NeuAc(1)	864	16	P01023	P01023 [864-896]		Alpha-2-macroglobulin OS=Homo sapiens GN=A2M PE=1 SV=3	5293.34695	4166222.734	5892744.905	8152038.215	3182252.997	10314906.84	0	4209695.02	33668720.99	0	0	0	0	17065112.93	0	24023588.8	0	0	0	0	0	0	0	10291083.19	0	0	0	5456546.875	0	0	0	0	13363823.69	0	7580847.876	3836473.675	0	5176965.343	0	0	18712243.59
AALAAFNAQNNGSNFQLEEISR	1xHexNAc(4)Hex(5)Fuc(3)NeuAc(1) [N11]	HexNAc(4)Hex(5)Fuc(3)NeuAc(1)	166	80	P02765	P02765 [166-187]		Alpha-2-HS-glycoprotein OS=Homo sapiens GN=AHSG PE=1 SV=1	4717.00386	15619330.98	11347328.74	0	7878185.656	20332593.04	18950095.62	10268053.43	10679196.72	44343021.2	9841787.975	0	10899853.28	21063687.42	12348790.03	10236321.2	0	0	16636960.15	19060289.84	16440574.35	13770739.01	28478997.71	10757897.19	5342555.962	9764422.233	40215725.4	4611163.69	10559035.56	0	3137815.167	5548563.372	5353532.842	11401541.92	10366708.03	13463028.76	47206547.72	17976689.84	21596750.45	4272035.028	5416207.906
AALAAFNAQNNGSNFQLEEISR	1xHexNAc(4)Hex(5)Fuc(2)NeuAc(1) [N11]	HexNAc(4)Hex(5)Fuc(2)NeuAc(1)	166	359	P02765	P02765 [166-187]		Alpha-2-HS-glycoprotein OS=Homo sapiens GN=AHSG PE=1 SV=1	4570.94595	86505665.3	126567589	84143510.8	35086128.19	148621894.9	73184311.72	89596867.09	126847666.1	89138093.29	87110793.35	47042088.06	108796977.1	112905136.7	75136267.37	109562237.1	64379624.18	13895984.21	94488293.41	60765617.1	153564847.1	219033191.6	144206630.2	149802797.3	29709706.07	85097049.45	24510514.86	122117633.5	171595040.5	11265640.77	61133325.23	64907881.21	90255713.22	42600826.98	128325806.4	93299131.4	104117137.7	248593615	158204717.5	152576234.7	123536119.4
IITILEEEMNVSVCGLYTYGKPVPGHVTVSICR	2xCarbamidomethyl [C14; C32];1xHexNAc(4)Hex(5)Fuc(2) [N10]	HexNAc(4)Hex(5)Fuc(2)	238	49	P01023	P01023 [238-270]		Alpha-2-macroglobulin OS=Homo sapiens GN=A2M PE=1 SV=3	5649.59286	17750708.86	46183356.96	26147331.97	6898231.999	27809866.51	23007943.34	23905013.53	40413989.41	21885498.38	14498218.12	28719980.3	17005199.43	16858800.04	13472898.12	21381308.68	23946459.53	9820725.359	16865506.56	0	4789252.131	25773539.6	0	33559859.85	1890637.794	6280350.047	4154117.143	27817332.86	20455787.64	27982599.93	1552696	10421665.54	26498536.15	6670687.148	13156998.16	9673224.267	2883626.157	6946343.515	60350769.59	13969998.3	42492986.8
ADTHDEILEGLNFNLTEIPEAQIHEGFQELLR	1xHexNAc(5)Hex(6)NeuAc(3) [N14]	HexNAc(5)Hex(6)NeuAc(3)	94	67	P01009	P01009 [94-125]		Alpha-1-antitrypsin OS=Homo sapiens GN=SERPINA1 PE=1 SV=3	6552.8239	0	0	0	0	0	50947190.42	19003481.14	55352305.05	0	0	0	0	0	0	0	0	0	138483506.3	0	0	112921921.3	0	0	0	53968952.01	0	0	0	25932809.42	0	0	0	0	0	50841604.47	42887894.55	0	0	0	57972385.39
TVLTPATNHMGNVTFTIPANR	1xHexNAc(2)Hex(7) [N12]	HexNAc(2)Hex(7)	74	245	P01024	P01024 [74-94]		Complement C3 OS=Homo sapiens GN=C3 PE=1 SV=2	3795.68862	40531332.05	78162324.39	26807837.55	29565367.39	63253543.41	41030486.23	89042159.7	50385500.32	52479726.91	30597630.87	31407624.1	39416727.59	72341468.2	41652772.64	48305539.58	41479786.95	26625885.37	63671741.32	20333761.25	43902833.76	83153162.43	124930480.2	48051548.84	35118622.78	20424090.11	16664470.41	36764511.91	26210217.28	27758333.85	28714347.37	41384839.22	31559390.41	0	62210680.33	61045090.15	161572831.7	30318964.78	52693509.62	101701377.3	66262495.84
AALAAFNAQNNGSNFQLEEISR	1xHexNAc(4)Hex(5) [N11]	HexNAc(4)Hex(5)	166	8	P02765	P02765 [166-187]		Alpha-2-HS-glycoprotein OS=Homo sapiens GN=AHSG PE=1 SV=1	3987.73472	0	0	0	0	0	0	0	0	0	0	0	0	0	0	0	0	0	0	0	0	0	0	0	0	0	0	0	0	0	0	0	0	0	0	0	0	0	0	0	0
QVLFLDTVYGNCSTHFTVK	1xCarbamidomethyl [C12];1xHexNAc(2)Hex(7) [N11]	HexNAc(2)Hex(7)	175	25	P04114	P04114 [175-193]		Apolipoprotein B-100 OS=Homo sapiens GN=APOB PE=1 SV=2	3769.62937	0	0	0	0	0	0	0	0	0	0	0	0	0	0	0	0	0	0	0	0	0	0	0	0	0	0	0	0	0	0	0	0	0	0	0	0	0	0	9716908.179	0
AALAAFNAQNNGSNFQLEEISR	1xHexNAc(4)Hex(5)Fuc(2) [N11]	HexNAc(4)Hex(5)Fuc(2)	166	71	P02765	P02765 [166-187]		Alpha-2-HS-glycoprotein OS=Homo sapiens GN=AHSG PE=1 SV=1	4279.85054	29377608.25	28359660.96	118067175.1	2413673.945	39728084.13	25620804.9	27833268.98	32387920.49	26301325.5	20556857.94	76601567.35	34859380.62	33549662.85	10499175.91	38134253.53	95718120.44	27615970.99	5332397.989	0	34291816.71	34391617.78	39340658.83	16932302.36	3108109.878	9656738.47	0	28621695.87	30727481.59	3288221.443	81229224.47	72520784.25	29741819.38	3210633.344	32338988.12	25045690.73	6266457.411	44658226.86	14150915.98	40460007.2	36880703.42
YLGNATAIFFLPDEGK	1xHexNAc(4)Hex(5)NeuAc(1) [N4]	HexNAc(4)Hex(5)NeuAc(1)	268	492	P01009	P01009 [268-283]		Alpha-1-antitrypsin OS=Homo sapiens GN=SERPINA1 PE=1 SV=3	3669.57224	193735089.3	194095396.3	587855713.9	189280872.1	282364786.5	305895631.5	180326718.9	236157202.7	210030869.5	191150566.2	444467348.8	279889578.2	160696117.4	237197175.4	216172154.6	1150965133	344047340.1	349687373.4	142754163	142115994.6	199478510	260233904	152982426.9	174479629.2	177279001.8	153016120.8	164782957.2	185870342.6	726669812.5	315676362.4	600056078.7	121070892.9	173454830.7	114926081.4	199713718.9	189877656.8	263179352.6	319669145.9	115351529.1	95145778.37
LSLHRPALEDLLLGSEANLTCTLTGLR	1xCarbamidomethyl [C21];1xHexNAc(2)Hex(5) [N18]	HexNAc(2)Hex(5)	127	241	P01876	P01876 [127-153]		Ig alpha-1 chain C region OS=Homo sapiens GN=IGHA1 PE=1 SV=2	4180.02113	64882246.59	46497571.21	112806283.2	20278681.99	107803541.8	140994446.3	84921480.9	92380011.31	57318712.04	135188896.3	148566131.2	64211465.89	46088620.25	155764865.1	25707292.69	43738613.45	101448246.7	57040240.45	141464314.6	75718177.46	59180725.21	144279364.9	47134129.9	148888916.3	79817802.79	108969027.2	66726306.89	86647791.75	120072408.9	92131551.8	68245441.52	31702700.52	146644771.2	51285435.61	42622747.57	97532994.49	37864177.68	215855617	26144199.7	51278613.85
LSLHRPALEDLLLGSEANLTCTLTGLR	1xCarbamidomethyl [C21];1xHexNAc(2)Hex(7) [N18]	HexNAc(2)Hex(7)	127	63	P01876	P01876 [127-153]		Ig alpha-1 chain C region OS=Homo sapiens GN=IGHA1 PE=1 SV=2	4504.12678	5917356.515	6718233.095	18787991.82	16906595.73	14711927.45	18495080.35	11271970.8	6392944.177	9155924.688	31411897.98	18625803.33	9122364.419	9742687.891	23093886.42	4593403.42	0	15443736.98	5880742.894	16888412.18	8872761.905	6887967.273	17147972.85	3702625.2	12295895.4	12017530.56	10496075.68	7222948.717	5020723.138	11535341.56	11471574.06	11531234.88	3986000.8	11099148.37	4982725.303	5472254.186	26175182.62	7370157.34	25803563.86	0	8742220.461
LSLHRPALEDLLLGSEANLTCTLTGLR	1xCarbamidomethyl [C21];1xHexNAc(2)Hex(9) [N18]	HexNAc(2)Hex(9)	127	19	P01876	P01876 [127-153]		Ig alpha-1 chain C region OS=Homo sapiens GN=IGHA1 PE=1 SV=2	4828.23242	0	0	10811783.13	0	0	13033416.06	0	0	0	19613884.06	0	0	0	10648144.31	0	0	11056497.97	0	0	0	0	0	0	0	2255380.241	0	0	0	8393792.92	0	0	0	0	0	0	17986609.67	0	0	0	0
ADTHDEILEGLNFNLTEIPEAQIHEGFQELLR	1xHexNAc(7)Hex(8)NeuAc(1) [N14]	HexNAc(7)Hex(8)NeuAc(1)	94	47	P01009	P01009 [94-125]		Alpha-1-antitrypsin OS=Homo sapiens GN=SERPINA1 PE=1 SV=3	6700.89746	56946205.15	0	15887538.98	0	22562720.55	81800624.4	15056481.71	57588886.07	8731877.076	73081989.24	0	0	46804731.51	0	0	0	0	145307736.6	25510474.99	29759096.67	0	118760915	0	43537763.22	96432241.79	50717435.94	0	0	43912425.52	4522389.106	12639124.93	0	60037876.37	0	29663650.5	36401570.78	0	0	0	0
ADTHDEILEGLNFNLTEIPEAQIHEGFQELLR	1xHexNAc(7)Hex(8)Fuc(1) [N14]	HexNAc(7)Hex(8)Fuc(1)	94	69	P01009	P01009 [94-125]		Alpha-1-antitrypsin OS=Homo sapiens GN=SERPINA1 PE=1 SV=3	6555.85995	56543178.08	47571224.38	39096890.85	24699385.1	26980140.33	0	26043566	0	27578906.02	34783594.41	10668954.35	43099988.38	31888992.07	0	0	9048005.733	6263718.1	3908802.539	21516182.16	18419047.86	0	44824250.86	60591938.77	36787666.13	0	19650529.7	25025013.18	42259373.6	0	6471828.857	18725891.95	32148128.67	50965462.26	0	0	0	0	0	22136325.01	12373427.04
YLGNATAIFFLPDEGK	1xHexNAc(4)Hex(5) [N4]	HexNAc(4)Hex(5)	268	112	P01009	P01009 [268-283]		Alpha-1-antitrypsin OS=Homo sapiens GN=SERPINA1 PE=1 SV=3	3378.47682	10412860	5316577.108	135237987.6	8032784.881	9661805.498	10398639.63	8078904.595	15818566.32	9557290.167	0	163480796.4	11558856.15	0	0	8574137.768	382501734.7	138658557.1	0	0	0	0	0	0	17167586.38	9057691.47	0	0	7552674.743	274002920.2	81681722.09	183586790	0	0	0	0	0	0	0	0	7549522.978
ENLTAPGSDSAVFFEQGTTR	1xHexNAc(4)Hex(5)Fuc(2)NeuAc(1) [N2]	HexNAc(4)Hex(5)Fuc(2)NeuAc(1)	396	209	P00450	P00450 [396-415]		Ceruloplasmin OS=Homo sapiens GN=CP PE=1 SV=1	4332.79174	68100106.14	34387264.77	33609759.32	28954382.73	35942490.21	43480855.23	32525694.74	42965803.86	30053276.97	29519924.48	9120907.979	60493842.63	59350111.95	48666371.47	43910480.7	11204937.89	19484057.53	63808541.64	0	2468967.252	32401467.97	54159536.24	49793030.7	39261822.18	64763833.22	19335458.26	20489829.52	25974424.58	28303725.56	17366707.24	25195150.92	24715067.31	10589484.36	40147829.75	19162098.99	0	33300553.47	57728553.95	25448518.1	21430721.35
ADTHDEILEGLNFNLTEIPEAQIHEGFQELLR	1xHexNAc(5)Hex(6)Fuc(1)NeuAc(3) [N14]	HexNAc(5)Hex(6)Fuc(1)NeuAc(3)	94	29	P01009	P01009 [94-125]		Alpha-1-antitrypsin OS=Homo sapiens GN=SERPINA1 PE=1 SV=3	6698.88181	0	0	0	0	0	77948199.83	0	0	8731877.076	25182475.09	0	0	0	0	0	0	0	55207872.08	0	0	0	118760915	0	0	72561835.45	18536859.18	0	0	31331517.14	0	0	0	58278609.64	0	0	36401570.78	0	0	0	0
LSLHRPALEDLLLGSEANLTCTLTGLR	1xCarbamidomethyl [C21];1xHexNAc(6)Hex(4) [N18]	HexNAc(6)Hex(4)	127	20	P01876	P01876 [127-153]		Ig alpha-1 chain C region OS=Homo sapiens GN=IGHA1 PE=1 SV=2	4830.2858	0	6578749.061	0	5811021.704	10905209.08	0	5266930.266	8401668.047	6302736.946	0	8164272.407	0	6055742.621	0	5872000.201	0	0	0	15586598.8	2251838.169	0	20338640.69	0	2630963.871	7797715.237	3324932.21	0	0	0	7654219.156	7207995.376	0	6860470.301	9722880.698	0	0	0	24792066.84	0	2958250.946
SLGNVNFTVSAEALESQELCGTEVPSVPEHGRK	1xCarbamidomethyl [C20];1xHexNAc(4)Hex(4)Fuc(2) [N6]	HexNAc(4)Hex(4)Fuc(2)	864	6	P01023	P01023 [864-896]		Alpha-2-macroglobulin OS=Homo sapiens GN=A2M PE=1 SV=3	5294.36735	0	0	0	0	0	4312250.219	5198608.805	17027605.66	3944142.687	3647755.168	6308065.578	8425287.765	0	5230103.83	0	0	0	4750557.266	0	0	4637274.914	4968003.981	0	3190017.06	0	0	6511983.899	2361586.153	6828593.225	9134580.229	0	0	2704564.72	6044580.578	5223463.218	0	0	8887423.091	0	14089789.34
TVLTPATNHMGNVTFTIPANR	1xOxidation [M10];1xHexNAc(2)Hex(6) [N12]	HexNAc(2)Hex(6)	74	354	P01024	P01024 [74-94]		Complement C3 OS=Homo sapiens GN=C3 PE=1 SV=2	3649.63071	106086538	89243178.19	79479987.91	70443704.77	99042974.26	72738508.71	93804083.62	106182980.8	90824418.82	71950031.42	35374664.18	126862681.5	127313416.3	77441764.16	83884640.92	44699118.27	44112563.92	86351733.97	17050729.57	54434346.64	122940723.5	170811108.6	85760869.98	59286791.72	53198318.74	29512639.17	88351826.85	82338430.77	82512004.12	62138297.64	81825920.65	114085985.4	51433320	92498811.29	70753247.79	76354791.34	92762468.51	148331833.1	108009929.1	120624852.6
ICDLLVANNHFAHFFAPQNLTNMNK	1xCarbamidomethyl [C2];1xHexNAc(4)Hex(5)NeuAc(1) [N19]	HexNAc(4)Hex(5)NeuAc(1)	267	86	P19827	P19827 [267-291]		Inter-alpha-trypsin inhibitor heavy chain H1 OS=Homo sapiens GN=ITIH1 PE=1 SV=3	4843.10064	9955163.286	11735034.6	25929375.99	3806662.442	9063193.282	6702265.897	10710644.45	13620356.45	8096505.822	6011218.338	11382151.21	9856508.453	0	4611260.146	10046452.99	29619250.61	11964013.13	10035590.33	0	5508027.017	11640307.46	8569425.151	10742817.23	0	6331732.52	0	12962286.68	3773094.814	18444634.68	21358197.78	8797275.04	17792998.57	4728251.552	8105955.485	7067341.98	0	5384503.066	0	18584064.27	16273337.28
GLTFQQNASSMCVPDQDTAIR	1xCarbamidomethyl [C12];1xHexNAc(5)Hex(5)Fuc(1) [N7]	HexNAc(5)Hex(5)Fuc(1)	203	109	P01871	P01871 [203-223]		Ig mu chain C region OS=Homo sapiens GN=IGHM PE=1 SV=3	4310.79434	19590204.37	0	37752767.71	13730628.08	30985165.43	7325871.93	7814958.433	0	24659050.71	29618026.34	5319598.412	22964224.74	3998620.062	10513345.26	21414793.38	102093378.6	12807274.86	13119853.5	17418580.9	14397914.93	11503117.32	0	9460258.958	0	3109360.322	11177605.68	0	0	36929880.77	31881720.08	54172111.87	0	30698231.84	0	8528055.791	5604165.006	33006448.59	0	2586230.825	6923070.639
GLTFQQNASSMCVPDQDTAIR	1xCarbamidomethyl [C12];1xHexNAc(4)Hex(5)Fuc(1)NeuAc(1) [N7]	HexNAc(4)Hex(5)Fuc(1)NeuAc(1)	203	88	P01871	P01871 [203-223]		Ig mu chain C region OS=Homo sapiens GN=IGHM PE=1 SV=3	4398.81039	5761114.555	3723342.046	0	14713593.86	38067219.13	31218736.38	0	0	39277702.36	11720467.93	0	26001704.97	19243626.62	21660423.41	33578579.99	0	0	100440256.6	85792705.73	29950942.5	42405857.56	0	24331506.37	0	0	7813419.193	6567374.427	3953376.81	5318668.976	6597322.548	32642985.42	10106458.71	52161548.05	7224036.737	7034883.991	0	37409439.61	0	33397570.13	11953914.41
VSNQTLSLFFTVLQDVPVR	1xHexNAc(4)Hex(5)Fuc(2)NeuAc(1) [N3]	HexNAc(4)Hex(5)Fuc(2)NeuAc(1)	1422	150	P01023	P01023 [1422-1440]		Alpha-2-macroglobulin OS=Homo sapiens GN=A2M PE=1 SV=3	4368.97367	191074214.6	211257352.5	126319834.1	43121645.57	82947382.24	179178257.5	121820538.9	284940563	63659325.37	58625759.11	61471216.62	75849943.52	185012788.2	25880059.89	245084380.4	23226390.04	15977103.38	128328787.3	42403088.4	28388008.89	117945673.9	104406801.4	163697464.1	37600734.74	64206955.98	45038146.44	144345366.5	76675752.75	154339824.6	41109207.12	76986462.69	70075211.62	44454339.64	98195430.61	147055189.5	73105034.38	138183797.2	139000859.2	0	132623381.9
EHEGAIYPDNTTDFQR	1xHexNAc(4)Hex(5)Fuc(2)NeuAc(1) [N10]	HexNAc(4)Hex(5)Fuc(2)NeuAc(1)	129	234	P00450	P00450 [129-144]		Ceruloplasmin OS=Homo sapiens GN=CP PE=1 SV=1	4098.63379	56115914.45	31746088.2	29269134.48	25556362.23	44570254.71	50595546.16	35772974.41	52478510.81	31039780.29	28520172.79	7627454.185	80661131.35	66397328.87	41734038.55	28521520.56	12148005.76	17258115.1	65097647.77	0	18717099.02	41778497.45	57736905.82	39387135.2	28701634.88	40509395.46	15049515.44	33854413.27	25346627.66	20658073.97	16061450.97	12215728.27	37239574.48	8967424.91	51024430.78	31407261.23	13267619.78	58657515.2	53473410.65	37644689.92	32164598.94
LSLHRPALEDLLLGSEANLTCTLTGLR	1xCarbamidomethyl [C21];1xHexNAc(6)Hex(3) [N18]	HexNAc(6)Hex(3)	127	49	P01876	P01876 [127-153]		Ig alpha-1 chain C region OS=Homo sapiens GN=IGHA1 PE=1 SV=2	4668.23297	12346353.31	0	3697242.364	5204236.883	22340644.87	21997270.65	0	0	0	7484551.439	3920648.429	8612596.246	0	0	4435926.689	6123548.457	5505416.16	13166976.67	0	9716703.802	7226058.822	3329887.424	4170228.855	0	0	20264973.36	5197794.796	3353531.342	0	1554493.486	2211404.31	3199211.674	0	7140996.947	6303208.112	2673236.395	5632347.041	0	0	4979087.518
LSLHRPALEDLLLGSEANLTCTLTGLR	1xCarbamidomethyl [C21];1xHexNAc(3)Hex(6)NeuAc(1) [N18]	HexNAc(3)Hex(6)NeuAc(1)	127	149	P01876	P01876 [127-153]		Ig alpha-1 chain C region OS=Homo sapiens GN=IGHA1 PE=1 SV=2	4836.24874	26567712.59	27686480.56	17459084.84	50649850.09	25980805.41	34830257.35	28416948.94	47998311.26	37689263.47	50791708.57	49455336.02	36244261.53	39038243.59	45610735.73	22013776.98	10683275.41	37689253.42	21531613.54	39560252	37383059.24	14417983.52	20733475.12	8606495.081	24854250.47	43113662.06	34139814.71	17439249.11	21613414.9	21428287.19	23589094.4	34229158.51	12289128.46	56718706.59	28060942.67	25771560.96	33330736.55	42329538.76	73875015.83	14048051.48	14808412.09
VVLHPNYSQVDIGLIK	1xHexNAc(3)Hex(4)NeuAc(1) [N6]	HexNAc(3)Hex(4)NeuAc(1)	236	119	P00738	P00738 [236-251]		Haptoglobin OS=Homo sapiens GN=HP PE=1 SV=1	3343.55607	20352846	0	0	7387106.315	6167240.691	8935019.943	6847672.064	0	22206862.37	9392346.236	0	0	29138652.28	0	19506696.75	0	7868427.572	17854118.57	0	19407162.21	8205096.032	19092699.67	21517589.39	23987699.25	14636421.9	0	15427078.35	0	8139843.616	9796593.725	0	5760949.946	8796574.829	5323584.955	11506406.46	0	0	0	10847993.57	9859269.871
GLTFQQNASSMCVPDQDTAIR	1xCarbamidomethyl [C12];1xHexNAc(5)Hex(5)Fuc(1)NeuAc(1) [N7]	HexNAc(5)Hex(5)Fuc(1)NeuAc(1)	203	148	P01871	P01871 [203-223]		Ig mu chain C region OS=Homo sapiens GN=IGHM PE=1 SV=3	4601.88976	63500733.78	15063755.4	33010350.15	28763235.57	88533144.84	19672259.99	21994043.96	20611038.39	72353040.43	51370707.77	0	67089982.96	22698739.36	35255881.43	68201248.85	68431323.09	5157163.714	53457439.53	123335042.6	42745075.01	64830157.16	18310188.85	40560052.05	14065538	25361091.05	36495720	11422632.15	21103890.42	20939606.83	20120912.47	53415612.31	12470944.35	80294988.49	15752231.42	21346118.05	29666641.59	114814794.2	15286383.78	39654635.36	30614229.87
EHEGAIYPDNTTDFQR	1xHexNAc(4)Hex(5)NeuAc(2) [N10]	HexNAc(4)Hex(5)NeuAc(2)	129	25	P00450	P00450 [129-144]		Ceruloplasmin OS=Homo sapiens GN=CP PE=1 SV=1	4097.61339	56115914.45	31746088.2	29269134.48	25556362.23	44570254.71	50595546.16	35772974.41	52478510.81	31039780.29	28520172.79	0	80661131.35	61242793.37	39513583.09	28521520.56	0	14680473.86	65097647.77	0	18717099.02	39230813.67	57736905.82	39387135.2	28701634.88	40509395.46	15049515.44	33854413.27	25346627.66	20658073.97	16061450.97	12215728.27	37239574.48	6005087.795	43851666.39	31407261.23	4775375.716	50811980.65	53473410.65	37644689.92	32164598.94
YLGNATAIFFLPDEGKLQHLENELTHDIITK	1xHexNAc(4)Hex(5) [N4]	HexNAc(4)Hex(5)	268	15	P01009	P01009 [268-298]		Alpha-1-antitrypsin OS=Homo sapiens GN=SERPINA1 PE=1 SV=3	5163.41892	3723821.919	0	4911156.763	0	0	0	0	0	2287988.744	0	4971279.165	0	4437950.784	0	0	14170864.08	5147427.905	0	0	0	0	0	0	0	0	0	0	0	7905615.591	3655455.856	8030723.667	0	0	0	0	0	0	0	3216063.374	0
YLGNATAIFFLPDEGK	1xHexNAc(4)Hex(5)NeuAc(2) [N4]	HexNAc(4)Hex(5)NeuAc(2)	268	232	P01009	P01009 [268-283]		Alpha-1-antitrypsin OS=Homo sapiens GN=SERPINA1 PE=1 SV=3	3960.66765	496553318.6	420338341.2	322746186.9	291138717.1	479693325.2	506534073.9	340170633	388145420.3	362094774.5	276344503.8	146395629.2	459668517.6	481587007.3	475835142.3	506499405.6	484172650.5	184420949.9	613282906.8	173032812.5	267410807.6	416864797.2	475871194.3	205860729.8	164646524.3	475638363.9	167356132	203586041.4	190501252.3	323984232.3	176788005.1	502603662.2	165733853.4	215359343.7	203585064.3	153040084.1	306472475.8	264410087.2	376345537.8	211579120.2	164438421.7
LSLHRPALEDLLLGSEANLTCTLTGLR	1xCarbamidomethyl [C21];1xHexNAc(3)Hex(5) [N18]	HexNAc(3)Hex(5)	127	102	P01876	P01876 [127-153]		Ig alpha-1 chain C region OS=Homo sapiens GN=IGHA1 PE=1 SV=2	4383.1005	7941305.819	9500584.436	24424007.1	18660503.34	12387106.24	11637715.1	17775127.15	11368850.43	16636514.57	27856772.51	91567936.53	7914860.85	10031522.5	29223732.51	0	13549920.42	94720357.66	7292775.914	36145059.78	12263252.26	4639040.642	8551300.169	4129769.539	18241192.95	18128272.84	21576861.76	10620992.84	12367353.87	28342783.96	31795277.69	34168299.21	8186577.367	25152023.66	8380006.2	9483380.782	6310011.984	12179764.43	46118230.33	5623079.92	4134103.421
LSLHRPALEDLLLGSEANLTCTLTGLR	1xCarbamidomethyl [C21];1xHexNAc(3)Hex(5)NeuAc(1) [N18]	HexNAc(3)Hex(5)NeuAc(1)	127	146	P01876	P01876 [127-153]		Ig alpha-1 chain C region OS=Homo sapiens GN=IGHA1 PE=1 SV=2	4674.19592	61585484.85	71963325.83	26693164.94	111232750.9	54569066.77	54417234.53	56151434.94	50242178.44	83569652.87	97170380.09	65799948.34	85292848.39	70909379.06	76276275.57	32666008.53	12350691.67	63816762.54	39889151.84	58536950.48	57945815.66	19223513.53	35577079.2	25656319.09	69531404.47	92037852.36	141307433.1	29174194.9	51396039.37	28500936.58	48108389.77	77805009.13	29182480.86	131218507.3	56092329.58	35970988.46	55091886.49	62122382.47	179608353.1	37784717.53	23532768.46
LSLHRPALEDLLLGSEANLTCTLTGLR	1xCarbamidomethyl [C21];1xHexNAc(3)Hex(4) [N18]	HexNAc(3)Hex(4)	127	49	P01876	P01876 [127-153]		Ig alpha-1 chain C region OS=Homo sapiens GN=IGHA1 PE=1 SV=2	4221.04768	4090836.391	2438648.97	12547563.62	15934363.57	3946779.433	4661334.641	10770922.89	10934917.89	6908248.952	8993369.366	48839849.58	0	0	11913236.4	0	4951735.306	66332626.06	0	0	6843567.342	0	0	2998784.782	9134950.302	10389010.76	18982403.21	3025385.303	0	16654687.83	35206139.93	7821819.244	2327566.476	13098997.57	3083459.953	3034253.451	0	5691732.533	27905702.41	0	3331017.396
LSLHRPALEDLLLGSEANLTCTLTGLR	1xCarbamidomethyl [C21];1xHexNAc(3)Hex(6) [N18]	HexNAc(3)Hex(6)	127	51	P01876	P01876 [127-153]		Ig alpha-1 chain C region OS=Homo sapiens GN=IGHA1 PE=1 SV=2	4545.15332	5207992.98	6171994.766	14435502.42	13269427.18	10432462.71	5510804.034	13286247.36	5685515.572	7734780.838	28499578.72	49093606.69	0	9603017.241	16338820.46	2426786.595	9672393.492	35846891.64	9776547.308	8090119.004	6576648.576	6300431.532	5298007.326	3386611.62	0	8836511.123	11633881.26	8518846.777	7242160.791	17216563.03	0	0	0	9508601.382	4449755.29	8361715.365	12916962.84	3637529.402	33858536.21	3587062.479	3960641.682
LSLHRPALEDLLLGSEANLTCTLTGLR	1xCarbamidomethyl [C21];1xHexNAc(4)Hex(4)NeuAc(1) [N18]	HexNAc(4)Hex(4)NeuAc(1)	127	138	P01876	P01876 [127-153]		Ig alpha-1 chain C region OS=Homo sapiens GN=IGHA1 PE=1 SV=2	4715.22247	100726371.2	40461942.29	41847495.14	238559814.2	45521564.31	83175041.75	115481320.9	85715259.88	136542055.1	88727151.04	62389852.12	35731481.31	85070009.22	111803600.4	18685346.33	22893445.85	139356433.2	117932964.4	74025650.9	27581343.27	11434298.47	101695399.9	44078450.18	180513126.9	121078105.2	405672940.5	36646931.85	52703743.53	54199413.74	54676303.13	85197253.93	79532034.73	156844332	58970107.13	66788627.54	48085034.43	104203044.2	309664004.9	80877504.19	16337339.26
LSLHRPALEDLLLGSEANLTCTLTGLR	1xCarbamidomethyl [C21];1xHexNAc(2)Hex(6) [N18]	HexNAc(2)Hex(6)	127	135	P01876	P01876 [127-153]		Ig alpha-1 chain C region OS=Homo sapiens GN=IGHA1 PE=1 SV=2	4342.07395	12708865.27	18495538.42	29326561.72	50112906.63	36015020.79	36160923.83	31326940.92	27164221.78	20321283.63	90109508.21	38445336.76	18225691.13	17082032.54	66678558.77	3204334.124	11882955.95	38294439.41	16058135.31	41404511.61	22855075.96	17001895.73	51305015.45	9472531.551	43313307.48	33962872.94	24073909.79	14815607.61	17014706.29	41332307.89	23616659.58	19280391.43	8580074.641	32399143.32	17729297.96	14918578.42	40294018.13	10758565.83	63089278.47	7160648.141	15069499.01
ENLTAPGSDSAVFFEQGTTR	1xHexNAc(4)Hex(5)NeuAc(1) [N2]	HexNAc(4)Hex(5)NeuAc(1)	396	81	P00450	P00450 [396-415]		Ceruloplasmin OS=Homo sapiens GN=CP PE=1 SV=1	4040.67593	6961281.053	4347853.368	15681367.55	4040750.71	5256141.34	8218508.782	4687156.24	5730990.841	3574944.665	4988589.361	11282372.43	8559392.032	8169395.047	3614880.716	4233411.246	11425621.91	12181548.29	19779710.71	0	0	5520559.8	5300571.317	4361676.467	5093357.811	5040171.512	6846507.303	4868151.515	4313283.426	13039398.68	10181905.7	14791626.17	5073519.984	3134643.391	0	4540866.073	7079995.206	6075610.434	0	0	4969846.811
ADTHDEILEGLNFNLTEIPEAQIHEGFQELLR	1xHexNAc(4)Hex(5)Fuc(4) [N14]	HexNAc(4)Hex(5)Fuc(4)	94	14	P01009	P01009 [94-125]		Alpha-1-antitrypsin OS=Homo sapiens GN=SERPINA1 PE=1 SV=3	5898.63709	0	71869832.64	44479352.87	0	0	0	5008921.127	8832694.242	0	54974265.38	0	69230929.79	0	0	47382390.36	54710630.92	10561281.85	0	0	0	0	0	0	0	0	0	0	0	0	0	0	0	0	0	0	0	0	0	0	0
AVNITSENLIDDVVSLIR	1xHexNAc(4)Hex(5)Fuc(2)NeuAc(1) [N3]	HexNAc(4)Hex(5)Fuc(2)NeuAc(1)	413	112	P02748	P02748 [413-430]		Complement component C9 OS=Homo sapiens GN=C9 PE=1 SV=2	4176.86854	19471528.89	13502019.88	8138577.241	20859745.81	20506181.48	19497807.91	14707677.21	32399068.66	5539602.125	8574284.652	4943628.601	22727585.4	21115733.99	7539807.816	6047152.422	9804681.833	4844205.364	46075616.78	0	13696431.79	22413759.22	41127509.07	25585565.5	8305206.514	18348177.4	7424361.842	34893414.82	17397205.48	25485432.66	4088259.635	6503024.32	9629335.106	19386730.59	38177179.23	29584796.32	7368782.763	46272220.77	50099035.27	23677152.34	31436146.44
QQQHLFGSNVTDCSGNFCLFR	2xCarbamidomethyl [C13; C18];1xHexNAc(4)Hex(5)NeuAc(1) [N9]	HexNAc(4)Hex(5)NeuAc(1)	622	196	P02787	P02787 [622-642]		Serotransferrin OS=Homo sapiens GN=TF PE=1 SV=3	4428.80116	80393706.59	43237010.31	58916469.71	19571484.15	34427328.35	14174743.56	27468810.45	28627233.54	22585213	25018679.81	21823883.39	44116849.94	109088128.8	73908138.19	51683593.6	50928793.72	24423634.08	7360291.193	8509617.365	20868145	25617052.65	40748063.94	24646911.28	52366090.77	60167651.71	8717368.466	17053086.66	12160308.86	6080229.358	61522010.28	116480786.5	22983710.4	5529614.368	115610472.6	19883078.42	10267935.37	85436444.73	25106746.74	82266568.09	66915399.29
QVFPGLNYCTSGAYSNASSTDSASYYPLTGDTR	1xCarbamidomethyl [C9];1xHexNAc(4)Hex(5)NeuAc(1) [N16]	HexNAc(4)Hex(5)NeuAc(1)	968	25	P04114	P04114 [968-1000]		Apolipoprotein B-100 OS=Homo sapiens GN=APOB PE=1 SV=2	5464.24736	0	0	0	0	0	0	4200097.652	0	4031499.757	0	0	0	0	0	0	0	0	0	0	0	0	0	3744297.612	1821769.044	0	0	0	0	0	0	0	0	0	0	0	0	0	0	4058993.353	3257943.604
STGKPTLYNVSLVMSDTAGTC	1xCarbamidomethyl [C21];1xHexNAc(2)Hex(6) [N9]	HexNAc(2)Hex(6)	431	92	P01871	P01871 [431-451]		Ig mu chain C region OS=Homo sapiens GN=IGHM PE=1 SV=3	3580.51738	0	0	12757602.37	5728046.893	36547916.45	0	0	0	24192901.53	15588520.39	0	12722334.33	0	0	21574830.25	36194053	0	0	31223034.33	5420434.659	16945416.99	0	15516273.48	0	11355061.06	17759224.96	0	10656597.15	27836831.89	13201628.47	0	0	24636497.35	0	0	18573244.12	15148111.77	23833335.76	0	0
FSLLGHASISCTVENETIGVWRPSPPTCEK	2xCarbamidomethyl [C11; C28];1xHexNAc(4)Hex(5)Fuc(2)NeuAc(1) [N15]	HexNAc(4)Hex(5)Fuc(2)NeuAc(1)	207	167	P04003	P04003 [207-236]		C4b-binding protein alpha chain OS=Homo sapiens GN=C4BPA PE=1 SV=2	5578.42796	22566891.23	31685799.61	14857939.8	24905804.44	30006125.1	19983140.55	24072555.59	22434349.09	28533619.62	19994540.64	0	27604316.88	30179025.52	15347976.78	22106730.3	13291221.67	7557940.387	25697332.11	17662484.61	24264971.02	37273500.5	47078299.3	29222316.52	5756331.204	30713012.67	8279992.797	21692698.04	29860099.39	18525405.43	10371715.9	2222079.733	40679783.39	8686603.423	36876900.83	16412834.97	5337877.223	14844848.56	27068348.29	45030015.59	28210251.07
ENLTAPGSDSAVFFEQGTTR	1xHexNAc(4)Hex(5)Fuc(2) [N2]	HexNAc(4)Hex(5)Fuc(2)	396	47	P00450	P00450 [396-415]		Ceruloplasmin OS=Homo sapiens GN=CP PE=1 SV=1	4041.69633	0	0	0	2917947.772	4700265.11	0	0	0	0	0	0	3956307.971	0	5516509.582	0	10103241.28	3689659.68	11999277.45	0	0	0	0	2977091.354	0	0	0	5097027.803	0	0	0	0	4645233.927	0	5548694.602	0	0	0	0	5247769.334	3387386.788
FSLLGHASISCTVENETIGVWRPSPPTCEK	2xCarbamidomethyl [C11; C28];1xHexNAc(4)Hex(5)NeuAc(1) [N15]	HexNAc(4)Hex(5)NeuAc(1)	207	29	P04003	P04003 [207-236]		C4b-binding protein alpha chain OS=Homo sapiens GN=C4BPA PE=1 SV=2	5286.31215	0	3563049.081	8225197.796	3977544.713	0	0	4011765.324	0	3722155.971	3694105.977	0	0	0	0	0	9038438.835	6128822.811	0	0	0	0	5379048.253	4103671.02	0	4057737.803	0	6380754.524	0	15243588.41	8722907.578	6997130.366	0	0	4094753.433	0	0	0	0	0	5469899.185
VLSNNSDANLELINTWVAK	1xHexNAc(4)Hex(5)NeuAc(1) [N4]	HexNAc(4)Hex(5)NeuAc(1)	250	51	P05155	P05155 [250-268]		Plasma protease C1 inhibitor OS=Homo sapiens GN=SERPING1 PE=1 SV=2	4014.76943	2764577.045	0	7273595.144	1702937.688	0	2779185.111	0	4466215.212	0	0	0	0	0	0	2352703.833	9608001.316	6000056.409	0	0	0	0	0	2306643.663	0	0	0	0	0	13717007.91	6675387.749	2871946.37	3207519.775	0	0	0	0	2995518.031	0	3907635.343	0
EHEGAIYPDNTTDFQR	1xHexNAc(4)Hex(5)NeuAc(1) [N10]	HexNAc(4)Hex(5)NeuAc(1)	129	38	P00450	P00450 [129-144]		Ceruloplasmin OS=Homo sapiens GN=CP PE=1 SV=1	3806.51797	0	0	27642645.5	0	0	0	0	0	0	0	0	0	0	8882361.203	0	0	9509399.423	8436255.139	0	0	0	0	0	0	3523828.503	0	0	4076111.52	0	0	19326860.39	0	0	0	0	0	0	0	0	0
VVLHPNYSQVDIGLIK	1xHexNAc(4)Hex(5) [N6]	HexNAc(4)Hex(5)	236	179	P00738	P00738 [236-251]		Haptoglobin OS=Homo sapiens GN=HP PE=1 SV=1	3417.59285	16114673.69	0	25482984.38	9065236.459	11100060.95	0	16232474.15	0	15981111.23	9919388.527	129668466.2	0	17805527.01	0	22909792.68	367868929.3	266956980.5	10547679.17	0	0	8838789.522	0	21703889.95	37912313.97	8563487.811	0	20377089.81	0	218145262.4	223579844.6	112944506.7	13687463.03	11943772.85	9256732.102	14936158.37	0	0	0	16388618	17135936.49
VVLHPNYSQVDIGLIK	1xHexNAc(4)Hex(5)NeuAc(1) [N6]	HexNAc(4)Hex(5)NeuAc(1)	236	438	P00738	P00738 [236-251]		Haptoglobin OS=Homo sapiens GN=HP PE=1 SV=1	3708.68827	327985807.9	60104319.3	61534085.01	131586297.8	193420377.1	173917367	239320327.4	0	259941473.3	129478353	271602804.7	0	424468636.6	0	324517827.4	779608526	490683401.9	190432338.4	5547416.551	127867147.4	230491887.1	283568982.3	404911407.9	386553706.4	186297423.3	0	245215361	40670174.76	561655174.5	671121892.1	365006717	166667655.4	106988749.1	165052368.5	183260296.3	0	32943150.84	0	426029899	323644137
ALPQPQNVTSLLGCTH	1xCarbamidomethyl [C14];1xHexNAc(4)Hex(5)NeuAc(2) [N7]	HexNAc(4)Hex(5)NeuAc(2)	447	304	P02790	P02790 [447-462]		Hemopexin OS=Homo sapiens GN=HPX PE=1 SV=2	3940.65202	283078568.6	382544592.4	142278086.7	267914349.9	400231576.8	228535854.2	266974253.6	255939623.8	247159815.5	251466601.1	51614512.64	407464944.9	342768225.9	113427201.4	281428572.1	61116051.3	44132230.67	431870729.2	65215288.99	216412620.7	318353906.9	189531443.3	334737669.9	199765577	201346541.2	29440482.09	190972635.5	181864375.3	136511619.7	111660261.2	101781475	286325331.9	153323473.5	199749168	265411913.3	81691121.84	285803787.1	23484434.99	278841707.3	293928542.2
YLGNATAIFFLPDEGK	1xHexNAc(4)Hex(5)Fuc(2)NeuAc(1) [N4]	HexNAc(4)Hex(5)Fuc(2)NeuAc(1)	268	82	P01009	P01009 [268-283]		Alpha-1-antitrypsin OS=Homo sapiens GN=SERPINA1 PE=1 SV=3	3961.68805	4596444.083	3230982.617	93945667.7	3749619.673	9638704.576	7500029.375	1501537.253	10649968.33	1563508.242	758221.8045	64996130.01	1485976.441	10093931.05	1312836.748	1793944.716	10556504.52	64271605.03	7035222.622	91956348.62	3510223.366	0	10143203.65	93958656.31	0	1201739.125	82311469.93	0	111073037.3	153490519.9	57676127.98	5334367.339	88444893.6	5200455.078	65708902.33	70083097.09	4240402.366	143690722.3	166561142	87561948.19	52899503.36
ALPQPQNVTSLLGCTH	1xCarbamidomethyl [C14];1xHexNAc(4)Hex(5)NeuAc(1) [N7]	HexNAc(4)Hex(5)NeuAc(1)	447	262	P02790	P02790 [447-462]		Hemopexin OS=Homo sapiens GN=HPX PE=1 SV=2	3649.5566	65989883.61	98441912.83	165628072.2	47929468	97676459.41	59800477.12	73967685.95	69549986.97	62935845.7	58122751.36	79571187.41	98785081.75	84622749.32	33862505.03	74941346.93	91801283.02	66732322.9	79365023.9	6970672.133	39713964.54	90776800.07	45327705.41	77171396.13	59474268.59	41574493.83	0	52226250.1	46224713.49	141682845.5	121667932.2	116899080	89484173.91	44929041.83	57776544.13	70363216.85	27977576.3	98333372.07	18483742.05	99023940.85	61529381.69
QLAHQSNSTNIFFSPVSIATAFAMLSLGTK	1xHexNAc(4)Hex(5)Fuc(2)NeuAc(1) [N7]	HexNAc(4)Hex(5)Fuc(2)NeuAc(1)	64	127	P01009	P01009 [64-93]		Alpha-1-antitrypsin OS=Homo sapiens GN=SERPINA1 PE=1 SV=3	5387.42789	164898941.8	110575623.6	44488847.93	67036224	85355328.15	168215019.4	58341392.36	117697272.4	64745512.57	65685053.95	21424364.99	122552278.8	58476140.67	59107212.14	83482194.14	36819807.67	23053927.07	185450091	9606174.074	119087349.9	139683622.2	139363983.9	96643809.32	58982713.87	151494713.5	61076475.31	58368315.4	79066849.9	70561334.34	9053435.335	16840258.61	66085648.81	99329712.21	51862072.74	88130306.67	95793219.67	120626036.6	189787495.5	110458429.3	57577222.49
LSLHRPALEDLLLGSEANLTCTLTGLR	1xCarbamidomethyl [C21];1xHexNAc(5)Hex(3) [N18]	HexNAc(5)Hex(3)	127	281	P01876	P01876 [127-153]		Ig alpha-1 chain C region OS=Homo sapiens GN=IGHA1 PE=1 SV=2	4465.1536	429475565.3	189248963.5	814256193.9	705567617.1	267665243.2	646107619.5	341898167.2	400986578.7	228789869.6	601752197.1	550269595.9	235936297.5	221595682.9	973334146.9	58384417.41	161307551.7	521461857.4	344418963.5	455001692	185484824.3	233680630	353753626.6	221746551.6	827940947	468929414	993485129.5	283346859.2	448830904.7	424264290.5	322637715.5	292282909.3	260069010.7	354151360	146795763.3	364717084.4	200669585.4	275649120.8	1571761421	129406225.1	150184050.9
LSLHRPALEDLLLGSEANLTCTLTGLR	1xCarbamidomethyl [C21];1xHexNAc(4)Hex(5)NeuAc(1) [N18]	HexNAc(4)Hex(5)NeuAc(1)	127	400	P01876	P01876 [127-153]		Ig alpha-1 chain C region OS=Homo sapiens GN=IGHA1 PE=1 SV=2	4877.27529	855795783.3	1376250330	664729482.8	1452520567	936924165.5	694536025	1210822941	1301249006	1308864072	739023778.1	1333591913	900214392.3	1177353096	1185593442	626771548.7	592697649.8	1015994033	536079878	1062007760	1235817655	651125655.7	504034324.8	804291389.2	817026610	1377549066	2035465799	1065339045	802909256.2	571090136	1073081239	1149953353	1350796293	1426494314	1572778943	831184265.3	955622287.9	1363092535	3406907081	655270894.7	695157611
LSLHRPALEDLLLGSEANLTCTLTGLR	1xCarbamidomethyl [C21];1xHexNAc(4)Hex(5)Fuc(1)NeuAc(1) [N18]	HexNAc(4)Hex(5)Fuc(1)NeuAc(1)	127	72	P01876	P01876 [127-153]		Ig alpha-1 chain C region OS=Homo sapiens GN=IGHA1 PE=1 SV=2	5023.3332	21197188.79	40362370.03	17120354.03	9910846.81	31155363.53	13443589.13	9039648.989	25793745.37	15196835.4	14379840.62	18885494.16	11926371.03	25270821.38	14890312.85	25170725.09	28665273.24	15434025.74	22487323.14	48072940.05	28368246.67	48453849.68	34389508.38	16000521.56	11294200.42	18932842.27	38227094.19	46127614.92	12792035.81	10362336.3	22422654.61	20814142.38	22928450.56	22519765.86	23938516.94	17767605.39	30561342.28	17787794.96	87125080.22	26601429.71	23870809.69
ICDLLVANNHFAHFFAPQNLTNMNK	1xCarbamidomethyl [C2];1xHexNAc(4)Hex(5)Fuc(2)NeuAc(1) [N19]	HexNAc(4)Hex(5)Fuc(2)NeuAc(1)	267	188	P19827	P19827 [267-291]		Inter-alpha-trypsin inhibitor heavy chain H1 OS=Homo sapiens GN=ITIH1 PE=1 SV=3	5135.21646	41227201.33	59049959.03	21990424.73	21088744.16	59492186.92	24875324.28	55025988.16	71061252.21	33877356.99	29921387.19	13971905.69	46066320.89	50673368.5	25217301.71	45157114.15	21696688.86	5609431.773	65910470.34	9935749.221	48691124.54	74757756.89	80521649.14	73958283.18	12988768.28	30475889.11	4691951.332	47829906.37	37527863.97	16314938.06	21520643.61	4587202.934	65852242.26	17189536.6	39991274.2	27689200.87	13242488.78	40528224.81	42325444.99	97170359.22	75584691.66
LSLHRPALEDLLLGSEANLTCTLTGLR	1xCarbamidomethyl [C21];1xHexNAc(5)Hex(4)NeuAc(1) [N18]	HexNAc(5)Hex(4)NeuAc(1)	127	245	P01876	P01876 [127-153]		Ig alpha-1 chain C region OS=Homo sapiens GN=IGHA1 PE=1 SV=2	4918.30184	353227372	244185468.2	192326576.4	512715731.8	261802509.3	359776385.4	309830763.9	396918973.2	270471408.9	355067575	259566136.5	350799122.5	249167156.8	351580209.7	133360371.1	134917572.9	158451918.5	121008030.5	245910515.2	158837237.7	127868668.3	200609746.3	128833643.8	543242490.3	416282895.2	674062077.5	154852507.2	241840146.3	154994741.8	141176628.4	343875173.7	227105149.1	365953974.7	166769187.4	313774403.9	192400009	394357744.6	489745022.6	110145253.8	156366850.6
LSLHRPALEDLLLGSEANLTCTLTGLR	1xCarbamidomethyl [C21];1xHexNAc(5)Hex(4) [N18]	HexNAc(5)Hex(4)	127	416	P01876	P01876 [127-153]		Ig alpha-1 chain C region OS=Homo sapiens GN=IGHA1 PE=1 SV=2	4627.20642	243529997.7	179826342.7	359121700.8	405121272.7	196104735.6	223211228.9	238762737.9	301805628	170187047.1	369090118.7	660404770.4	151749467.7	167991543.8	440237597.4	35018211.15	195091332.1	408261050.8	120163089.1	261263309.3	129771691.7	89514595.31	179541931.6	103263361.8	558891196.3	349595393.8	501638308.1	125403335.2	254621226.4	343146786.9	266433361.9	328883896.3	162243923.5	242828712.1	101950277	232287775.5	131495444.3	215759932	547787470.1	87977162.97	94404756.33
LSLHRPALEDLLLGSEANLTCTLTGLR	1xCarbamidomethyl [C21];1xHexNAc(5)Hex(5)NeuAc(1) [N18]	HexNAc(5)Hex(5)NeuAc(1)	127	385	P01876	P01876 [127-153]		Ig alpha-1 chain C region OS=Homo sapiens GN=IGHA1 PE=1 SV=2	5080.35466	470247324.9	621354527.5	347619898.1	565615324	532801842.9	452602697.8	373304615.5	761526730.7	473171287.2	491970254.7	583795761.9	809661426.4	635450852.2	522748697.6	303255331.1	244814381.2	203653626.4	132280676.4	457543317.8	581088560.7	416348848.4	359793377.8	256230011.4	483335340.4	640156320.3	718326606.9	422446051.7	445566092.4	254024800.8	352038085	609792083.9	405545300.1	590479488.2	384566229.5	526994591.3	506877124.1	728858699.9	666774815	296715534.8	369620749.5
EHEGAIYPDNTTDFQR	1xHexNAc(4)Hex(5)Fuc(3)NeuAc(1) [N10]	HexNAc(4)Hex(5)Fuc(3)NeuAc(1)	129	173	P00450	P00450 [129-144]		Ceruloplasmin OS=Homo sapiens GN=CP PE=1 SV=1	4244.6917	12934657.51	11365457.17	0	20715853.98	14166500.9	20808063.06	16206161.06	18907212.41	24240869.01	13193716.21	0	15547819.97	31294955.82	13706027.69	6700052.166	0	2798163.324	55992714.05	0	4926493.188	13332677.43	30242300.06	4789133.62	10091299.19	7355981.697	17429140.4	9815127.074	13464410.01	4334775.292	0	4565083.589	11062384.74	7683489.891	7801934.47	14543986.06	24086612.33	16295010.23	39296973.93	2699242.735	3253254.783
VVLHPNYSQVDIGLIK	1xHexNAc(3)Hex(4) [N6]	HexNAc(3)Hex(4)	236	16	P00738	P00738 [236-251]		Haptoglobin OS=Homo sapiens GN=HP PE=1 SV=1	3052.46066	0	0	0	0	0	0	0	0	0	0	0	0	0	0	0	0	7472341.991	0	0	0	0	0	0	0	0	0	0	0	0	0	0	0	0	0	0	0	0	0	0	0
FSLLGHASISCTVENETIGVWRPSPPTCEK	2xCarbamidomethyl [C11; C28];1xHexNAc(4)Hex(5)NeuAc(2) [N15]	HexNAc(4)Hex(5)NeuAc(2)	207	20	P04003	P04003 [207-236]		C4b-binding protein alpha chain OS=Homo sapiens GN=C4BPA PE=1 SV=2	5577.40756	22566891.23	31685799.61	9041346.541	24905804.44	30006125.1	19983140.55	24072555.59	22434349.09	28533619.62	19994540.64	0	27604316.88	30179025.52	15347976.78	22106730.3	13291221.67	5427365.089	16595406.54	11556435.38	24264971.02	37273500.5	47078299.3	29222316.52	2688794.95	30713012.67	4117913.95	21692698.04	19142583.96	18525405.43	10371715.9	2222079.733	40679783.39	5117092.371	36876900.83	16412834.97	0	10148606.15	27068348.29	45030015.59	28210251.07
AALAAFNAQNNGSNFQLEEISR	1xHexNAc(4)Hex(5)NeuAc(2) [N11]	HexNAc(4)Hex(5)NeuAc(2)	166	37	P02765	P02765 [166-187]		Alpha-2-HS-glycoprotein OS=Homo sapiens GN=AHSG PE=1 SV=1	4569.92555	86505665.3	117293387.3	74116183.17	32399274.7	148621894.9	73184311.72	82213972.74	126847666.1	89138093.29	87110793.35	37209626	108796977.1	112905136.7	75136267.37	109562237.1	53154707.92	11911174.68	94488293.41	60765617.1	153564847.1	197497412.4	144206630.2	142070454.6	27343692.04	82373313.41	24510514.86	122117633.5	171595040.5	11265640.77	54648707.58	52160342.35	90255713.22	42600826.98	128325806.4	93299131.4	104117137.7	248593615	158204717.5	152576234.7	123536119.4
MVSHHNLTTGATLINEQWLLTTAK	1xHexNAc(4)Hex(5)Fuc(2)NeuAc(1) [N6]	HexNAc(4)Hex(5)Fuc(2)NeuAc(1)	179	476	P00738	P00738 [179-202]		Haptoglobin OS=Homo sapiens GN=HP PE=1 SV=1	4885.18514	782856137	147739247.1	41063744.25	410475047.7	469803600.2	433624178.9	452149901.2	50197270.55	515790358.7	355117573.1	128402480.4	26261722.33	963791316.8	9503422.395	590709771.6	322456829.9	225641154.6	438631394.5	0	263662719.8	425974367.9	651132205.9	662652650.7	647259045.6	425010695.5	4656883.23	408051920.2	113726072.8	344162933.1	274608787.3	128197417.2	264586446.8	339860849.5	336989657.8	391513021.1	6662836.54	121103066.4	21512600.8	481350358.5	493737745.3
MVSHHNLTTGATLINEQWLLTTAK	1xHexNAc(4)Hex(5) [N6]	HexNAc(4)Hex(5)	179	176	P00738	P00738 [179-202]		Haptoglobin OS=Homo sapiens GN=HP PE=1 SV=1	4301.9739	31009088.68	9870423.082	36804535.4	14359984.4	19652843.57	36249059.54	20973546.27	0	35582221.31	21573343.11	162488933.8	5252433.501	49970827.81	0	46657695.97	462663979.2	191683899.4	18084443.38	0	9048643.982	29723117.75	26746865.14	66485028.41	34623470.54	22422800.07	0	46057272.49	0	201398623.2	356276774.4	93298142.75	11335155.15	20612706.19	32365829.26	25176744.66	0	0	16742540.98	82153946.76	58242709.05
MVSHHNLTTGATLINEQWLLTTAK	1xHexNAc(4)Hex(5)NeuAc(1) [N6]	HexNAc(4)Hex(5)NeuAc(1)	179	305	P00738	P00738 [179-202]		Haptoglobin OS=Homo sapiens GN=HP PE=1 SV=1	4593.06932	146389782.1	61919189.14	42764455.32	62136853.46	117604261.6	164984146.5	106177884.7	0	200003391	120722629.5	148715182.8	0	256624000.5	0	191368495.9	451102411.5	259094520.8	156345711.6	15437557.67	73136918.85	166486516.6	178188046.9	290436016.4	182431295.3	178839083.4	0	247279720.2	40938212.94	310614176.7	312997483.7	229316850.2	88922450.55	98836944.25	146998270.1	146755485.3	4794725.258	42154138.12	0	369043446.6	221817982.7
ICDLLVANNHFAHFFAPQNLTNMNK	1xCarbamidomethyl [C2];1xHexNAc(4)Hex(5)Fuc(2) [N19]	HexNAc(4)Hex(5)Fuc(2)	267	40	P19827	P19827 [267-291]		Inter-alpha-trypsin inhibitor heavy chain H1 OS=Homo sapiens GN=ITIH1 PE=1 SV=3	4844.12104	9955163.286	11735034.6	25929375.99	3806662.442	9063193.282	6702265.897	10710644.45	13620356.45	8096505.822	6011218.338	11382151.21	9856508.453	7593731.12	4611260.146	10046452.99	29619250.61	20049786.93	17793846.6	0	5508027.017	11640307.46	21494943.89	10742817.23	4172726.826	6331732.52	0	12962286.68	8324709.912	18444634.68	25753109.77	8797275.04	17792998.57	4728251.552	8105955.485	7067341.98	5633110.05	16725253.33	0	18584064.27	16273337.28
SLGNVNFTVSAEALESQELCGTEVPSVPEHGR	1xCarbamidomethyl [C20];1xHexNAc(3)Hex(6)NeuAc(1) [N6]	HexNAc(3)Hex(6)NeuAc(1)	864	8	P01023	P01023 [864-895]		Alpha-2-macroglobulin OS=Homo sapiens GN=A2M PE=1 SV=3	5286.27826	4075510.477	4196922.278	3388120.398	0	5745120.556	3195083.828	3828706.118	3801217.568	0	0	0	4958078.697	4200484.336	0	4509155.776	0	0	0	0	0	2909384.839	4683367.623	2511907.796	0	2519754.239	0	0	0	2486460.152	0	2307707.744	0	0	3111501.046	0	0	4451244.281	0	0	2461245.612
QQQHLFGSNVTDCSGNFCLFR	2xCarbamidomethyl [C13; C18];1xHexNAc(3)Hex(4)Fuc(2) [N9]	HexNAc(3)Hex(4)Fuc(2)	622	22	P02787	P02787 [622-642]		Serotransferrin OS=Homo sapiens GN=TF PE=1 SV=3	4064.68937	0	0	0	0	0	0	0	0	0	0	0	0	0	0	0	0	0	0	0	2283967.615	4004997.37	0	2644885.938	0	0	0	0	0	0	0	0	0	0	0	0	0	4122789.559	0	0	3350611.533
STGKPTLYNVSLVMSDTAGTCY	1xCarbamidomethyl [C21];1xHexNAc(2)Hex(6) [N9]	HexNAc(2)Hex(6)	431	170	P01871	P01871 [431-452]		Ig mu chain C region OS=Homo sapiens GN=IGHM PE=1 SV=3	3743.58071	53453033.8	0	39457741.42	20231157.28	58580214.63	18897721.36	0	28264150.67	47909261.6	30930308.19	0	44894409.71	31018242.39	31242101.72	55150319.39	134285581.3	0	45753712.45	115911970.8	32354161.27	55034296.18	22655546.05	28802975.96	15772617.21	25421282.17	23139505.3	0	28435543.24	3841072.819	0	53504817.63	0	76433190.79	21435707.81	14387898.31	44932794.18	77727150.02	43975063.87	25918074.48	16833491.31
GLTFQQNASSMCVPDQDTAIR	1xCarbamidomethyl [C12];1xHexNAc(4)Hex(5)Fuc(1) [N7]	HexNAc(4)Hex(5)Fuc(1)	203	8	P01871	P01871 [203-223]		Ig mu chain C region OS=Homo sapiens GN=IGHM PE=1 SV=3	4107.71497	0	3765795.513	10401490.39	8816983.207	9937925.43	7846772.713	4108787.762	14140226.04	13680935.24	9699755.409	0	14122442.25	11705126.34	4625723.074	16527740.75	8852036.094	0	20407204.64	0	7431820.442	16365180.39	6607202.873	9901327.269	0	4991685.628	0	5449516.189	7145144.021	7554819.626	13351556.33	9266915.345	15957312.94	11722370.9	9418969.904	5744496.591	5510224.224	11176375.6	5563370.248	15134585.41	3317279.97
TLNQSSDELQLSMGNAMFVK	1xHexNAc(4)Hex(5)NeuAc(1) [N3]	HexNAc(4)Hex(5)NeuAc(1)	125	7	P01011	P01011 [125-144]		Alpha-1-antichymotrypsin OS=Homo sapiens GN=SERPINA3 PE=1 SV=2	4126.7347	0	0	0	0	0	0	0	0	0	0	0	0	0	0	0	0	0	0	0	0	0	0	0	0	0	0	0	0	0	0	0	0	0	0	0	0	0	0	0	0
GLTFQQNASSMCVPDQDTAIR	1xCarbamidomethyl [C12];1xHexNAc(4)Hex(5)Fuc(3) [N7]	HexNAc(4)Hex(5)Fuc(3)	203	54	P01871	P01871 [203-223]		Ig mu chain C region OS=Homo sapiens GN=IGHM PE=1 SV=3	4399.83079	8461155.786	11793268.7	10261867.18	5395553.688	38067219.13	24240974.67	0	0	39277702.36	4641224.663	0	26001704.97	6590428.919	27591695.87	33578579.99	7133415.346	0	100440256.6	85792705.73	29950942.5	20774637.94	0	30229695.35	0	5595968.827	0	0	7801137.186	0	9528113.347	15777119.24	0	52161548.05	14384219.7	0	13505575.14	44776134.7	13152393.64	33397570.13	8941015.353
SPYYNVSDEISFHCYDGYTLR	1xCarbamidomethyl [C14];1xHexNAc(4)Hex(5)NeuAc(1) [N5]	HexNAc(4)Hex(5)NeuAc(1)	118	34	P00751	P00751 [118-138]		Complement factor B OS=Homo sapiens GN=CFB PE=1 SV=2	4499.8012	5367702.584	0	13368627.11	0	0	4694319.94	0	0	7147289.316	5163785.835	7607938.923	7518977.489	7566491.403	0	0	0	11024636.88	0	0	0	0	11367642.05	5931637.355	0	11492428.74	0	0	0	14725973.51	15890764.18	8762094.013	8969661.529	0	0	0	0	0	0	8255624.352	11089802.15
STGKPTLYNVSLVMSDTAGTC	1xCarbamidomethyl [C21];1xHexNAc(2)Hex(7) [N9]	HexNAc(2)Hex(7)	431	15	P01871	P01871 [431-451]		Ig mu chain C region OS=Homo sapiens GN=IGHM PE=1 SV=3	3742.57021	0	0	0	0	0	0	0	0	5405676.554	0	0	0	0	0	0	0	0	0	17279929.98	0	0	0	0	0	0	0	0	0	0	0	0	0	0	0	0	0	0	0	0	0
VVLHPNYSQVDIGLIK	1xHexNAc(4)Hex(5)NeuAc(2) [N6]	HexNAc(4)Hex(5)NeuAc(2)	236	32	P00738	P00738 [236-251]		Haptoglobin OS=Homo sapiens GN=HP PE=1 SV=1	3999.78369	1650979677	227149891.8	33945092.78	743088466.4	956075280.6	864009055.9	969505897	29569982.43	1343514734	682777264.3	233140454.3	16869987.54	1942379978	0	1398536683	617586357.2	432764082.4	960424476.5	0	658834294.4	1102801144	1401827979	1654971525	1834573059	986449159.3	0	1077935206	280930563.5	614134596.1	692824336.7	314998262.3	706893418.7	471165027.7	744538639	815289487.1	5429376.842	243143231.4	0	1451467783	1347413605
DQCIVDDITYNVNDTFHK	1xCarbamidomethyl [C3];1xHexNAc(4)Hex(5)NeuAc(1) [N13]	HexNAc(4)Hex(5)NeuAc(1)	516	110	P02751	P02751 [516-533]		Fibronectin OS=Homo sapiens GN=FN1 PE=1 SV=4	4110.66365	6880501.623	6613894.45	5785814.695	0	3983489.432	0	11155974.5	0	0	0	0	0	6197672.891	2750892.195	8025170.567	15999218.98	0	0	0	0	0	0	4802929.338	0	3355923.761	0	11271264.28	12890316.37	0	19353353.01	0	0	0	0	0	5148219.246	0	8024074.782	22535492	18750843.96
SLGNVNFTVSAEALESQELCGTEVPSVPEHGRK	1xCarbamidomethyl [C20];1xHexNAc(2)Hex(4) [N6]	HexNAc(2)Hex(4)	864	22	P01023	P01023 [864-896]		Alpha-2-macroglobulin OS=Homo sapiens GN=A2M PE=1 SV=3	4596.09279	4004770.073	6687572.995	5751887.03	0	6062685.065	4433340.333	5987759.503	9989499.246	6480435.456	0	5006541.091	0	6228429.828	0	0	0	0	0	0	4153846.604	7709241.417	7311690.252	8859944.132	4878575.043	0	0	7565009.57	5691810.56	0	0	0	8350976.352	0	8963231.263	0	0	0	0	0	8694135.51
QLAHQSNSTNIFFSPVSIATAFAMLSLGTK	1xHexNAc(4)Hex(5)NeuAc(2) [N7]	HexNAc(4)Hex(5)NeuAc(2)	64	78	P01009	P01009 [64-93]		Alpha-1-antitrypsin OS=Homo sapiens GN=SERPINA1 PE=1 SV=3	5386.40749	47740455.88	0	21985790.07	40691492.02	35894643.54	48205951.47	23149596.24	38570856.8	27626916.24	29223861.07	9213545.896	10993373.41	40485975.06	32099590.29	24805082.62	15038995.49	15042252.77	90976375.01	4328329.824	0	44839457.25	38436902.96	36563407.72	22284354.3	105862970.4	36128888.5	45459683.01	36031058.71	43626774.58	8598783.065	31093039.52	3469791.865	24692249.27	18171101.32	35341929.52	25050442.08	21897757.61	55894049.07	73702941.42	15299061.93
DQCIVDDITYNVNDTFHK	1xCarbamidomethyl [C3];1xHexNAc(4)Hex(5)Fuc(2) [N13]	HexNAc(4)Hex(5)Fuc(2)	516	54	P02751	P02751 [516-533]		Fibronectin OS=Homo sapiens GN=FN1 PE=1 SV=4	4111.68405	6880501.623	11405179.22	11356342.31	0	3983489.432	0	7338235.512	0	0	0	0	0	6197672.891	2750892.195	9400220.366	15392933.97	0	0	0	0	0	0	4802929.338	0	3355923.761	0	5898099.573	6551052.594	0	19353353.01	0	0	0	0	0	5148219.246	0	8024074.782	14224672.83	18750843.96
VIDFNCTTSSVSSALANTK	1xCarbamidomethyl [C6];1xHexNAc(4)Hex(5)Fuc(2)NeuAc(1) [N5]	HexNAc(4)Hex(5)Fuc(2)NeuAc(1)	121	98	P04196	P04196 [121-139]		Histidine-rich glycoprotein OS=Homo sapiens GN=HRG PE=1 SV=1	4220.76784	15860406.42	0	0	0	12518202.24	4608776.691	7380060.854	6818202.395	0	12006162.25	0	10801577.43	10934376.17	4426660.131	3265904.006	0	0	7862397.492	0	10679021.51	12185364.81	10179878.99	2382671.224	0	8768242.593	0	4833759.479	9477933.902	0	5815344.995	13035881.73	10091532.44	1955185.004	6015695.848	4313702.616	6416662.919	26733606.84	18729147.83	11865617.07	6465234.481
SLGNVNFTVSAEALESQELCGTEVPSVPEHGRK	1xCarbamidomethyl [C20];1xHexNAc(4)Hex(4) [N6]	HexNAc(4)Hex(4)	864	3	P01023	P01023 [864-896]		Alpha-2-macroglobulin OS=Homo sapiens GN=A2M PE=1 SV=3	5002.25153	0	3559545.18	10033531.49	0	0	0	0	4864088.62	0	0	0	0	4231755.331	0	0	12300035.02	0	0	0	0	0	0	0	0	0	0	0	0	7015965.574	4807527.593	5186169.185	0	0	0	0	0	0	0	0	5395757.939
VVLHPNYSQVDIGLIK	1xHexNAc(4)Hex(5)Fuc(2)NeuAc(1) [N6]	HexNAc(4)Hex(5)Fuc(2)NeuAc(1)	236	692	P00738	P00738 [236-251]		Haptoglobin OS=Homo sapiens GN=HP PE=1 SV=1	4000.80409	1691196214	331056356.8	88312287.22	772121034.7	959088952.4	880308892.5	1042187250	89689426.54	1384139478	704242658.9	310543277.1	46537409.58	2047116904	0	1440006958	864211456	523794342.6	998703527.4	0	685621555.5	1114365939	1460660970	1711674175	1909790567	1009932682	0	1112256250	287465646.6	683222689.9	790448224	371527012.1	745605658	484331651.3	777359619.7	842949343.8	5910322.211	271964700.5	15737068.39	1497181180	1420609897
VVLHPNYSQVDIGLIK	1xHexNAc(3)Hex(4)Fuc(2) [N6]	HexNAc(3)Hex(4)Fuc(2)	236	64	P00738	P00738 [236-251]		Haptoglobin OS=Homo sapiens GN=HP PE=1 SV=1	3344.57648	5862951.786	0	0	0	9239716.912	0	16726181.8	0	4356499.608	0	16645875.47	0	0	0	3966792.824	21507120.67	12395724.64	6677453.574	0	5615412.35	17588559.48	5803583.066	6149072.459	12097734.8	3299564.989	4672229.723	7101476.807	0	7748773.541	9845203.697	10105695.77	0	5880793.452	0	0	0	0	0	7819643.765	17263537.59
GLTFQQNASSMCVPDQDTAIR	1xCarbamidomethyl [C12];1xHexNAc(5)Hex(5)Fuc(3) [N7]	HexNAc(5)Hex(5)Fuc(3)	203	32	P01871	P01871 [203-223]		Ig mu chain C region OS=Homo sapiens GN=IGHM PE=1 SV=3	4602.91016	63500733.78	15063755.4	33010350.15	28763235.57	88533144.84	19672259.99	21994043.96	20611038.39	72353040.43	51370707.77	0	67089982.96	22698739.36	35255881.43	68201248.85	27534193.21	5157163.714	53457439.53	130149184.4	42745075.01	64830157.16	18310188.85	40560052.05	14065538	37773165.22	36495720	11422632.15	21103890.42	20939606.83	20120912.47	60568074.82	12470944.35	80294988.49	15752231.42	21346118.05	29666641.59	114814794.2	15286383.78	39654635.36	30614229.87
FNSSYLQGTNQITGR	1xHexNAc(4)Hex(5)NeuAc(1) [N2]	HexNAc(4)Hex(5)NeuAc(1)	1522	27	P04114	P04114 [1522-1536]		Apolipoprotein B-100 OS=Homo sapiens GN=APOB PE=1 SV=2	3599.5012	0	0	0	3236473.133	0	3313125.129	0	2313044.693	2387285.354	3586370.506	0	0	0	0	0	0	0	0	0	0	0	11732868.94	3199736.833	9560308.442	0	0	0	0	0	0	0	0	0	0	0	0	0	0	0	0
YLGNATAIFFLPDEGK	1xHexNAc(4)Hex(5)Fuc(1)NeuAc(1) [N4]	HexNAc(4)Hex(5)Fuc(1)NeuAc(1)	268	12	P01009	P01009 [268-283]		Alpha-1-antitrypsin OS=Homo sapiens GN=SERPINA1 PE=1 SV=3	3815.63015	0	0	0	0	0	0	0	0	0	0	0	0	0	0	0	0	9930540.186	0	0	0	0	0	0	0	0	0	0	0	22627999.37	0	16041719.44	0	0	0	0	0	0	0	0	0
LSLHRPALEDLLLGSEANLTCTLTGLR	1xCarbamidomethyl [C21];1xHexNAc(4)Hex(4) [N18]	HexNAc(4)Hex(4)	127	156	P01876	P01876 [127-153]		Ig alpha-1 chain C region OS=Homo sapiens GN=IGHA1 PE=1 SV=2	4424.12705	19535320.01	116861412.7	56188498.93	58369940.22	15357167.25	38274858.56	33493722.75	21619319.02	19007302.02	29107863.14	89102637.25	4177878.391	5807570.831	56044669.35	0	18719528.27	206672334.3	23893875.83	30165204.91	3557389.865	0	14339608.36	10618497.43	67979732.58	34405870.09	97444367.88	14611476.27	23556180.74	68127403.09	43418499.24	39099686.37	22395751.72	39234378.17	9655971.244	6245895.709	11003070.06	15297324.71	121394750.9	7742862.804	0
LSLHRPALEDLLLGSEANLTCTLTGLR	1xCarbamidomethyl [C21];1xHexNAc(4)Hex(5) [N18]	HexNAc(4)Hex(5)	127	454	P01876	P01876 [127-153]		Ig alpha-1 chain C region OS=Homo sapiens GN=IGHA1 PE=1 SV=2	4586.17987	107442954.5	166169151.2	386653194.4	235178274.1	172341120.9	113854490.5	242273202	176802215.8	221614159.3	101566699	1504131109	97907492.48	141937416.6	239163696.4	60379525.2	386154264.8	1167134343	67141037.21	207689234.2	206660167.7	89797208.75	73048630.81	128602750.2	147875149.9	228009455.1	360208056	150901342.8	126795425.4	431942810.1	586212502.6	492058798.7	236627713.2	210885397.3	165045614.1	110651528.2	127160545.1	151330476.1	619411121.9	98403015.4	116533330.5
LSLHRPALEDLLLGSEANLTCTLTGLR	1xCarbamidomethyl [C21];1xHexNAc(4)Hex(6) [N18]	HexNAc(4)Hex(6)	127	19	P01876	P01876 [127-153]		Ig alpha-1 chain C region OS=Homo sapiens GN=IGHA1 PE=1 SV=2	4748.2327	0	0	7173593.849	11434925.48	0	0	0	0	0	8688443.307	11455232.51	0	0	0	0	0	7042354.509	0	5394025.784	0	0	0	0	11066738.57	5788162.6	7218647.294	0	0	0	4289673.95	8490967.99	0	8639303.766	0	0	0	0	0	0	0
LSLHRPALEDLLLGSEANLTCTLTGLR	1xCarbamidomethyl [C21];1xHexNAc(4)Hex(4)Fuc(2) [N18]	HexNAc(4)Hex(4)Fuc(2)	127	46	P01876	P01876 [127-153]		Ig alpha-1 chain C region OS=Homo sapiens GN=IGHA1 PE=1 SV=2	4716.24287	100726371.2	46071953.32	47018118.73	205651653	54116094.95	83175041.75	100239455.2	93656490.67	111785817.7	74828320.08	70367810.95	35731481.31	30433942.21	111803600.4	0	0	120021668.5	117932964.4	83245427.59	11387298.71	0	35264088.13	44078450.18	148889124.6	126507085.8	333560753.5	32987903.3	52703743.53	54199413.74	59903884.08	36633295.7	75293610.59	129328633.6	58970107.13	63889503.7	53331671.07	114821418.4	298223827.7	21557989.38	16337339.26
LSLHRPALEDLLLGSEANLTCTLTGLR	1xCarbamidomethyl [C21];1xHexNAc(5)Hex(5)Fuc(1)NeuAc(1) [N18]	HexNAc(5)Hex(5)Fuc(1)NeuAc(1)	127	37	P01876	P01876 [127-153]		Ig alpha-1 chain C region OS=Homo sapiens GN=IGHA1 PE=1 SV=2	5226.41257	5298043.799	12167321.31	0	11419512.71	5623297.331	7523483.613	4925387.315	13247946.24	6615782.403	12970370.83	15279545.65	9068005.787	7595571.126	4825948.202	4002960.423	0	7157575.174	0	6627533.677	5173365.939	6205801.45	0	5428886.25	5411680.039	14505529.29	19246456.35	8224073.151	4459852.347	14186573.1	9800487.982	7652315.13	7347553.557	14721953.08	4228433.699	7869131.702	4843754.503	6713609.225	12136963.28	5479686.26	0
TLNQSSDELQLSMGNAMFVK	1xHexNAc(4)Hex(5)Fuc(2) [N3]	HexNAc(4)Hex(5)Fuc(2)	125	6	P01011	P01011 [125-144]		Alpha-1-antichymotrypsin OS=Homo sapiens GN=SERPINA3 PE=1 SV=2	4127.75511	0	0	0	0	0	0	0	0	0	0	0	0	0	0	0	0	0	0	0	0	0	0	0	0	0	0	0	0	0	0	0	0	0	0	0	0	0	0	0	0
QQQHLFGSNVTDCSGNFCLFR	2xCarbamidomethyl [C13; C18];1xHexNAc(4)Hex(5)Fuc(3)NeuAc(1) [N9]	HexNAc(4)Hex(5)Fuc(3)NeuAc(1)	622	176	P02787	P02787 [622-642]		Serotransferrin OS=Homo sapiens GN=TF PE=1 SV=3	4866.97489	58066673.26	21499508.5	0	20244942.8	52832498.49	54818475.03	18710383.76	32751851.42	60314445.34	27714786.57	0	38523603.24	68026821.03	31240710.55	24185614.71	0	0	30133798.14	13441065.91	49440968.24	32097165.33	68032955.39	19899116.33	23106869.55	28573216.06	51670677.7	21224349.85	10211757.46	0	0	0	17438982.67	17086247.88	63838245.64	32954193.93	57095398.08	108628387.5	76313430.55	12073991.9	11370190.94
HGIQYFNNNTQHSSLFMLNEVK	1xHexNAc(4)Hex(5)Fuc(2)NeuAc(1) [N8]	HexNAc(4)Hex(5)Fuc(2)NeuAc(1)	162	59	P01042	P01042 [162-183]		Kininogen-1 OS=Homo sapiens GN=KNG1 PE=1 SV=2	4827.04937	22782851.94	8461100.5	0	0	0	9828461.687	6197424.492	21594403.84	7529955.17	4745185.612	0	19321296.77	33392915.17	11402310.79	8178599.328	0	0	12648928.61	0	10166078.24	6912525.531	20525230.41	18333637.38	0	8872385.195	0	6399349.508	4397286.125	7437832.395	4977428.755	0	0	0	25837870.32	26254556.81	0	9610245.537	39667284.6	11308504.97	14875623.51
YLGNATAIFFLPDEGK	1xHexNAc(4)Hex(5)Fuc(4) [N4]	HexNAc(4)Hex(5)Fuc(4)	268	34	P01009	P01009 [268-283]		Alpha-1-antitrypsin OS=Homo sapiens GN=SERPINA1 PE=1 SV=3	3962.70846	8079885.837	22397161.66	0	2210531.634	1904437.19	7728745.929	5710631.311	1567059.568	0	1556775.37	0	7330022.388	678006.4626	332705.1883	0	459024.1085	672237.3081	42392955.64	0	0	19067146.78	0	5161857.309	0	0	3315578.168	3562515.74	1169552.423	0	1210306.962	1028193.975	0	0	1109144.422	1246992.901	3536888.1	0	2673921.372	1766245.297	3260631.619
ELHHLQEQNVSNAFLDK	1xHexNAc(4)Hex(5)NeuAc(2) [N9]	HexNAc(4)Hex(5)NeuAc(2)	754	21	P00450	P00450 [754-770]		Ceruloplasmin OS=Homo sapiens GN=CP PE=1 SV=1	4226.77637	55400215.3	34944952.25	21876867.64	20281985.64	55664304.92	47028452.89	27678176.06	47056129.11	32513184.92	30752105.3	0	83535776.1	67985982.17	39889492.01	40596323.49	0	0	49348825.76	0	22632975.69	55601537.98	75070257.99	28852057.05	13384480.25	39057461.65	8897554.7	41722721.08	44614220.12	0	7072163.157	0	44037615.15	5011817.185	45505078.78	29596258.75	17682850.25	56055884.25	60612951.78	48801009.58	33225112.04
SLGNVNFTVSAEALESQELCGTEVPSVPEHGR	1xCarbamidomethyl [C20];1xHexNAc(4)Hex(5)NeuAc(1) [N6]	HexNAc(4)Hex(5)NeuAc(1)	864	4	P01023	P01023 [864-895]		Alpha-2-macroglobulin OS=Homo sapiens GN=A2M PE=1 SV=3	5327.30481	3260839.759	3574886.042	4820041.598	2197224.148	4332929.747	3319565.695	3836129.005	6642058.51	0	0	0	3427295.484	3918638.192	2868748.15	5076823.72	0	0	3739263.456	0	0	0	0	2866684.795	0	0	0	0	0	0	0	0	0	0	3058702.949	4401963.599	0	4029239.068	0	0	0
QQQHLFGSNVTDCSGNFCLFR	2xCarbamidomethyl [C13; C18];1xHexNAc(4)Hex(5)Fuc(2) [N9]	HexNAc(4)Hex(5)Fuc(2)	622	101	P02787	P02787 [622-642]		Serotransferrin OS=Homo sapiens GN=TF PE=1 SV=3	4429.82156	83855940.7	40065639.72	78459950.79	12690700.5	37810881.9	7932141.76	19623818.35	9814405.44	29556776.09	31953327.05	32394523.36	31581880.59	105108550	76941630.75	50633954.19	59593100.18	20392452.47	16452850.48	18181669.81	4420998.867	39816219.88	38426141.72	30895437.99	52366090.77	61691132.16	7094149.535	17053086.66	12160308.86	9084598.67	31918085.47	83598290.22	18552432.29	10076302.62	111839574.4	17029496.68	14647632.59	65151722.16	0	63935685.97	63063462.81
LAGKPTHVNVSVVMAEVDGTCY	1xCarbamidomethyl [C21];1xHexNAc(2)Hex(5) [N9]	HexNAc(2)Hex(5)	332	141	P01876	P01876 [332-353]		Ig alpha-1 chain C region OS=Homo sapiens GN=IGHA1 PE=1 SV=2	3563.56494	30935936.85	11812530.58	86948038.27	60858489.38	52358232.05	81395332.14	27218023.15	37556255.25	43486337.57	30144398.5	62212134.29	72439448.25	22468308.6	77342949.8	31610160.37	29462912.21	18721575.67	24719894.42	36555813.21	20478359.52	27053683.08	43091834.42	15469581.22	80220460.87	25660257.64	36119429.48	19762351.65	36607913.14	26213082.65	44812960.55	87353805.3	6931566.795	79522379.29	36661783.48	5141589.949	33900451.38	32559474.46	69344720.08	10451120.51	11830362.46
QQQHLFGSNVTDCSGNFCLFR	2xCarbamidomethyl [C13; C18];1xHexNAc(4)Hex(5) [N9]	HexNAc(4)Hex(5)	622	66	P02787	P02787 [622-642]		Serotransferrin OS=Homo sapiens GN=TF PE=1 SV=3	4137.70574	0	0	7159683.074	0	0	0	0	4917628.338	3838256.009	0	0	0	0	0	0	0	0	0	0	0	3641443.32	0	0	0	0	0	0	0	0	11641095.99	10013121.82	9926166.81	0	0	0	0	15241821.63	0	8860185.185	8894866.7
EGDHEFLEVPEAQEDVEATFPVHQPGNYSCSYR	1xCarbamidomethyl [C30];1xHexNAc(4)Hex(5)NeuAc(1) [N27]	HexNAc(4)Hex(5)NeuAc(1)	153	89	P04217	P04217 [153-185]		Alpha-1B-glycoprotein OS=Homo sapiens GN=A1BG PE=1 SV=4	5750.35395	13475568.45	18049413.97	29916745.82	8201577.173	13420599.2	17710645	12024577.77	16670419.84	21969173.89	6104149.616	10660692.96	26519090.82	17251971.75	6635377.662	19264712.82	0	12395129.21	5604925.414	0	6092391.206	20222202.95	27845569.69	14173932.35	5235267.671	8711673.283	5434428.848	16477734.12	15400151.85	17265576.65	16395106.38	0	19901925.6	6998729.873	14052414.07	9058966.539	11974014.83	23638138.92	22843070.54	19039500.69	14485175.17
MVSHHNLTTGATLINEQWLLTTAK	1xHexNAc(5)Hex(6)NeuAc(1) [N6]	HexNAc(5)Hex(6)NeuAc(1)	179	73	P00738	P00738 [179-202]		Haptoglobin OS=Homo sapiens GN=HP PE=1 SV=1	4958.20152	37683469.21	8337761.896	28193601.1	16490653.09	16944225.87	6075369.583	12121849.39	0	12200403.77	19751456.33	20115478.21	0	11351786.29	4443350.354	16268122.96	31906032.24	19946558.54	0	0	9584833.677	15738101.19	31047959.62	11467649.67	56032382.9	6479224.841	0	17554841.95	4273528.621	15866826.95	22934660.62	6427466.154	0	12554629.62	0	10306379.19	10294223.91	0	0	16426969.95	25764731.81
QQQHLFGSNVTDCSGNFCLFR	2xCarbamidomethyl [C13; C18];1xHexNAc(4)Hex(5)Fuc(2)NeuAc(1) [N9]	HexNAc(4)Hex(5)Fuc(2)NeuAc(1)	622	462	P02787	P02787 [622-642]		Serotransferrin OS=Homo sapiens GN=TF PE=1 SV=3	4720.91698	367985914.8	350525493.4	48165417.06	179964415.3	454679566.6	245521764.4	288914427.5	322150051.2	432496863.5	287102881.7	20192745.35	438789999.9	639834331.4	337230276.8	491319273	25853866.16	13560732.04	285721798.4	157012611.1	420011021.3	525046144.7	418044017.6	441171550.7	157921320.8	269967056.8	94056575.05	370239178.2	290306439.6	9655971.139	42532984.08	60682272.43	427708604	117779592.4	562861400	309454088.8	270248507.6	880388842.2	655696483.5	652920517.2	424286617.4
MVSHHNLTTGATLINEQWLLTTAK	1xOxidation [M1];1xHexNAc(4)Hex(5)NeuAc(1) [N6]	HexNAc(4)Hex(5)NeuAc(1)	179	177	P00738	P00738 [179-202]		Haptoglobin OS=Homo sapiens GN=HP PE=1 SV=1	4609.06424	59812102.28	18074601.46	11764633.56	14042091.81	42589255.51	51472566.97	26865826.87	0	49600081.09	36593809.66	35491406.47	0	89873221.15	0	72454316.55	114314011.8	56180917.58	33991115.16	0	26010960.98	63583709.37	60222619.66	78368486.92	39373605.59	40646713.91	0	67064107.82	12392897.15	63040927.47	72242772.21	47845731.72	24152915.22	21698006.11	43134303.54	38844865.06	0	25383538.4	0	106577296.2	78539404.42
ELHHLQEQNVSNAFLDK	1xHexNAc(4)Hex(5)Fuc(2)NeuAc(1) [N9]	HexNAc(4)Hex(5)Fuc(2)NeuAc(1)	754	171	P00450	P00450 [754-770]		Ceruloplasmin OS=Homo sapiens GN=CP PE=1 SV=1	4227.79677	41559388.14	20160966.34	13077345.97	19634715.7	45303065.08	32052573.64	26283464.94	29619221.93	22867750.23	22182662.01	4094547.505	65214700.02	43326102.54	26168845.2	26423460.53	0	9541447.538	93895750.14	0	12625694.18	36716891.26	45609705.3	41300319.26	20914217.14	27665118.75	11281204.92	29783363.53	33623655.88	4300999.595	3987073.808	7354303.138	26624815.22	6620548.708	33554237.21	20212966.58	17258879.3	37745408.45	40360687.72	26683498.24	27859764.51
ALPQPQNVTSLLGCTH	1xCarbamidomethyl [C14];1xHexNAc(4)Hex(5)Fuc(2) [N7]	HexNAc(4)Hex(5)Fuc(2)	447	129	P02790	P02790 [447-462]		Hemopexin OS=Homo sapiens GN=HPX PE=1 SV=2	3650.57701	3340042.358	0	19377220.39	0	6644741.143	0	0	4654623.541	0	0	48902596.49	0	0	0	0	54525884.71	19505603.12	0	5122345.042	0	0	0	3501251.03	0	0	3728914.7	0	0	27562860.89	28301850.07	30839287	0	0	0	0	0	0	0	4989256.984	0
LDAPTNLQFVNETDSTVLVR	1xHexNAc(4)Hex(5)NeuAc(1) [N11]	HexNAc(4)Hex(5)NeuAc(1)	997	38	P02751	P02751 [997-1016]		Fibronectin OS=Homo sapiens GN=FN1 PE=1 SV=4	4145.82768	0	0	0	0	0	0	0	0	0	0	0	0	0	0	0	0	0	0	23176902.3	0	0	0	0	0	0	0	0	0	0	22412146.76	0	0	0	0	0	0	0	0	0	3525576.704
QVLFLDTVYGNCSTHFTVK	1xCarbamidomethyl [C12];1xHexNAc(2)Hex(5) [N11]	HexNAc(2)Hex(5)	175	79	P04114	P04114 [175-193]		Apolipoprotein B-100 OS=Homo sapiens GN=APOB PE=1 SV=2	3445.52373	15265353.65	20223184.23	0	13321627.14	24605727.29	17434473.08	19662136.26	0	36683850.53	14862538.27	0	35619489.8	26072394.76	0	16891617.75	0	0	0	0	16199807.95	25095891.84	35258752.38	22816739.22	20104289.35	15914662.5	14637977.15	25053445.19	19860793.81	0	0	0	29296552.55	11337552.15	25102847.22	15045393.15	27764903.61	23342161.97	38264130.06	43755370.71	32183379.11
LPTQNITFQTESSVAEQEAEFQSPK	1xHexNAc(4)Hex(5)NeuAc(2) [N5]	HexNAc(4)Hex(5)NeuAc(2)	513	14	Q14624	Q14624 [513-537]		Inter-alpha-trypsin inhibitor heavy chain H4 OS=Homo sapiens GN=ITIH4 PE=1 SV=4	5014.1251	7834228.452	4603772.828	0	0	6243169.064	0	3201905.45	0	0	0	0	7097793.754	4984458.772	4417241.3	7715278.383	0	0	0	9324532.707	0	0	4702004.782	0	4459066.953	8166400.474	0	0	0	8557258.705	0	0	0	0	4951991.776	0	0	0	0	6917870.853	0
ADTHDEILEGLNFNLTEIPEAQIHEGFQELLR	1xHexNAc(5)Hex(6)Fuc(2)NeuAc(1) [N14]	HexNAc(5)Hex(6)Fuc(2)NeuAc(1)	94	31	P01009	P01009 [94-125]		Alpha-1-antitrypsin OS=Homo sapiens GN=SERPINA1 PE=1 SV=3	6262.74888	0	0	0	0	0	0	0	0	0	0	0	0	0	0	0	0	0	0	0	0	0	0	0	0	0	0	0	0	3602006.267	0	55042477.98	0	0	0	0	0	0	0	0	0
STGKPTLYNVSLVMSDTAGTCY	1xCarbamidomethyl [C21];1xHexNAc(2)Hex(8) [N9]	HexNAc(2)Hex(8)	431	101	P01871	P01871 [431-452]		Ig mu chain C region OS=Homo sapiens GN=IGHM PE=1 SV=3	4067.68636	16080235.04	0	11665379.66	10682589.11	20698687.68	4824633.818	6922111.005	12586029.07	13892631.82	8739758.359	0	19639964.3	9973817.047	9158228.605	18240616.89	37293776.75	4177744.026	19623162.66	111539094	20826694.2	22396419.49	0	4879830.286	0	8131983.923	5531976.187	0	10332837.12	5105913.175	6819144.712	35112476.43	0	25951084.95	4837497.522	0	15615042.32	30012517.69	13588536.76	13791231.31	5075852.684
LSLHRPALEDLLLGSEANLTCTLTGLR	1xCarbamidomethyl [C21];1xHexNAc(4)Hex(5)Fuc(2) [N18]	HexNAc(4)Hex(5)Fuc(2)	127	148	P01876	P01876 [127-153]		Ig alpha-1 chain C region OS=Homo sapiens GN=IGHA1 PE=1 SV=2	4878.29569	845051639.8	1184181415	658686466.4	1451195535	944388383.6	686182408.6	1210048820	1296328039	1311198831	732946247.8	1316151724	904823249.3	1180852066	1177577250	609133285.8	587959307.8	1006748848	522910137.1	1043535662	1221465976	635999284	496127974.6	793163024.8	800032258.7	1346077523	2004647342	1067225222	822894618.4	581790743.2	1059359805	1150484989	1329075971	1409815547	1564198324	819135567	936888775	1333690304	3338058860	665279095.8	676177546.1
VVLHPNYSQVDIGLIK	1xHexNAc(4)Hex(5)Fuc(2) [N6]	HexNAc(4)Hex(5)Fuc(2)	236	156	P00738	P00738 [236-251]		Haptoglobin OS=Homo sapiens GN=HP PE=1 SV=1	3709.70867	14963135.3	0	14932183.28	2314053.005	0	0	11221746.92	8304153.805	4344376.571	0	68293634.66	6265218.449	13971338.16	0	0	276695076.8	113992685.7	4529909.953	0	0	9532907.825	7214607.219	13391744.96	40995939.72	6652237.731	0	14480432.34	0	42832884.5	66984457.99	51123422.71	0	0	3573240.817	0	0	0	0	15546504.59	16491479.89
VSNQTLSLFFTVLQDVPVR	1xHexNAc(4)Hex(5)NeuAc(1) [N3]	HexNAc(4)Hex(5)NeuAc(1)	1422	51	P01023	P01023 [1422-1440]		Alpha-2-macroglobulin OS=Homo sapiens GN=A2M PE=1 SV=3	4076.85785	0	0	0	0	0	0	0	0	0	0	0	0	0	0	0	0	0	0	0	0	0	0	0	0	0	0	0	0	78098871.93	0	0	0	0	0	0	0	0	0	0	0
VSNQTLSLFFTVLQDVPVR	1xHexNAc(5)Hex(6)Fuc(3)NeuAc(1) [N3]	HexNAc(5)Hex(6)Fuc(3)NeuAc(1)	1422	8	P01023	P01023 [1422-1440]		Alpha-2-macroglobulin OS=Homo sapiens GN=A2M PE=1 SV=3	4880.16378	0	0	16570222.67	0	0	0	0	0	0	0	0	0	0	0	0	0	0	0	0	0	0	0	0	0	0	8544992.091	0	0	10018097.89	0	0	0	0	0	0	8466655.846	0	0	0	0
ELHHLQEQNVSNAFLDKGEFYIGSK	1xHexNAc(4)Hex(5)Fuc(2)NeuAc(1) [N9]	HexNAc(4)Hex(5)Fuc(2)NeuAc(1)	754	71	P00450	P00450 [754-778]		Ceruloplasmin OS=Homo sapiens GN=CP PE=1 SV=1	5109.22509	30310417.24	17070654.56	7515787.155	15276241.45	4043821.629	33157375.18	21707189.68	29462088.55	20834032.43	18851050.31	0	46505331.4	46650682.96	20482211.45	20666159.59	0	3963040.96	64947129.62	21832401.45	14352237.23	33118201.11	34490139.37	55792966.69	13089678.2	30109203.19	0	19947407.87	22460201.42	5558014.567	11970742.68	0	32619161.23	6185644.787	33525763.2	18712667.1	7441140.066	28372529.26	59507762.12	34448890.74	21044760.96
EHEGAIYPDNTTDFQR	1xHexNAc(4)Hex(5)Fuc(4) [N10]	HexNAc(4)Hex(5)Fuc(4)	129	16	P00450	P00450 [129-144]		Ceruloplasmin OS=Homo sapiens GN=CP PE=1 SV=1	4099.65419	0	0	0	0	0	0	0	0	0	0	0	0	0	0	9188586.19	0	0	0	0	0	0	0	0	0	0	0	0	0	5173614.485	0	0	0	0	0	0	0	0	0	0	0
AGLQAFFQVQECNK	1xCarbamidomethyl [C12];1xHexNAc(4)Hex(5)NeuAc(1) [N13]	HexNAc(4)Hex(5)NeuAc(1)	346	57	P00450	P00450 [346-359]		Ceruloplasmin OS=Homo sapiens GN=CP PE=1 SV=1	3553.46673	9249540.976	0	16792641.42	7419921.221	0	0	7660307.767	13239523.42	6120748.803	0	4606528.185	7979233.084	0	0	0	0	12301560.29	17648030.73	0	0	0	5298726.238	6712424.829	0	8799326.686	0	0	8358604.511	14381877.99	0	0	0	0	0	0	0	0	0	0	0
FSLLGHASISCTVENETIGVWRPSPPTCEK	2xCarbamidomethyl [C11; C28];1xHexNAc(4)Hex(5)Fuc(3)NeuAc(1) [N15]	HexNAc(4)Hex(5)Fuc(3)NeuAc(1)	207	11	P04003	P04003 [207-236]		C4b-binding protein alpha chain OS=Homo sapiens GN=C4BPA PE=1 SV=2	5724.48587	2575753.486	0	0	2900409.336	0	2408477.578	2511976.125	0	5803150.466	2461052.643	0	0	2677899.987	0	0	0	0	0	0	0	0	3730068.993	0	0	0	0	0	0	0	0	0	0	0	0	0	3733522.367	0	0	0	0
EGDHEFLEVPEAQEDVEATFPVHQPGNYSCSYR	1xCarbamidomethyl [C30];1xHexNAc(4)Hex(5)Fuc(2) [N27]	HexNAc(4)Hex(5)Fuc(2)	153	58	P04217	P04217 [153-185]		Alpha-1B-glycoprotein OS=Homo sapiens GN=A1BG PE=1 SV=4	5751.37435	13475568.45	18049413.97	29916745.82	11528715.81	13420599.2	17710645	18933838.05	24861514.7	21969173.89	9417768.9	16677930.79	26519090.82	17251971.75	13929188.86	19264712.82	16420199.87	12395129.21	16290852.33	0	9448941.736	20222202.95	27845569.69	31179225.03	8645676.637	8711673.283	9140841.183	16477734.12	15400151.85	17265576.65	16395106.38	10751881.45	19901925.6	6998729.873	14052414.07	15563649.77	16799548.62	23638138.92	33392846.64	19039500.69	14485175.17
AGLQAFFQVQECNK	1xCarbamidomethyl [C12];1xHexNAc(4)Hex(5)NeuAc(2) [N13]	HexNAc(4)Hex(5)NeuAc(2)	346	168	P00450	P00450 [346-359]		Ceruloplasmin OS=Homo sapiens GN=CP PE=1 SV=1	3844.56214	66225335.96	35689652.95	24997311.74	56810594.36	57340948.31	64018989.44	34064295.85	62972196.67	33915356.76	29313238.68	9430775.774	90385401.5	75347763.55	42655890.33	40582313.13	0	11348814.6	121226866.6	0	19583474.79	55761722.86	95629392.51	54247028.98	53595703.37	80318502.23	25480788.13	34725743.71	32461648.33	24063967.8	17586339.74	21273561.02	44867829.95	21703990.87	49727160.23	41475788.22	7072511.926	69618430.65	57852658.57	44062027.05	43322671.76
VIDFNCTTSSVSSALANTK	1xCarbamidomethyl [C6];1xHexNAc(4)Hex(5)Fuc(2) [N5]	HexNAc(4)Hex(5)Fuc(2)	121	48	P04196	P04196 [121-139]		Histidine-rich glycoprotein OS=Homo sapiens GN=HRG PE=1 SV=1	3929.67242	4211283.928	0	20708090.68	3256822.454	5137106.183	0	3788312.323	3598051.692	0	0	0	0	0	0	0	0	3735712.021	0	0	0	5454241.988	0	0	0	12595002.21	0	0	3836558.469	5815324.048	0	25209754.79	6250201.969	5450944.933	15972341.28	4149918.126	6231450.344	9329382.012	9267948.157	0	2763178.99
VCQDCPLLAPLNDTR	2xCarbamidomethyl [C2; C5];1xHexNAc(4)Hex(5)NeuAc(2) [N12]	HexNAc(4)Hex(5)NeuAc(2)	145	140	P02765	P02765 [145-159]		Alpha-2-HS-glycoprotein OS=Homo sapiens GN=AHSG PE=1 SV=1	3976.61901	13715370.94	43126615.25	24099766.94	14691852.06	58885161.04	20424198.44	12862313.57	7432900.943	29652677.47	26900730.78	10137281.99	36171990.89	41661634.53	18298851.81	18758969.14	0	0	12849191.55	28404024.23	19046064.46	20361183	25671593.38	12206777.97	8587356.297	12128000.28	12374831.59	7271005.46	17451648.48	0	0	7275750.71	4542918.38	6080756.006	41782699.43	20168001.24	22420729.98	10283407.26	31058107.2	18127947.42	18685440.67
LSLHRPALEDLLLGSEANLTCTLTGLR	1xCarbamidomethyl [C21];1xHexNAc(5)Hex(5)Fuc(2) [N18]	HexNAc(5)Hex(5)Fuc(2)	127	85	P01876	P01876 [127-153]		Ig alpha-1 chain C region OS=Homo sapiens GN=IGHA1 PE=1 SV=2	5081.37506	470247324.9	624580045.5	357387950.5	565615324	526128311.4	453991221.9	375418149.6	749116645.4	473171287.2	486246231.5	583795761.9	801999376.2	635450852.2	522748697.6	308981088.8	244814381.2	204776378.4	106686338.8	454562952.2	571930445.8	416348848.4	356049258.8	256230011.4	479681735.6	603626521.3	702386636.5	413410823.2	445566092.4	208157446.2	281976727.1	613871467.1	402846405.4	587153370.4	388064418.8	519869997.9	508185073.3	728858699.9	666774815	235884311.8	369620749.5
LSLHRPALEDLLLGSEANLTCTLTGLR	1xCarbamidomethyl [C21];1xHexNAc(5)Hex(5) [N18]	HexNAc(5)Hex(5)	127	279	P01876	P01876 [127-153]		Ig alpha-1 chain C region OS=Homo sapiens GN=IGHA1 PE=1 SV=2	4789.25925	110237683	141164386.3	307242333.1	176090591	183111032.9	98032562.95	127682858.2	169040188.4	154362244.9	160528231.9	969129429.4	130378169.3	147565494.9	181555061.3	50066263.41	246892225.4	365043557.5	26277258.57	158080765.8	151764510.3	81775546.83	87797270.96	59590960.89	153841895.1	163536498.9	236196444	121100355.4	141702686.6	269606427.5	245993259.6	327292284.4	141265160	149572426.2	69015184.68	140816821.4	119561486.4	128699774.8	201024430.7	82194779.64	103609079.5
EHEGAIYPDNTTDFQR	1xHexNAc(4)Hex(5)Fuc(2) [N10]	HexNAc(4)Hex(5)Fuc(2)	129	42	P00450	P00450 [129-144]		Ceruloplasmin OS=Homo sapiens GN=CP PE=1 SV=1	3807.53837	0	2476276.42	0	2069922.774	0	0	3936424.877	5218985.253	6162972.17	2388376.158	0	0	0	0	0	0	0	11746622.5	0	1876545.88	3073245.761	0	3677709.038	4761617.802	0	0	5448479.712	3077823.64	6286686.436	0	0	2761479.378	4305494.335	0	2444673.505	0	0	4910445.843	3953179.934	3045196.551
MVSHHNLTTGATLINEQWLLTTAK	1xHexNAc(5)Hex(6)Fuc(3)NeuAc(1) [N6]	HexNAc(5)Hex(6)Fuc(3)NeuAc(1)	179	9	P00738	P00738 [179-202]		Haptoglobin OS=Homo sapiens GN=HP PE=1 SV=1	5396.37524	8169746.117	0	0	4787284.55	0	0	0	0	0	0	0	0	0	0	0	0	0	0	0	0	0	13737358.91	0	7076072.005	2065099.241	0	0	0	7752156.557	0	0	0	0	0	0	0	0	0	0	0
GLTFQQNASSMCVPDQDTAIR	1xCarbamidomethyl [C12];1xHexNAc(5)Hex(5)Fuc(1)NeuAc(2) [N7]	HexNAc(5)Hex(5)Fuc(1)NeuAc(2)	203	17	P01871	P01871 [203-223]		Ig mu chain C region OS=Homo sapiens GN=IGHM PE=1 SV=3	4892.98518	7041663.966	0	0	2821558.911	15050369.7	0	0	0	11441158.72	4737827.538	0	12448184.16	4974267.903	5814447.552	14878277.43	0	0	8319613.811	7900800.899	4277832.06	11633175.86	0	0	0	0	5480333.575	0	0	0	0	0	0	9703626.36	0	4066005.153	0	14392929.99	0	0	0
DQCIVDDITYNVNDTFHK	1xCarbamidomethyl [C3];1xHexNAc(4)Hex(5)Fuc(2)NeuAc(1) [N13]	HexNAc(4)Hex(5)Fuc(2)NeuAc(1)	516	150	P02751	P02751 [516-533]		Fibronectin OS=Homo sapiens GN=FN1 PE=1 SV=4	4402.77947	13669564.91	17294886.85	8072886.792	7768193.21	14741745.08	4740416.627	31639637.96	13580112.54	0	8803673.014	2413682.633	6116702.95	17579033.92	9435883.323	18449652.98	11262971.3	0	24361879.93	19559868.21	16066880.84	6393637.955	10076727.66	22908564.05	2409870.63	14282624.18	0	20260851.26	33946881.05	2528686.947	25791368.74	0	15126641.64	0	2820511.019	10823262.56	15687442.07	4428426.198	12902229.91	38825856.6	46349182.06
MVSHHNLTTGATLINEQWLLTTAK	1xHexNAc(4)Hex(5)Fuc(2) [N6]	HexNAc(4)Hex(5)Fuc(2)	179	39	P00738	P00738 [179-202]		Haptoglobin OS=Homo sapiens GN=HP PE=1 SV=1	4594.08972	164066571.2	61919189.14	42764455.32	66489242.04	117604261.6	156699587.3	107392392.7	0	205872447.6	113587564.3	148821754.3	0	253277428.7	0	182737504.2	424765786.2	210702203	139983939.1	0	68015567.32	157706161.2	178829160.7	264249221.3	171025782.2	167576315.5	0	220088658.7	43885073.79	263442409	270601750.1	186850360.4	88922450.55	97465846.39	141207221.5	135393314.2	0	41586137.23	0	338969222.2	229358316.2
CGLVPVLAENYNK	1xCarbamidomethyl [C1];1xHexNAc(4)Hex(5)NeuAc(2) [N12]	HexNAc(4)Hex(5)NeuAc(2)	421	241	P02787	P02787 [421-433]		Serotransferrin OS=Homo sapiens GN=TF PE=1 SV=3	3681.52397	67524246.91	50061627.83	6822223.623	17441956.59	117168944.8	44569683.13	44744137.7	47806179.61	70243755.42	44238999.16	0	75541339.63	109987422.2	42137846.78	66705407.28	0	0	34627381.34	8477545.174	48882053.58	85852141.31	73397489.78	47673171.07	32227366.5	54014586.21	9259890.339	52766193.74	18393546.24	0	5673865.466	7056273.121	50181725.97	6692605.72	85610585.9	25464323.74	26727459.77	146913014.8	47400961.4	64985334.92	66614954.35
ELCTISHIFIPAMGNITYDFSFK	1xCarbamidomethyl [C3];1xHexNAc(2)Hex(7) [N15]	HexNAc(2)Hex(7)	3322	55	P04114	P04114 [3322-3344]		Apolipoprotein B-100 OS=Homo sapiens GN=APOB PE=1 SV=2	4244.84347	0	3244322.345	0	0	0	0	0	3260415.542	4073033.246	0	0	0	0	0	0	0	0	0	0	0	0	5046837.094	0	0	2658816.954	0	0	0	0	0	0	0	0	4324016.801	0	3856805.482	0	0	5645915.077	5520861.991
AALAAFNAQNNGSNFQLEEISR	1xHexNAc(4)Hex(5)Fuc(1)NeuAc(2) [N11]	HexNAc(4)Hex(5)Fuc(1)NeuAc(2)	166	5	P02765	P02765 [166-187]		Alpha-2-HS-glycoprotein OS=Homo sapiens GN=AHSG PE=1 SV=1	4715.98346	12020774.54	11347328.74	0	7878185.656	5712291.523	15333795.91	10268053.43	0	44343021.2	9841787.975	0	0	16572363.2	0	0	0	0	16636960.15	7271398.421	9496511.645	13770739.01	22682611.35	0	0	7292465.708	40215725.4	0	0	0	0	0	0	0	0	11192759.49	47206547.72	17976689.84	0	0	0
VVLHPNYSQVDIGLIK	1xHexNAc(4)Hex(5)Fuc(3)NeuAc(1) [N6]	HexNAc(4)Hex(5)Fuc(3)NeuAc(1)	236	88	P00738	P00738 [236-251]		Haptoglobin OS=Homo sapiens GN=HP PE=1 SV=1	4146.862	29038688.74	0	0	7385304.934	10225531.92	26407286.11	0	0	11471733.21	3544972.781	0	0	22926002.93	0	9393069.596	0	14747643.83	4457386.107	0	8637553.021	0	30477655.64	10489951.14	27888092.52	18476357.9	0	4191884.633	0	11984744.5	0	0	0	15499422.05	12077782.44	4470004.825	0	0	0	0	0
FSLLGHASISCTVENETIGVWRPSPPTCEK	2xCarbamidomethyl [C11; C28];1xHexNAc(4)Hex(5)Fuc(4) [N15]	HexNAc(4)Hex(5)Fuc(4)	207	27	P04003	P04003 [207-236]		C4b-binding protein alpha chain OS=Homo sapiens GN=C4BPA PE=1 SV=2	5579.44837	6190687.452	10251573.12	0	0	9772770.318	6569134.038	9086735.354	9505370.998	0	9455575.878	0	9095402.368	10518601.42	6569998.556	8052800.725	9234476.063	3174042.069	13883871.11	12615664.14	15647743.64	14547729.07	0	11467343.34	4376510.213	10127045.63	2747217.166	10715952.19	13977828.5	8883054.199	3878303.785	2222079.733	16517590.34	0	15470660.06	5568305.862	0	0	11098461.65	14189977.55	8573198.858
STGKPTLYNVSLVMSDTAGTCY	1xCarbamidomethyl [C21];1xOxidation [M14];1xHexNAc(2)Hex(6) [N9]	HexNAc(2)Hex(6)	431	65	P01871	P01871 [431-452]		Ig mu chain C region OS=Homo sapiens GN=IGHM PE=1 SV=3	3759.57562	14411366.61	0	8523763.776	4638316.843	13642523.88	0	0	3328068.045	12376501.79	7739833.561	0	13496279.84	0	10454195.14	14629022.95	30589256.8	0	0	38768108.75	6751819.221	13105150.27	0	0	0	8218154.923	6233644.419	0	8250477.543	0	7322064.659	16030747.64	0	17498008.27	0	0	15018098.94	24363715.52	8639295.16	0	3952088.752
VFHIHNESWVLLTPK	1xHexNAc(2)Hex(5) [N6]	HexNAc(2)Hex(5)	423	42	O75882	O75882 [423-437]		Attractin OS=Homo sapiens GN=ATRN PE=1 SV=2	3036.40823	0	0	0	0	0	0	0	0	0	0	0	0	0	0	0	0	0	0	0	7685297.409	0	3015015.726	3839136.637	0	3517773.725	0	0	0	0	3884620.485	0	8239792.271	0	10683236.32	0	4756234.648	7856656.898	0	16772067.63	15907038.65
STGKPTLYNVSLVMSDTAGTC	1xCarbamidomethyl [C21];1xHexNAc(2)Hex(8) [N9]	HexNAc(2)Hex(8)	431	41	P01871	P01871 [431-451]		Ig mu chain C region OS=Homo sapiens GN=IGHM PE=1 SV=3	3904.62303	0	0	0	0	17787932.98	0	0	0	10003529.07	6487282.868	0	0	0	0	0	24265755.07	0	0	28910551.27	0	0	0	4878761.341	0	2557213.105	7927608.212	0	0	8679556.744	7413703.652	0	0	11905873.69	0	0	0	0	0	0	0
SPYYNVSDEISFHCYDGYTLR	1xCarbamidomethyl [C14];1xHexNAc(4)Hex(5)Fuc(2) [N5]	HexNAc(4)Hex(5)Fuc(2)	118	14	P00751	P00751 [118-138]		Complement factor B OS=Homo sapiens GN=CFB PE=1 SV=2	4500.8216	5367702.584	6243598.242	13368627.11	4605482.047	4527976.936	4694319.94	5608443.872	0	7147289.316	5163785.835	7607938.923	15734377.07	7566491.403	6486400.654	9924812.994	8394235.455	13946456.81	5008414.987	0	3459386.597	8809349.754	11367642.05	5931637.355	5043974.08	0	0	6646085.16	5965954.687	14725973.51	0	8762094.013	8969661.529	0	5587840.248	4983873.086	7831178.162	0	0	19754002.59	0
QLAHQSNSTNIFFSPVSIATAFAMLSLGTK	1xHexNAc(4)Hex(5)Fuc(4) [N7]	HexNAc(4)Hex(5)Fuc(4)	64	12	P01009	P01009 [64-93]		Alpha-1-antitrypsin OS=Homo sapiens GN=SERPINA1 PE=1 SV=3	5388.44829	0	0	826612.7652	3113849.546	1284951.142	0	746393.3441	6189755.466	0	0	1365249.92	0	0	34764115.36	49370946.92	14583052.97	135522.97	1888440.244	3368596.11	0	0	1321542.492	0	0	0	4522565.461	4506449.955	1837824.202	7821667.373	0	14128662.16	0	1021866.563	0	20738050.7	0	0	26695722.51	2333450.323	0
TVLTPATNHMGNVTFTIPANR	1xOxidation [M10];1xHexNAc(2)Hex(7) [N12]	HexNAc(2)Hex(7)	74	104	P01024	P01024 [74-94]		Complement C3 OS=Homo sapiens GN=C3 PE=1 SV=2	3811.68354	7839758.906	13387526.65	0	7339881.118	14543705.1	9777952.472	15741846.35	10115433.79	10342993.3	4737404.923	0	11816863.93	14383650.36	8003216.514	7452108.726	0	0	9444975.507	0	6374790.564	12012353.68	24687602.8	6224530.304	7532891.669	0	0	6032488.247	5054872.013	0	0	0	7714437.517	0	9460030.199	10529238.69	44662221.41	6203042.305	0	12766310.93	10327433.29
LDAPTNLQFVNETDSTVLVR	1xHexNAc(4)Hex(5)Fuc(2) [N11]	HexNAc(4)Hex(5)Fuc(2)	997	22	P02751	P02751 [997-1016]		Fibronectin OS=Homo sapiens GN=FN1 PE=1 SV=4	4146.84808	0	0	3421674.606	0	0	0	0	0	0	0	2523032.661	0	0	0	0	0	0	0	0	0	0	0	0	0	0	0	0	0	0	17309353.97	0	0	0	0	0	0	0	0	0	7445837.042
GLTFQQNASSMCVPDQDTAIR	1xCarbamidomethyl [C12];1xOxidation [M11];1xHexNAc(5)Hex(5)Fuc(1)NeuAc(1) [N7]	HexNAc(5)Hex(5)Fuc(1)NeuAc(1)	203	52	P01871	P01871 [203-223]		Ig mu chain C region OS=Homo sapiens GN=IGHM PE=1 SV=3	4617.88468	25202895.33	4392020.946	5603535.737	11584665.57	28121228.32	14402603.05	5145661.358	6217325.807	23174092.96	15552306.41	0	17300483.52	9249681.34	13149037.82	19507451.21	9016159.156	0	13536255.35	47904430.09	11496456.9	10394632.12	0	7183199.279	4070439.972	4086743.495	16755164.35	0	3782631.484	4235852.09	5883667.514	15668779.47	0	23412346.65	9757920.453	6436002.616	11196024.95	34227492.77	0	5531008.344	4386968.419
STGKPTLYNVSLVMSDTAGTC	1xCarbamidomethyl [C21];1xOxidation [M14];1xHexNAc(2)Hex(6) [N9]	HexNAc(2)Hex(6)	431	16	P01871	P01871 [431-451]		Ig mu chain C region OS=Homo sapiens GN=IGHM PE=1 SV=3	3596.5123	0	0	0	0	7396137.453	0	0	0	2768443.485	0	0	0	0	0	0	10807020.18	0	0	6307717.25	0	0	0	0	0	0	0	0	0	0	0	0	0	2290646.67	0	0	0	0	0	0	0
VVLHPNYSQVDIGLIK	1xHexNAc(5)Hex(6) [N6]	HexNAc(5)Hex(6)	236	42	P00738	P00738 [236-251]		Haptoglobin OS=Homo sapiens GN=HP PE=1 SV=1	3782.72505	0	0	0	0	0	0	0	0	0	0	14729780.81	0	0	0	0	9118259.828	17521564.48	0	0	0	0	0	0	0	0	0	0	0	16146836.66	6717964.961	13669156.87	0	0	0	0	0	0	0	0	0
VIDFNCTTSSVSSALANTK	1xCarbamidomethyl [C6];1xHexNAc(4)Hex(5)Fuc(4) [N5]	HexNAc(4)Hex(5)Fuc(4)	121	18	P04196	P04196 [121-139]		Histidine-rich glycoprotein OS=Homo sapiens GN=HRG PE=1 SV=1	4221.78824	3238262.844	0	0	0	0	0	0	0	0	0	0	4338580.133	0	0	0	0	0	0	0	0	0	0	0	0	3382834.555	0	0	0	0	0	0	0	0	0	0	0	0	0	0	0
AGLQAFFQVQECNK	1xCarbamidomethyl [C12];1xHexNAc(4)Hex(5)Fuc(2)NeuAc(1) [N13]	HexNAc(4)Hex(5)Fuc(2)NeuAc(1)	346	89	P00450	P00450 [346-359]		Ceruloplasmin OS=Homo sapiens GN=CP PE=1 SV=1	3845.58254	0	7277585.862	0	2822110.752	0	4854708.573	30539850.4	0	7428642.396	7305888.228	0	5706360.644	0	9027898.628	0	7532485.332	3309268.235	9218258.758	4982040.378	3607468.03	0	0	0	0	4907680.23	0	0	11789440.63	4936662.829	0	0	0	0	0	0	11395332.73	0	0	0	0
VVLHPNYSQVDIGLIK	1xHexNAc(5)Hex(6)Fuc(2)NeuAc(1) [N6]	HexNAc(5)Hex(6)Fuc(2)NeuAc(1)	236	256	P00738	P00738 [236-251]		Haptoglobin OS=Homo sapiens GN=HP PE=1 SV=1	4365.93628	126090673	14744434.74	4373880.965	57548323.3	72701263.43	39155988.05	90727593.95	0	88630710.45	49785947.76	20963310.99	5777526.898	111081999.4	0	109023562.5	41355146.92	67161035.54	52897289.52	0	34385346.02	129659653.7	110922809.9	103311690.9	109842103.5	104228434.6	0	77922385.3	15035784.62	112776855.2	48466676.63	26705080.19	53878775.67	65191226.97	54143612.78	72963616.35	0	12374697.84	0	68322325.74	131681183.4
AALAAFNAQNNGSNFQLEEISR	1xHexNAc(4)Hex(5)Fuc(4) [N11]	HexNAc(4)Hex(5)Fuc(4)	166	11	P02765	P02765 [166-187]		Alpha-2-HS-glycoprotein OS=Homo sapiens GN=AHSG PE=1 SV=1	4571.96635	0	0	3386797.495	0	0	0	0	0	0	0	0	7984485.409	7225127.557	0	0	0	2849414.68	0	4456402.655	0	0	0	0	0	0	0	0	0	0	0	0	0	0	3462302.044	0	0	0	7082941.386	0	0
FVEGSHNSTVSLTTK	1xHexNAc(3)Hex(5) [N7]	HexNAc(3)Hex(5)	3405	86	P04114	P04114 [3405-3419]		Apolipoprotein B-100 OS=Homo sapiens GN=APOB PE=1 SV=2	3026.30936	1966081.876	6902901.667	8013041.817	1666057.286	14272582.62	3275894.03	6812151.35	5234589.903	7384097.113	0	7437546.298	7184252.8	0	2099266.381	2587115.169	0	7512604.898	23558482.92	15719190.23	3291502.286	3391325.501	1337220.485	9225156.459	4394356.457	2704131.425	2468956.538	4004943.422	2993592.97	6275910.796	16497661.07	0	8654676.674	1727591.527	6183290.093	3064229.821	10668088.28	4412634.468	0	9737548.582	18086775.96
LSLHRPALEDLLLGSEANLTCTLTGLR	1xCarbamidomethyl [C21];1xHexNAc(4)Hex(5)Fuc(1) [N18]	HexNAc(4)Hex(5)Fuc(1)	127	13	P01876	P01876 [127-153]		Ig alpha-1 chain C region OS=Homo sapiens GN=IGHA1 PE=1 SV=2	4732.23778	0	0	0	0	0	0	0	0	0	0	12813586.56	0	0	0	0	0	12614709.24	0	4717281.222	3284172.955	0	0	0	0	2071983.206	3584447.254	0	0	5929448.862	13508462.46	10324158.75	3503008.538	3568747.674	0	0	0	0	5942725.6	0	0
VVLHPNYSQVDIGLIK	1xHexNAc(5)Hex(6)Fuc(1)NeuAc(1) [N6]	HexNAc(5)Hex(6)Fuc(1)NeuAc(1)	236	4	P00738	P00738 [236-251]		Haptoglobin OS=Homo sapiens GN=HP PE=1 SV=1	4219.87838	0	0	0	0	0	0	0	0	0	0	0	0	0	0	0	0	7250166.503	0	0	0	0	0	0	0	0	0	0	0	0	0	0	0	0	0	0	0	0	0	0	0
MVSHHNLTTGATLINEQWLLTTAK	1xOxidation [M1];1xHexNAc(4)Hex(5)Fuc(2)NeuAc(1) [N6]	HexNAc(4)Hex(5)Fuc(2)NeuAc(1)	179	240	P00738	P00738 [179-202]		Haptoglobin OS=Homo sapiens GN=HP PE=1 SV=1	4901.18005	137514778.7	25182380.43	0	76629515.1	83353387.4	61322387.02	76214762.92	13602890.77	91269762.89	66251990.44	15483536.26	0	133566158.1	5738747.344	85493009.02	44847205.99	34030760.63	74130460.58	0	48829056.44	78757956.87	86924174.25	97604430.95	92421632.46	66772590.32	11075558.57	68704134.93	22452671	67625708.04	35901160.79	43271438.99	40162405.47	53543497.14	65258156.03	65273669.77	0	26996911.51	10024429.49	77223613.27	82004221.67
LSLHRPALEDLLLGSEANLTCTLTGLR	1xCarbamidomethyl [C21];1xHexNAc(5)Hex(5)Fuc(3) [N18]	HexNAc(5)Hex(5)Fuc(3)	127	33	P01876	P01876 [127-153]		Ig alpha-1 chain C region OS=Homo sapiens GN=IGHA1 PE=1 SV=2	5227.43297	9703477.71	8478545.726	7626725.188	8121461.018	14632087.27	13661340.34	11723827.11	9356378.503	10139056.77	9250437.438	9791514.859	11789827.75	12932006.3	4825948.202	13152008.57	0	14358127.98	0	17382801.98	9839264.829	11680330.03	3492732.708	5428886.25	9484566.936	20260800.16	29210833.18	16910928.32	10413676.65	18553036.71	6872873.273	24582717.76	12180293.76	7651897.824	7819909.788	17146720.68	9102178.471	13763353.69	12136963.28	10519839.2	0
ALPQPQNVTSLLGCTH	1xCarbamidomethyl [C14];1xHexNAc(4)Hex(5)Fuc(2)NeuAc(1) [N7]	HexNAc(4)Hex(5)Fuc(2)NeuAc(1)	447	76	P02790	P02790 [447-462]		Hemopexin OS=Homo sapiens GN=HPX PE=1 SV=2	3941.67242	42861981.44	0	22614648.34	2592763.452	18697992.97	3023105.34	2524334.133	0	4252155.388	8110016.525	0	4319133.379	14631033.05	4914852.858	4400152.823	0	0	0	0	4906482.354	8446363.484	0	6771809.816	16453148.18	3686852.135	0	14129343.48	10773130.17	0	4972565.648	5451819.706	0	3560087.165	3716203.877	3848345.369	22981093.68	16706017.78	49367291.56	64736322.11	5132450.675
ENLTAPGSDSAVFFEQGTTR	1xHexNAc(4)Hex(5)NeuAc(2) [N2]	HexNAc(4)Hex(5)NeuAc(2)	396	33	P00450	P00450 [396-415]		Ceruloplasmin OS=Homo sapiens GN=CP PE=1 SV=1	4331.77134	36971892.23	23308435.29	29291055.13	28954382.73	35942490.21	43480855.23	32525694.74	24800031.05	30053276.97	29519924.48	4311586.106	60493842.63	53345931.77	28474225.73	35818669.14	4799797.354	19484057.53	47073746.83	0	0	12137939.37	54159536.24	16791120.46	39261822.18	64763833.22	12041957.2	3103072.163	0	28303725.56	17366707.24	25195150.92	19949437.48	0	33826347.97	16029773.79	0	19660970.98	31335547.64	18460844.76	2258543.607
LSLHRPALEDLLLGSEANLTCTLTGLR	1xCarbamidomethyl [C21];1xHexNAc(4)Hex(5)Fuc(3) [N18]	HexNAc(4)Hex(5)Fuc(3)	127	43	P01876	P01876 [127-153]		Ig alpha-1 chain C region OS=Homo sapiens GN=IGHA1 PE=1 SV=2	5024.3536	31209956.07	40620553.23	17120354.03	16304773.59	25814101.88	20249458.89	17989179.21	21095217.39	16331648.71	22037751	40574257.52	17109642.3	30447187.18	17171050.27	22090977.46	36634936.65	13107102.8	43640527.3	57615866.09	36819163.24	61746130.23	43879790.73	18547386.55	23813616.61	16128847.08	33346969.99	44602422.9	17745564.32	16256404.92	26399260.06	37113526.5	27857260.11	22683153.96	27728946.77	37783785.67	46996767.78	35626167	106354636.8	43395177.32	36212822.51
LSLHRPALEDLLLGSEANLTCTLTGLR	1xCarbamidomethyl [C21];1xHexNAc(4)Hex(3) [N18]	HexNAc(4)Hex(3)	127	47	P01876	P01876 [127-153]		Ig alpha-1 chain C region OS=Homo sapiens GN=IGHA1 PE=1 SV=2	4262.07423	6787637.095	0	15935542.76	16956446.37	0	14776666.98	2496699.932	3042822.269	0	15336337.7	10736920.04	0	0	25753953.16	0	0	15064816.45	9807513.835	7089137.594	3656821.993	3478109.697	5221483.496	4748446.021	28724539.3	7902136.982	33639291.81	5773244.822	9674827.518	9082174.28	4224277.321	0	5178082.504	7373072.044	0	4990039.18	4730934.809	4679149.379	47341690.4	3291305.355	4289059.129
GLTFQQNASSMCVPDQDTAIR	1xCarbamidomethyl [C12];1xHexNAc(5)Hex(4)Fuc(1)NeuAc(1) [N7]	HexNAc(5)Hex(4)Fuc(1)NeuAc(1)	203	10	P01871	P01871 [203-223]		Ig mu chain C region OS=Homo sapiens GN=IGHM PE=1 SV=3	4439.83694	10863631.82	5143375.471	0	0	3854863.882	0	5687290.981	5638334.677	8337464.775	0	0	0	0	8396347.623	0	0	0	0	5027721.543	0	0	0	0	0	0	0	0	9206792.037	0	5463241.014	0	0	0	0	0	5875470.564	0	9470985.449	0	0
YLGNATAIFFLPDEGK	1xHexNAc(4)Hex(5)Fuc(2) [N4]	HexNAc(4)Hex(5)Fuc(2)	268	185	P01009	P01009 [268-283]		Alpha-1-antitrypsin OS=Homo sapiens GN=SERPINA1 PE=1 SV=3	3670.59264	0	0	0	0	0	0	0	0	0	0	0	4389151.237	0	0	0	11013341.71	5445257.13	4101066.958	0	0	0	0	0	0	6029720.804	0	0	0	3198323.814	14028680.34	12269361.55	4918221.171	0	0	8070006.448	5484795.804	8682682.82	0	0	0
MVSHHNLTTGATLINEQWLLTTAK	1xHexNAc(4)Hex(5)Fuc(3)NeuAc(1) [N6]	HexNAc(4)Hex(5)Fuc(3)NeuAc(1)	179	22	P00738	P00738 [179-202]		Haptoglobin OS=Homo sapiens GN=HP PE=1 SV=1	5031.24305	26070081.11	0	0	14180616.05	5097998.764	11987132.98	6200863.194	0	7062194.061	0	0	0	19179123.67	0	0	0	5608775.992	0	0	0	0	9441132.714	0	16714938.14	0	0	0	0	6914458.115	0	0	0	0	0	0	0	0	0	0	0
FVEGSHNSTVSLTTK	1xHexNAc(2)Hex(5) [N7]	HexNAc(2)Hex(5)	3405	83	P04114	P04114 [3405-3419]		Apolipoprotein B-100 OS=Homo sapiens GN=APOB PE=1 SV=2	2823.22999	0	4920523.541	0	0	0	0	5100961.336	2767945.658	6486081.082	0	0	4410158.679	0	0	0	0	4228193.13	0	0	2878036.491	0	0	5072293.847	0	0	0	0	2305445.565	0	5061081.623	0	3226059.401	0	2065755.655	0	7257839.974	2851081.37	0	3062682.452	6621172.202
QLAHQSNSTNIFFSPVSIATAFAMLSLGTK	1xHexNAc(4)Hex(5)Fuc(3)NeuAc(1) [N7]	HexNAc(4)Hex(5)Fuc(3)NeuAc(1)	64	24	P01009	P01009 [64-93]		Alpha-1-antitrypsin OS=Homo sapiens GN=SERPINA1 PE=1 SV=3	5533.4858	5868552.077	0	0	6212757.432	0	13677965.37	0	0	4929956.36	0	0	0	1671361.931	1152145.772	0	0	2405291.284	5679658.683	0	0	0	4439746.129	0	3533064.95	1286771.416	9815305.149	0	0	8273297.942	1432819.552	1642950.906	0	1742724.619	0	0	3151558.652	0	0	0	0
LSLHRPALEDLLLGSEANLTCTLTGLR	1xCarbamidomethyl [C21];1xHexNAc(2)Hex(4) [N18]	HexNAc(2)Hex(4)	127	2	P01876	P01876 [127-153]		Ig alpha-1 chain C region OS=Homo sapiens GN=IGHA1 PE=1 SV=2	4017.96831	0	0	0	0	0	0	0	0	0	7303624.854	0	0	0	0	0	0	0	0	0	0	0	2846927.532	0	0	0	0	0	0	0	0	0	0	0	0	0	0	0	0	0	0
REGDHEFLEVPEAQEDVEATFPVHQPGNYSCSYR	1xCarbamidomethyl [C31];1xHexNAc(4)Hex(5)Fuc(2)NeuAc(1) [N28]	HexNAc(4)Hex(5)Fuc(2)NeuAc(1)	152	112	P04217	P04217 [152-185]		Alpha-1B-glycoprotein OS=Homo sapiens GN=A1BG PE=1 SV=4	6198.57088	15346306.52	14847962.19	20270467.52	13544892.68	17114355.19	18318826.45	15997956.71	23691993.95	16145221.49	19056864.84	0	28890161.51	24147590.7	10682130.7	15345790	8859484.591	0	20680897.91	9593616.06	10163215.31	17889599.49	34946965.14	12805382.2	9169664.266	10733708.11	10409565.24	12719902.01	18989077.78	11943720.83	2983383.925	0	15247293.56	14596366.26	20405984.26	16717566.68	8653275.944	28142379.8	25539369.11	14675744.4	13292911.13
LSLHRPALEDLLLGSEANLTCTLTGLR	1xCarbamidomethyl [C21];1xHexNAc(5)Hex(5)Fuc(1) [N18]	HexNAc(5)Hex(5)Fuc(1)	127	14	P01876	P01876 [127-153]		Ig alpha-1 chain C region OS=Homo sapiens GN=IGHA1 PE=1 SV=2	4935.31716	0	0	5612796.297	2842659.36	0	0	0	0	2426058.415	2321605.379	17021685.39	0	0	6105920.887	0	0	10728241.95	0	0	0	4146509.646	0	0	3773572.674	2318911.157	3781374.477	0	0	4278309.32	16313751.42	3769488.768	0	0	0	3324011.576	2374943.219	0	0	0	0
LSLHRPALEDLLLGSEANLTCTLTGLR	1xCarbamidomethyl [C21];1xHexNAc(5)Hex(6)NeuAc(1) [N18]	HexNAc(5)Hex(6)NeuAc(1)	127	12	P01876	P01876 [127-153]		Ig alpha-1 chain C region OS=Homo sapiens GN=IGHA1 PE=1 SV=2	5242.40749	0	0	0	0	0	0	0	0	0	0	0	0	0	0	0	0	0	0	0	0	0	0	0	0	0	0	0	0	7165189.543	0	0	0	0	0	0	0	0	0	0	0
QQQHLFGSNVTDCSGNFCLFR	2xCarbamidomethyl [C13; C18];1xHexNAc(4)Hex(6)Fuc(1)NeuAc(1) [N9]	HexNAc(4)Hex(6)Fuc(1)NeuAc(1)	622	8	P02787	P02787 [622-642]		Serotransferrin OS=Homo sapiens GN=TF PE=1 SV=3	4736.91189	2580116.611	0	0	0	4558409.612	0	0	0	0	0	0	0	6245735.497	0	0	0	0	0	0	0	0	0	0	0	0	0	0	0	0	0	0	0	0	0	0	0	0	0	0	0
LSLHRPALEDLLLGSEANLTCTLTGLR	1xCarbamidomethyl [C21];1xHexNAc(4)Hex(6)NeuAc(1) [N18]	HexNAc(4)Hex(6)NeuAc(1)	127	9	P01876	P01876 [127-153]		Ig alpha-1 chain C region OS=Homo sapiens GN=IGHA1 PE=1 SV=2	5039.32811	0	5413024.215	0	8810347.063	0	3688599.342	0	0	3560262.289	3316237.81	0	0	0	0	0	0	0	0	0	3207338.101	0	0	0	0	6728875.897	8059710.397	0	0	0	0	0	0	3416268.154	0	0	0	0	0	0	0
MVSHHNLTTGATLINEQWLLTTAK	1xHexNAc(4)Hex(5)NeuAc(2) [N6]	HexNAc(4)Hex(5)NeuAc(2)	179	87	P00738	P00738 [179-202]		Haptoglobin OS=Homo sapiens GN=HP PE=1 SV=1	4884.16474	762172174	147739247.1	10326379.88	406024965.1	451869076.1	409945578.4	442776280.9	50197270.55	512074991.6	342628406.1	119616763.6	26261722.33	951118633.8	0	586121593.5	304213504.5	209992185.1	438631394.5	0	263662719.8	417886613.1	605795541.1	639492417.7	598599632.3	410309703.6	4656883.23	399353868.8	113726072.8	328544520.4	248873012.9	128197417.2	264586446.8	323917987.1	330201803.1	352480163.4	6662836.54	103996074.2	9291747.807	451895140.9	454827059.2
ALPQPQNVTSLLGCTH	1xCarbamidomethyl [C14];1xHexNAc(4)Hex(6)Fuc(1)NeuAc(1) [N7]	HexNAc(4)Hex(6)Fuc(1)NeuAc(1)	447	56	P02790	P02790 [447-462]		Hemopexin OS=Homo sapiens GN=HPX PE=1 SV=2	3957.66734	7865634.065	11859543.61	0	6765819.554	9800168.908	3104612.635	4166158.05	0	0	0	0	13034077.21	8749760.476	0	7017901.551	0	0	0	0	0	0	0	2765651.773	0	4433455.091	0	0	0	0	0	0	7440015.416	0	4651733.513	5375412.64	0	0	0	6608816.965	0
GLTFQQNASSMCVPDQDTAIR	1xCarbamidomethyl [C12];1xOxidation [M11];1xHexNAc(4)Hex(5)Fuc(1)NeuAc(1) [N7]	HexNAc(4)Hex(5)Fuc(1)NeuAc(1)	203	33	P01871	P01871 [203-223]		Ig mu chain C region OS=Homo sapiens GN=IGHM PE=1 SV=3	4414.8053	0	0	0	4805023.443	3889058.768	4049074.123	0	0	10361801.46	0	0	5586148.768	0	5691901.36	7543962.688	0	0	52734040.62	32078271	5265647.506	0	0	0	0	0	3065074.928	0	0	0	0	0	0	12779079.97	0	0	0	6755174.636	0	0	0
CSDGWSFDATTLDDNGTMLFFK	1xCarbamidomethyl [C1];1xHexNAc(4)Hex(5)Fuc(2) [N15]	HexNAc(4)Hex(5)Fuc(2)	50	8	P02790	P02790 [50-71]		Hemopexin OS=Homo sapiens GN=HPX PE=1 SV=2	4442.77188	0	0	0	0	0	0	0	0	0	0	2606525.189	0	0	0	0	0	0	0	0	0	0	0	0	0	0	0	0	0	0	0	0	0	0	0	0	0	0	0	0	0
LAGKPTHVNVSVVMAEVDGTCY	1xCarbamidomethyl [C21];1xHexNAc(4)Hex(5)Fuc(1)NeuAc(1) [N9]	HexNAc(4)Hex(5)Fuc(1)NeuAc(1)	332	12	P01876	P01876 [332-353]		Ig alpha-1 chain C region OS=Homo sapiens GN=IGHA1 PE=1 SV=2	4406.87701	0	0	0	6554682.846	0	0	0	0	8089670.561	0	10678867.6	0	0	7708548.243	0	0	30852549.85	0	0	0	0	0	0	0	4612059.262	8175458.132	0	0	0	0	54369307.54	0	7253337.519	0	0	0	0	0	0	0
LAGKPTHVNVSVVMAEVDGTCY	1xCarbamidomethyl [C21];1xHexNAc(2)Hex(6) [N9]	HexNAc(2)Hex(6)	332	62	P01876	P01876 [332-353]		Ig alpha-1 chain C region OS=Homo sapiens GN=IGHA1 PE=1 SV=2	3725.61776	3732124.815	0	14899641.02	15638502.54	10353141.15	18541243.16	3076710.018	6178628.633	7003045.926	8908651.811	11548271.93	0	5115759.091	13213849.33	0	0	5934475.913	0	0	0	0	14104850.56	0	12285612.86	5011889.346	11296717.47	0	3996536.028	7158610.903	9711571.034	15456859.99	0	9739508.978	0	0	14136205.45	5629878.335	0	0	0
LAGKPTHVNVSVVMAEVDGTCY	1xCarbamidomethyl [C21];1xHexNAc(5)Hex(4) [N9]	HexNAc(5)Hex(4)	332	30	P01876	P01876 [332-353]		Ig alpha-1 chain C region OS=Homo sapiens GN=IGHA1 PE=1 SV=2	4010.75024	7313130.064	0	18397680.45	9469323.661	9137994.375	14800612.49	0	0	0	0	0	0	0	7104185.102	0	0	0	0	11457509.87	0	0	0	0	6642526.652	0	3934979.517	0	8630175.303	0	6491206.465	13389045.28	3313843.789	4235412.295	0	0	3599821.707	0	14629433.68	0	0
QLAHQSNSTNIFFSPVSIATAFAMLSLGTK	1xHexNAc(4)Hex(5)Fuc(2) [N7]	HexNAc(4)Hex(5)Fuc(2)	64	27	P01009	P01009 [64-93]		Alpha-1-antitrypsin OS=Homo sapiens GN=SERPINA1 PE=1 SV=3	5096.33247	22568543.67	0	7420155.011	0	0	16575799.18	0	0	0	0	0	0	15246837.86	0	0	31004461.15	14757287.55	28786683.49	0	0	0	21558721.62	12868130.36	0	0	0	0	0	14058919.14	6418999.439	33634238.23	0	0	0	0	7751127.231	0	0	0	0
ELHHLQEQNVSNAFLDKGEFYIGSK	1xHexNAc(4)Hex(5)Fuc(3)NeuAc(1) [N9]	HexNAc(4)Hex(5)Fuc(3)NeuAc(1)	754	6	P00450	P00450 [754-778]		Ceruloplasmin OS=Homo sapiens GN=CP PE=1 SV=1	5255.283	3725541.889	3718608.448	2712486.191	3601259.821	0	8243064.283	10983415.46	4985465.105	3822033.69	0	0	0	10194063.16	4379320.541	0	11943568.44	2719477.225	7160075.192	5360514.151	0	13754875.84	12502647.81	0	5080282.948	0	0	0	3531785.288	9181601.691	0	13226854.54	0	4899028.52	0	0	0	0	0	0	0
VIDFNCTTSSVSSALANTK	1xCarbamidomethyl [C6];1xHexNAc(4)Hex(6)NeuGc(1) [N5]	HexNAc(4)Hex(6)NeuGc(1)	121	5	P04196	P04196 [121-139]		Histidine-rich glycoprotein OS=Homo sapiens GN=HRG PE=1 SV=1	4106.69976	0	5945411.199	0	0	4107101.772	0	0	0	0	0	0	0	0	0	0	0	0	0	0	0	0	0	0	0	0	0	0	0	0	0	0	0	0	0	0	0	0	0	0	0
LAGKPTHVNVSVVMAEVDGTCY	1xCarbamidomethyl [C21];1xHexNAc(5)Hex(5)Fuc(1) [N9]	HexNAc(5)Hex(5)Fuc(1)	332	52	P01876	P01876 [332-353]		Ig alpha-1 chain C region OS=Homo sapiens GN=IGHA1 PE=1 SV=2	4318.86097	9624773.498	0	21513672.74	15274286.8	11338971.05	20661048.56	11812757.61	13390831.1	14106365.58	5478615.086	64376369.61	18884830.44	5662080.674	22165475.08	4855354.296	21125694.55	53888618.4	9028708.264	0	4530743.659	0	0	0	14971182.96	6113806.202	15355577.04	5447492.536	19808374.94	13009552.37	36108313.37	32231411.9	0	20078838.6	8632923.673	3926085.348	5551418.778	15456567.03	11122386.84	0	0
MVSHHNLTTGATLINEQWLLTTAK	1xHexNAc(4)Hex(5)Fuc(1)NeuAc(1) [N6]	HexNAc(4)Hex(5)Fuc(1)NeuAc(1)	179	7	P00738	P00738 [179-202]		Haptoglobin OS=Homo sapiens GN=HP PE=1 SV=1	4739.12723	0	0	0	0	0	7794864.712	0	0	0	0	0	0	0	0	0	0	5921409.433	0	0	0	0	7415090.592	0	6160512.839	0	0	0	0	9918388.809	0	0	0	0	0	0	0	0	0	0	0
LAGKPTHVNVSVVMAEVDGTC	1xCarbamidomethyl [C21];1xHexNAc(4)Hex(5)Fuc(1) [N9]	HexNAc(4)Hex(5)Fuc(1)	332	29	P01876	P01876 [332-352]		Ig alpha-1 chain C region OS=Homo sapiens GN=IGHA1 PE=1 SV=2	3952.71827	0	0	20401929.14	0	0	0	0	0	0	0	61799010.78	0	0	0	0	19728137.64	49038609.29	0	0	0	0	0	0	0	0	0	0	0	15524118.13	35955493.03	0	0	0	0	0	0	0	0	0	0
LSLHRPALEDLLLGSEANLTCTLTGLR	1xCarbamidomethyl [C21];1xHexNAc(5)Hex(4)Fuc(2) [N18]	HexNAc(5)Hex(4)Fuc(2)	127	45	P01876	P01876 [127-153]		Ig alpha-1 chain C region OS=Homo sapiens GN=IGHA1 PE=1 SV=2	4919.32224	353227372	244185468.2	192326576.4	508375486.4	258039729.4	359776385.4	244084353.7	396918973.2	266487372.1	355067575	259566136.5	350799122.5	249167156.8	346954864	105344040.6	105517490.6	155291830.8	121008030.5	228537496.8	138757238.6	101811918	150095954.5	115750808.8	543242490.3	325519752.8	670386480.5	148895216.3	241840146.3	154994741.8	141176628.4	343875173.7	227105149.1	365953974.7	162888884.9	313774403.9	192400009	394357744.6	483399032.5	110145253.8	126488663.3
GLTFQQNASSMCVPDQDTAIR	1xCarbamidomethyl [C12];1xOxidation [M11];1xHexNAc(5)Hex(5)Fuc(3) [N7]	HexNAc(5)Hex(5)Fuc(3)	203	19	P01871	P01871 [203-223]		Ig mu chain C region OS=Homo sapiens GN=IGHM PE=1 SV=3	4618.90508	6862499.655	0	0	11584665.57	7880189.602	0	0	0	23174092.96	15552306.41	0	17300483.52	0	13149037.82	19507451.21	0	0	13536255.35	44630539.67	11496456.9	0	4937405.217	0	4673346.508	0	16755164.35	0	0	4120725.314	4000032.716	23052786.07	0	23412346.65	6981999.909	7057611.378	4285106.675	34227492.77	9670560.059	0	0
MVSHHNLTTGATLINEQWLLTTAK	1xHexNAc(4)Hex(5)Fuc(4) [N6]	HexNAc(4)Hex(5)Fuc(4)	179	47	P00738	P00738 [179-202]		Haptoglobin OS=Homo sapiens GN=HP PE=1 SV=1	4886.20554	0	0	0	0	4758822.019	19191505.45	17995527.34	0	29392061.43	0	12601224.29	0	0	0	0	0	0	4337755.141	0	4053117.477	7062918.666	26842755.22	5357027.414	0	0	0	11858945.31	0	0	3503386.302	16919120.94	0	2840848.828	0	3681960.089	0	4202887.509	11144342.05	0	22889899.03
MVSHHNLTTGATLINEQWLLTTAK	1xOxidation [M1];1xHexNAc(4)Hex(5) [N6]	HexNAc(4)Hex(5)	179	52	P00738	P00738 [179-202]		Haptoglobin OS=Homo sapiens GN=HP PE=1 SV=1	4317.96882	0	0	0	0	3585166.26	4140640.256	0	0	2659536.102	0	23498349.47	0	6541870.48	0	5617681.284	82320526.91	29073309.57	0	0	0	0	0	0	4193073.012	0	0	6600408.956	0	32825078.83	51716564.55	13541811.62	0	3000527.554	0	0	0	0	0	9343215.226	6483243.988
QVLFLDTVYGNCSTHFTVK	1xCarbamidomethyl [C12];1xHexNAc(2)Hex(4)Fuc(1) [N11]	HexNAc(2)Hex(4)Fuc(1)	175	41	P04114	P04114 [175-193]		Apolipoprotein B-100 OS=Homo sapiens GN=APOB PE=1 SV=2	3429.52881	5747923.886	0	11648170.51	5456858.853	0	7473837.932	0	7539235.714	11312548.32	6301437.177	0	0	0	7318852.412	5812348.056	13107772.72	0	0	0	0	9205417.999	0	0	0	6317115.895	0	9626585.343	7755416.244	11598876.91	9590974.026	11161046.18	0	0	0	0	8946088.83	0	14659618.91	0	11554936.06
TVLTPATNHMGNVTFTIPANR	1xOxidation [M10];1xHexNAc(2)Hex(5) [N12]	HexNAc(2)Hex(5)	74	111	P01024	P01024 [74-94]		Complement C3 OS=Homo sapiens GN=C3 PE=1 SV=2	3487.57789	10691253.88	7476593.681	7632578.441	7838100.479	7918493.036	9889351.693	8700472.301	11391803.09	10010557.2	9168871.886	0	15209398.09	13215817.13	8126320.507	0	0	7404019.571	0	0	2042605.741	9185843.591	13884338.45	7311755.638	5768916.187	8348208.268	0	5625480.534	8132911.303	11154758.43	0	0	13470412.35	7959421.37	3605116.756	3895468.004	0	0	0	8634739.746	12574423.04
ELHHLQEQNVSNAFLDK	1xHexNAc(4)Hex(5)Fuc(3)NeuAc(1) [N9]	HexNAc(4)Hex(5)Fuc(3)NeuAc(1)	754	53	P00450	P00450 [754-770]		Ceruloplasmin OS=Homo sapiens GN=CP PE=1 SV=1	4373.85468	11999035.38	3522518.279	0	14499627.15	15087710.32	17449181.17	6788149.177	3850914.401	16816293.68	6385356.129	0	12926695.96	6258502.872	5110349.781	0	0	2179009.59	45885411.89	0	0	5948545.019	23948886.04	0	5404458.325	5315517.013	8794908.21	0	5814328.911	0	0	3204585.636	3987078.792	2582299.102	2641405.651	3835427.413	14922303.88	6356693.478	11111161.47	0	0
MVSHHNLTTGATLINEQWLLTTAK	1xHexNAc(5)Hex(6)Fuc(2)NeuAc(1) [N6]	HexNAc(5)Hex(6)Fuc(2)NeuAc(1)	179	125	P00738	P00738 [179-202]		Haptoglobin OS=Homo sapiens GN=HP PE=1 SV=1	5250.31733	29087919.7	5132541.52	5236296.033	21203255.67	14602941.4	20057197.43	40893599.77	0	29007549.19	11684402.76	22984984.06	0	37903351.53	0	24855002.79	10575464.01	17786126.95	13182752.33	0	11840689.75	18573281.51	35181217.66	22803972.83	20787814.8	19990691.38	0	20783775.37	0	22730011.61	10703116.74	16614077.04	12425490.38	18532815.68	11504304.27	24854088.49	0	0	0	21067486.82	34408405.29
ELPGVCNETMMALWEECKPCLK	3xCarbamidomethyl [C6; C17; C20];1xHexNAc(4)Hex(5)Fuc(2)NeuAc(1) [N7]	HexNAc(4)Hex(5)Fuc(2)NeuAc(1)	97	88	P10909	P10909 [97-118]		Clusterin OS=Homo sapiens GN=CLU PE=1 SV=1	4900.99853	9066490.571	8153815.936	0	0	6862922.399	6093012.796	8441227.001	5310262.454	7192919.574	5015337.156	0	8576941.779	6605241.757	0	11152447.51	0	0	11224832.68	0	5689585.972	9598159.471	4574739.905	12599240.71	0	2580135.476	0	9163865.515	9250393.93	0	0	0	7878480.562	0	5606792.993	0	0	8201117.82	0	12571648.88	5860199.27
EHEGAIYPDNTTDFQR	1xHexNAc(4)Hex(5)Fuc(1)NeuAc(1) [N10]	HexNAc(4)Hex(5)Fuc(1)NeuAc(1)	129	29	P00450	P00450 [129-144]		Ceruloplasmin OS=Homo sapiens GN=CP PE=1 SV=1	3952.57588	2247188.425	0	0	0	0	6309594.611	0	0	0	0	0	0	0	2072579.757	0	0	8265963.08	0	0	0	0	0	0	5248079.611	0	0	0	0	7993821.127	0	9138401.227	0	0	0	0	0	0	0	0	0
FEVDSPVYNATWSASLK	1xHexNAc(4)Hex(5)NeuAc(1) [N9]	HexNAc(4)Hex(5)NeuAc(1)	3887	11	P04114	P04114 [3887-3903]		Apolipoprotein B-100 OS=Homo sapiens GN=APOB PE=1 SV=2	3827.60499	0	0	22873725.17	0	0	0	3862273.996	0	6583145.813	0	0	0	0	5525522.099	0	0	0	0	0	0	0	0	0	0	0	0	0	0	3417681.092	0	9301228.391	0	0	0	0	0	0	0	9151112.464	7120838.674
LEPVHLQLQCMSQEQLAQVAANATK	1xCarbamidomethyl [C10];1xHexNAc(4)Hex(5)Fuc(4) [N22]	HexNAc(4)Hex(5)Fuc(4)	346	23	Q96PD5	Q96PD5 [346-370]		N-acetylmuramoyl-L-alanine amidase OS=Homo sapiens GN=PGLYRP2 PE=1 SV=1	5014.2311	13648408.7	0	4268596.328	0	0	0	0	0	5218709.126	3159748.524	0	3216311.938	3429392.222	14471701.34	0	0	0	0	7233026.348	15908042.94	0	0	0	2802588.117	5954919.6	0	0	10594624.79	2479308.209	0	2012787.941	0	6301326.184	0	0	4880307.662	0	17807918.92	12907175.63	12206037.31
QQQHLFGSNVTDCSGNFCLFR	2xCarbamidomethyl [C13; C18];1xHexNAc(6)Hex(7) [N9]	HexNAc(6)Hex(7)	622	13	P02787	P02787 [622-642]		Serotransferrin OS=Homo sapiens GN=TF PE=1 SV=3	4867.97014	0	0	0	3146548.233	4918665.795	0	0	0	0	2533364.795	0	0	0	0	0	0	0	0	0	0	0	5639875.64	0	0	0	0	0	3974234.824	0	0	0	0	0	0	3573154.217	0	0	0	3033748.866	0
LAGKPTHVNVSVVMAEVDGTC	1xCarbamidomethyl [C21];1xHexNAc(2)Hex(5) [N9]	HexNAc(2)Hex(5)	332	11	P01876	P01876 [332-352]		Ig alpha-1 chain C region OS=Homo sapiens GN=IGHA1 PE=1 SV=2	3400.50161	0	0	0	0	10857307.1	0	0	0	0	0	0	0	0	0	0	0	0	0	0	0	0	0	0	20445167.2	0	0	0	0	8674267.595	7041133.148	0	0	0	0	0	0	0	0	0	0
LAGKPTHVNVSVVMAEVDGTC	1xCarbamidomethyl [C21];1xHexNAc(5)Hex(5)Fuc(1)NeuAc(1) [N9]	HexNAc(5)Hex(5)Fuc(1)NeuAc(1)	332	154	P01876	P01876 [332-352]		Ig alpha-1 chain C region OS=Homo sapiens GN=IGHA1 PE=1 SV=2	4446.89306	36589679.11	79565712.97	111784893	74740661.45	55640211.96	56671618.59	40007746.61	90438529.24	49596555.6	74726070.68	171895001.8	44672198.15	75075481.75	51527767.59	10260411.28	79987160.01	98787749.42	8159623.791	13558262.84	42257168.48	20405372.79	10469974.31	26125995.44	100708689.3	96038476.47	154036915.5	22996928.54	27067164.43	80666164.02	99149450.79	135196152.1	28452431.78	47681161.91	26025454.7	47719313.52	21965057.31	66289916.51	62649478.56	21266931.64	10541312.3
STGKPTLYNVSLVMSDTAGTCY	1xCarbamidomethyl [C21];1xHexNAc(2)Hex(7) [N9]	HexNAc(2)Hex(7)	431	68	P01871	P01871 [431-452]		Ig mu chain C region OS=Homo sapiens GN=IGHM PE=1 SV=3	3905.63353	7759524.614	0	7356418.404	3377480.275	0	2768592.457	3502790.746	5688380.056	0	0	0	11368151.12	3342519.233	5704958.236	24234274.29	39238188.4	0	5434872.569	60338399.31	6227192.802	13035168.88	0	4874600.565	5164716.428	4806740.202	0	6924715.774	3069975.669	4473327.272	0	6419610.634	0	8738718.604	0	0	13511476.44	25448418.44	9353727.664	3406475.85	5774757.099
MVSHHNLTTGATLINEQWLLTTAK	1xHexNAc(5)Hex(6)Fuc(2) [N6]	HexNAc(5)Hex(6)Fuc(2)	179	22	P00738	P00738 [179-202]		Haptoglobin OS=Homo sapiens GN=HP PE=1 SV=1	4959.22192	16227369.81	0	0	10510750.18	6703668.85	6075369.583	12121849.39	0	12200403.77	8692949.219	20115478.21	0	11351786.29	4443350.354	12039387.33	21845673.63	19946558.54	0	0	0	25750060.48	14908707.12	11467649.67	6261598.864	6479224.841	0	17554841.95	0	15866826.95	12992454.42	14605014.77	8663650.385	13924494.8	0	10306379.19	0	0	0	16426969.95	25764731.81
GCVLLSYLNETVTVSASLESVR	1xCarbamidomethyl [C2];1xHexNAc(4)Hex(5)Fuc(2)NeuAc(1) [N9]	HexNAc(4)Hex(5)Fuc(2)NeuAc(1)	47	20	P01023	P01023 [47-68]		Alpha-2-macroglobulin OS=Homo sapiens GN=A2M PE=1 SV=3	4603.02584	0	12772900.33	11376831.85	0	0	7395930.224	4739029.704	9965765.766	6579266.588	5318506.286	5368780.858	0	0	0	14979210.09	0	0	9463911.845	0	0	4298032.733	5158023.625	13414004.4	0	5941521.159	0	0	0	6031588.769	0	0	0	0	7465538.405	0	5151020.561	0	0	0	0
NNATVHEQVGGPSLTSDLQAQSK	1xHexNAc(4)Hex(5)Fuc(2)NeuAc(1) [N2]	HexNAc(4)Hex(5)Fuc(2)NeuAc(1)	85	60	P04004	P04004 [85-107]		Vitronectin OS=Homo sapiens GN=VTN PE=1 SV=1	4586.962	9372939.011	17486428.61	5441110.768	0	24418031.53	4372493.442	5016683.045	12369912.75	9049920.558	6559693.978	0	15514289.51	19862851.3	6510368.139	19572311.44	0	0	15036589.41	0	8238685.691	17196195.47	14506152.78	12727960.29	6982956.158	7627391.673	0	10342350.46	5894116.497	3892548.301	0	6265113.885	9603948.762	0	10774801.21	4760868.664	6701884.541	15985130.96	0	15899318.33	9228539.371
QLAHQSNSTNIFFSPVSIATAFAMLSLGTK	1xHexNAc(7)Hex(8)NeuAc(1) [N7]	HexNAc(7)Hex(8)NeuAc(1)	64	20	P01009	P01009 [64-93]		Alpha-1-antitrypsin OS=Homo sapiens GN=SERPINA1 PE=1 SV=3	6190.70866	9598533.278	0	0	4975468.92	0	9411840.003	0	0	0	0	0	0	0	0	0	0	0	0	0	0	0	14343237.78	0	4030287.399	7993559.889	0	0	0	0	0	0	0	7300602.389	3443531.959	7139108.289	5134594.671	0	0	0	0
INNDFNYEFYNSTWSYVK	1xHexNAc(2)Hex(5) [N11]	HexNAc(2)Hex(5)	192	26	P10643	P10643 [192-209]		Complement component C7 OS=Homo sapiens GN=C7 PE=1 SV=2	3520.44725	25539123.49	0	0	8018024.374	17425294.62	0	0	0	0	0	0	0	0	10358239.87	0	0	0	0	0	0	0	0	0	8937283.919	10272180.15	10896854.82	7340878.113	0	0	0	0	0	0	9652760.289	0	0	14929271.03	22950304.75	0	0
LSLHRPALEDLLLGSEANLTCTLTGLR	1xCarbamidomethyl [C21];1xHexNAc(4)Hex(6)Fuc(1) [N18]	HexNAc(4)Hex(6)Fuc(1)	127	11	P01876	P01876 [127-153]		Ig alpha-1 chain C region OS=Homo sapiens GN=IGHA1 PE=1 SV=2	4894.29061	0	0	0	13046612.47	4910691.525	5561428.808	6122359.491	0	0	0	5518944.694	14106556.5	7514435.213	7876022.754	9981992.452	0	15845004.88	0	0	0	0	0	4886011.298	0	2488678.787	19010917.91	0	0	0	5324610.634	0	0	10359835.24	12524621.29	0	13290480.63	10158255.31	16382939.67	0	0
LAGKPTHVNVSVVMAEVDGTC	1xCarbamidomethyl [C21];1xHexNAc(5)Hex(5)Fuc(1) [N9]	HexNAc(5)Hex(5)Fuc(1)	332	51	P01876	P01876 [332-352]		Ig alpha-1 chain C region OS=Homo sapiens GN=IGHA1 PE=1 SV=2	4155.79764	0	0	67753366.96	0	0	0	8811524.988	13280986.13	5145302.735	12700860.65	120585461.2	0	0	3461355.956	0	40771854.25	89341897.07	0	0	0	0	0	0	14001116.47	0	45856677.71	0	0	50187284.59	52895771.07	39533412.16	0	4172634.217	0	0	0	0	0	0	0
STGKPTLYNVSLVMSDTAGTC	1xCarbamidomethyl [C21];1xHexNAc(6)Hex(3) [N9]	HexNAc(6)Hex(3)	431	71	P01871	P01871 [431-451]		Ig mu chain C region OS=Homo sapiens GN=IGHM PE=1 SV=3	3906.6764	12566340.94	0	8357768.113	4172736.892	8881403.338	0	0	0	8569452.333	7509151.435	0	6077712.624	9315698.715	0	0	0	0	12813457.29	0	6847111.743	9974235.535	0	6070095.098	0	11688704.94	0	0	0	4876506.108	4848776.555	23457767.21	0	10614854.84	0	4394519.007	14944640.9	0	15443878.58	5340635.987	0
LAGKPTHVNVSVVMAEVDGTC	1xCarbamidomethyl [C21];1xHexNAc(4)Hex(5)Fuc(1)NeuAc(1) [N9]	HexNAc(4)Hex(5)Fuc(1)NeuAc(1)	332	210	P01876	P01876 [332-352]		Ig alpha-1 chain C region OS=Homo sapiens GN=IGHA1 PE=1 SV=2	4243.81368	33987687.13	79092885.69	68821287.99	49911893.59	66914137.5	21873069.07	49185868.58	59579549.29	61691839.82	26779158.86	158879761.5	19711767.99	56889081.49	47959258.04	23890934.12	79891319.68	148876292.1	0	8590752.578	44753575.45	17242486.4	11592954.95	38182479.65	28183319.02	87429398.98	118335863.1	36718657.55	22711426.54	77992245.73	143606274.8	97763825.34	55957820.57	48831453.19	83324355.75	26073630.56	24378626.89	75694889.74	138809887.4	23690672.59	19115733.09
EGDHEFLEVPEAQEDVEATFPVHQPGNYSCSYR	1xCarbamidomethyl [C30];1xHexNAc(4)Hex(5)Fuc(2)NeuAc(1) [N27]	HexNAc(4)Hex(5)Fuc(2)NeuAc(1)	153	125	P04217	P04217 [153-185]		Alpha-1B-glycoprotein OS=Homo sapiens GN=A1BG PE=1 SV=4	6042.46976	21847023.91	15863458.33	12167599.16	13189734.17	16065380.21	17230205.52	15178498.69	21244269.51	21598123.77	16497388.15	0	20396678.78	21127203.27	18685978.22	9728451.519	0	3280521.215	47217910.25	10820393.84	9415187.198	19898356.39	33599054	16383569.68	15361822.18	14730802.29	4174565.467	11396884.91	18640228.98	4841566.821	0	0	14803012.49	10456150.38	18141373.3	13369390.77	12753356.05	20109379.88	21809359.48	21570235.52	12991679.1
LAGKPTHVNVSVVMAEVDGTC	1xCarbamidomethyl [C21];1xHexNAc(5)Hex(5)Fuc(3) [N9]	HexNAc(5)Hex(5)Fuc(3)	332	107	P01876	P01876 [332-352]		Ig alpha-1 chain C region OS=Homo sapiens GN=IGHA1 PE=1 SV=2	4447.91346	35237623.39	67819767.69	125831768	64869280.72	41614950.45	51373492.07	27769369.33	94822634.73	49616053.2	78120441.28	181606327.2	44132742.17	60346228.52	59105261.69	4305527.977	80410855.14	102414911.2	7932098.731	13558262.84	34427182.76	15605095.1	6384827.052	25817387.63	95384266.62	91015550.39	144046663.6	33927363.98	42604086.67	77616250.78	90402692.92	131275877.7	40776320.35	51367782.05	27402201.93	54745449.47	16689055.54	66289916.51	60102290.47	21083752.87	10541312.3
VVLHPNYSQVDIGLIK	1xHexNAc(4)Hex(5)Fuc(1) [N6]	HexNAc(4)Hex(5)Fuc(1)	236	5	P00738	P00738 [236-251]		Haptoglobin OS=Homo sapiens GN=HP PE=1 SV=1	3563.65076	0	0	0	0	0	0	0	0	0	0	0	0	0	0	0	0	7836680.993	0	0	0	0	0	0	0	0	0	0	0	5421454.801	0	0	0	0	0	0	0	0	0	0	0
MVSHHNLTTGATLINEQWLLTTAK	1xOxidation [M1];1xHexNAc(4)Hex(5)Fuc(2) [N6]	HexNAc(4)Hex(5)Fuc(2)	179	35	P00738	P00738 [179-202]		Haptoglobin OS=Homo sapiens GN=HP PE=1 SV=1	4610.08464	80308840.5	18074601.46	0	14042091.81	51440076.92	57962998.19	35172712.6	7514234.909	54459956.37	40689843.12	40009815.58	0	104175979.6	5979521.36	71833837.44	115709413	61789520.64	33991115.16	0	29895185.37	72806487.44	71613369.71	92186319.21	39373605.59	40646713.91	0	67064107.82	16095942.48	72920238.84	83208160.37	47845731.72	29587071.43	21698006.11	43134303.54	43619533.65	0	0	0	106577296.2	72080770.44
VSNQTLSLFFTVLQDVPVR	1xHexNAc(4)Hex(5)Fuc(2) [N3]	HexNAc(4)Hex(5)Fuc(2)	1422	16	P01023	P01023 [1422-1440]		Alpha-2-macroglobulin OS=Homo sapiens GN=A2M PE=1 SV=3	4077.87826	21855356.38	41776633.37	118802209.3	0	27690738.3	28816250.36	21407157.24	43803375.25	23897683.7	15395942.61	0	28355008.18	50612224.12	22895041.11	43778523.56	58200755.97	19573315.33	12230030.82	0	0	28563404.37	0	28020122.14	0	0	0	22948833.71	0	0	34894925.03	60889342.1	33120275.18	0	0	24484345.78	0	34212941.32	0	0	22452338.42
MVSHHNLTTGATLINEQWLLTTAK	1xHexNAc(4)Hex(5)Fuc(3) [N6]	HexNAc(4)Hex(5)Fuc(3)	179	5	P00738	P00738 [179-202]		Haptoglobin OS=Homo sapiens GN=HP PE=1 SV=1	4740.14763	5198955.057	0	0	3282241.702	0	0	0	0	6502180.691	0	0	0	6796536.142	0	0	0	0	0	0	0	0	0	0	0	4587876.286	0	0	0	0	0	0	0	0	0	0	0	0	0	0	0
ALPQPQNVTSLLGCTH	1xCarbamidomethyl [C14];1xHexNAc(4)Hex(6)Fuc(3) [N7]	HexNAc(4)Hex(6)Fuc(3)	447	76	P02790	P02790 [447-462]		Hemopexin OS=Homo sapiens GN=HPX PE=1 SV=2	3958.68774	0	0	4609736.369	0	0	4868306.633	0	3990641.407	3687265.336	3189364.351	0	0	0	3092895.357	0	0	0	3954766.046	0	0	3417603.574	0	3756631.813	3211721.271	0	0	0	0	3187294.609	2758999.908	3053116.081	0	0	4551850.767	0	0	4757300.199	0	0	3742858.668
QLAHQSNSTNIFFSPVSIATAFAMLSLGTK	1xHexNAc(4)Hex(4)Fuc(1)NeuAc(1) [N7]	HexNAc(4)Hex(4)Fuc(1)NeuAc(1)	64	69	P01009	P01009 [64-93]		Alpha-1-antitrypsin OS=Homo sapiens GN=SERPINA1 PE=1 SV=3	5079.31715	2616852.689	0	2743362.501	0	0	22798385.65	0	0	0	0	32601606.74	0	0	0	0	5424961.502	2541691.606	4025096.83	0	0	24921410.8	0	0	0	2037748.649	0	0	0	131588394.6	0	0	0	14338117.44	0	0	0	0	0	0	0
MVSHHNLTTGATLINEQWLLTTAK	1xHexNAc(7)Hex(8)NeuAc(1) [N6]	HexNAc(7)Hex(8)NeuAc(1)	179	31	P00738	P00738 [179-202]		Haptoglobin OS=Homo sapiens GN=HP PE=1 SV=1	5688.46591	11941823.01	0	0	11720886.31	10515794.97	13284068.06	14736495.64	0	10240060.6	3472408.647	0	0	17372145.66	0	3990919.075	0	11953166.86	3779075.711	0	14116467.54	0	17174920.8	8363985.356	9505577.25	12588691.33	0	4375275.765	0	11738935.94	0	0	0	7077673.88	9029831.891	10184452.86	0	0	0	0	0
LAGKPTHVNVSVVMAEVDGTC	1xCarbamidomethyl [C21];1xHexNAc(5)Hex(5)Fuc(1)NeuAc(2) [N9]	HexNAc(5)Hex(5)Fuc(1)NeuAc(2)	332	255	P01876	P01876 [332-352]		Ig alpha-1 chain C region OS=Homo sapiens GN=IGHA1 PE=1 SV=2	4737.98847	84947094.43	139079719.1	55402441.16	128150273.1	98537401.87	95422539.72	79465912.22	126391518	63707927.66	99963545.29	64441157.86	83531293.69	132130708.3	101619427.6	45871795.57	17302574.3	37745441.85	19559193.07	23548626.06	49167101.14	55747624.04	42296335.58	37044317.8	143064152.5	164668829.9	205302416.7	61920153.59	46504079.17	40299669.39	60523333.47	54593933.4	63729914.19	78098422.12	68104831.96	68496212.05	43620111.83	114890880.2	155151869.4	20280220.41	40588527.91
LAGKPTHVNVSVVMAEVDGTC	1xCarbamidomethyl [C21];1xHexNAc(4)Hex(5)Fuc(3)NeuAc(1) [N9]	HexNAc(4)Hex(5)Fuc(3)NeuAc(1)	332	278	P01876	P01876 [332-352]		Ig alpha-1 chain C region OS=Homo sapiens GN=IGHA1 PE=1 SV=2	4535.9295	66212331.14	125964629.5	30355452.4	71376138.57	74371342.37	60696009.86	66300628.73	76348199.82	81798709.86	55829961.21	86172226.99	32338300.45	90619093.96	94702931.76	66305830.01	14743532.12	48894753.72	33477171.95	34109485.84	65302247.83	43916612.43	29822396.59	65515962.79	56440555.21	131177162.7	138770334	67981916.19	45148503.75	29733304.79	54700487.25	43201999.67	109332086.4	56726193.74	130589950.5	49540359.52	51949459.58	83486373.99	245965769.3	49677621.5	36871680.56
EHEGAIYPDNTTDFQR	1xHexNAc(4)Hex(5)Fuc(3) [N10]	HexNAc(4)Hex(5)Fuc(3)	129	31	P00450	P00450 [129-144]		Ceruloplasmin OS=Homo sapiens GN=CP PE=1 SV=1	3953.59628	0	0	3821903.227	2604505.012	0	0	0	0	0	0	3487273.37	0	2939599.47	3435484.897	0	0	0	6016376.136	0	0	0	6070171.062	0	0	0	0	0	0	0	4133632.438	0	0	0	0	0	0	3176537.248	0	0	0
NVIFSPLSISTALAFLSLGAHNTTLTEILK	1xHexNAc(5)Hex(6)NeuAc(3) [N22]	HexNAc(5)Hex(6)NeuAc(3)	72	43	P01011	P01011 [72-101]		Alpha-1-antichymotrypsin OS=Homo sapiens GN=SERPINA3 PE=1 SV=2	6032.76643	5458400.412	0	4005798.795	16032109.81	8087304.365	0	0	16843837.21	8927029.358	7629031.151	0	14083581.17	4866897.608	0	0	0	0	42275551.69	3912142.539	4033941.078	13106703.61	0	11476898.66	10990993.66	11490628.17	0	12264044.22	8640250.859	18122971.18	1785547.209	0	8646198.931	9815461.394	5236569.946	7194735.844	4517358.301	8239638.067	0	17195546.53	12370623.87
FSLLGHASISCTVENETIGVWRPSPPTCEK	2xCarbamidomethyl [C11; C28];1xHexNAc(4)Hex(5)Fuc(2) [N15]	HexNAc(4)Hex(5)Fuc(2)	207	12	P04003	P04003 [207-236]		C4b-binding protein alpha chain OS=Homo sapiens GN=C4BPA PE=1 SV=2	5287.33255	4777036.315	0	11299478.66	4182345.573	0	3745460.585	0	0	2259833.28	0	5810861.577	6083916.925	0	0	5550554.181	11752898.07	0	0	0	0	0	5762080.184	0	0	0	0	0	0	0	0	0	4578930.741	0	5102089.368	4431579.272	0	0	0	4819925.568	0
ISEENETTCYMGK	1xCarbamidomethyl [C9];1xHexNAc(4)Hex(5)NeuAc(1) [N5]	HexNAc(4)Hex(5)NeuAc(1)	907	96	P08603	P08603 [907-919]		Complement factor H OS=Homo sapiens GN=CFH PE=1 SV=4	3475.32791	5913176.641	6876365.897	12478693.44	3290682.74	8520180.814	5223425.15	2468865.968	7447458.687	8507611.409	0	3145994.059	3473639.202	5328209.821	0	8175422.77	0	3648162.739	5271946.94	0	0	4568995.106	4758501.605	3586267.901	0	3511979.5	0	4592804.576	6352310.793	9465578.262	5595552.455	4082550.414	5913084.796	2442555.624	7899781.948	4215712.624	0	8143000.706	0	8615645.903	6389125.249
SVQEIQATFFYFTPNKTEDTIFLR	1xHexNAc(6)Hex(7)Fuc(1)NeuAc(1) [N15]	HexNAc(6)Hex(7)Fuc(1)NeuAc(1)	58	10	P02763	P02763 [58-81]		Alpha-1-acid glycoprotein 1 OS=Homo sapiens GN=ORM1 PE=1 SV=1	5685.45566	0	0	6545535.495	0	0	0	0	0	0	0	0	0	0	0	0	0	9353248.859	5507343.926	0	0	0	3072664.257	0	3330463.788	0	4681061.549	0	0	21474686.68	0	0	0	0	0	0	0	0	0	0	0
SVQEIQATFFYFTPNKTEDTIFLR	1xHexNAc(5)Hex(6) [N15]	HexNAc(5)Hex(6)	58	11	P02763	P02763 [58-81]		Alpha-1-acid glycoprotein 1 OS=Homo sapiens GN=ORM1 PE=1 SV=1	4883.17014	0	0	5783361.454	3274632.522	0	3544595.13	0	0	0	0	5089171.413	0	2651005.117	0	0	5554774.521	4313612.853	4454331.013	0	0	0	0	0	2712851.52	4903932.458	0	0	0	4813411.135	3600053.074	0	0	0	3082919.941	0	0	0	0	6499784.387	0
LAGKPTHVNVSVVMAEVDGTC	1xCarbamidomethyl [C21];1xOxidation [M14];1xHexNAc(5)Hex(5)Fuc(1)NeuAc(2) [N9]	HexNAc(5)Hex(5)Fuc(1)NeuAc(2)	332	34	P01876	P01876 [332-352]		Ig alpha-1 chain C region OS=Homo sapiens GN=IGHA1 PE=1 SV=2	4753.98339	16247000.56	26302045.38	0	35054882.03	19640188.96	11053714.6	7740310.462	31182894.35	12665199.71	16937412.55	0	11477944.51	28640744.16	12179235.6	4515427.759	0	0	0	0	10940003.06	8833348.293	4792235.552	3860166.811	26156429.34	28632405.82	52696293.29	4817063.773	2986450.242	3845066.031	4209694.714	5049842.876	9705391.119	12627762.42	8676148.521	16053542.13	8228794.413	8283316.123	24600499.37	2529348.416	6056884.716
NNATVHEQVGGPSLTSDLQAQSK	1xHexNAc(4)Hex(5)NeuAc(2) [N2]	HexNAc(4)Hex(5)NeuAc(2)	85	30	P04004	P04004 [85-107]		Vitronectin OS=Homo sapiens GN=VTN PE=1 SV=1	4585.9416	9372939.011	17486428.61	0	0	24418031.53	0	0	12369912.75	9049920.558	0	0	15514289.51	19862851.3	0	19572311.44	0	0	15036589.41	0	0	3860059.485	14506152.78	12727960.29	0	0	0	10342350.46	0	0	0	0	0	0	10774801.21	0	0	15985130.96	0	15899318.33	9228539.371
QDQCIYNTTYLNVQR	1xCarbamidomethyl [C4];1xHexNAc(6)Hex(7)NeuAc(2) [N7]	HexNAc(6)Hex(7)NeuAc(2)	87	8	P02763	P02763 [87-101]		Alpha-1-acid glycoprotein 1 OS=Homo sapiens GN=ORM1 PE=1 SV=1	4850.93352	0	0	0	3891577.475	0	0	0	4858872.481	5660641.028	0	0	8212050.278	0	0	0	0	0	5444238.851	0	0	7139820.678	0	4893548.497	0	5814800.271	0	0	0	0	0	0	4389946.737	0	0	0	0	0	0	5690172.13	5673306.226
NNATVHEQVGGPSLTSDLQAQSK	1xHexNAc(4)Hex(5)Fuc(4) [N2]	HexNAc(4)Hex(5)Fuc(4)	85	7	P04004	P04004 [85-107]		Vitronectin OS=Homo sapiens GN=VTN PE=1 SV=1	4587.9824	0	0	5441110.768	0	0	4372493.442	5016683.045	0	0	6559693.978	0	0	0	6510368.139	0	0	0	0	0	8238685.691	13336135.99	0	0	6982956.158	7627391.673	0	0	5894116.497	3892548.301	0	6265113.885	9603948.762	0	0	4760868.664	6701884.541	0	0	0	0
DQCIVDDITYNVNDTFHK	1xCarbamidomethyl [C3];1xHexNAc(4)Hex(5)Fuc(4) [N13]	HexNAc(4)Hex(5)Fuc(4)	516	22	P02751	P02751 [516-533]		Fibronectin OS=Homo sapiens GN=FN1 PE=1 SV=4	4403.79987	3113512.496	0	1722621.491	2325526.445	0	0	0	0	0	0	0	0	4060391.172	0	2357276.721	0	0	0	4714907.92	0	0	0	0	0	0	0	4734035.128	0	0	0	0	3619528.914	0	0	3732588.841	0	0	0	0	0
SVQEIQATFFYFTPNKTEDTIFLR	1xHexNAc(4)Hex(5)Fuc(3)NeuAc(2) [N15]	HexNAc(4)Hex(5)Fuc(3)NeuAc(2)	58	3	P02763	P02763 [58-81]		Alpha-1-acid glycoprotein 1 OS=Homo sapiens GN=ORM1 PE=1 SV=1	5538.4025	0	0	4841391.844	0	0	0	0	0	0	0	0	0	0	0	0	45991666.96	14157738.07	26153473.97	0	0	0	0	0	0	0	0	0	0	52085940.61	0	0	0	0	0	0	0	0	0	0	0
VVLHPNYSQVDIGLIK	1xHexNAc(6)Hex(7) [N6]	HexNAc(6)Hex(7)	236	12	P00738	P00738 [236-251]		Haptoglobin OS=Homo sapiens GN=HP PE=1 SV=1	4147.85725	0	0	0	0	0	0	0	0	0	4327824.963	0	0	0	0	0	0	4629579.351	0	0	0	0	0	0	0	0	0	0	0	6754892.435	4077410.771	0	0	0	0	0	0	0	0	0	0
NPPMGGNVVIFDTVITNQEEPYQNHSGR	1xHexNAc(4)Hex(5)Fuc(1)NeuAc(1) [N24]	HexNAc(4)Hex(5)Fuc(1)NeuAc(1)	123	27	P02745	P02745 [123-150]		Complement C1q subcomponent subunit A OS=Homo sapiens GN=C1QA PE=1 SV=2	5173.20945	6812313.47	4073365.006	0	3770354.358	4507365.071	6216519.882	3839706.717	8104045.873	0	3621361.041	0	0	5422647.05	5578530.917	6752913.907	0	0	5368043.335	39079187.41	6036314.324	5395116.764	0	4807783.841	0	2619011.802	4256190.628	0	5023637.956	0	0	0	4143814.929	0	0	0	7730818.326	0	8248446.201	6021248.724	3723611.39
VGQLQLSHNLSLVILVPQNLK	1xHexNAc(4)Hex(5)Fuc(2) [N9]	HexNAc(4)Hex(5)Fuc(2)	344	8	P05155	P05155 [344-364]		Plasma protease C1 inhibitor OS=Homo sapiens GN=SERPING1 PE=1 SV=2	4228.0627	3200859.268	0	0	1935964	0	0	0	0	0	0	0	0	0	0	0	0	0	0	0	0	0	4883992.154	0	0	0	0	3178979.36	0	2268250.797	0	0	0	0	0	7872843.249	0	0	0	2915307.407	0
LANLTQGEDQYYLR	1xHexNAc(4)Hex(5)NeuAc(2) [N3]	HexNAc(4)Hex(5)NeuAc(2)	372	94	P10909	P10909 [372-385]		Clusterin OS=Homo sapiens GN=CLU PE=1 SV=1	3888.60612	17519478.23	14898236.74	0	0	17821131.74	0	12179597.33	21337622.76	8462606.36	6002708.983	0	17317759.02	16807814.42	0	17461852.87	0	0	14635993.16	0	12145156.33	16502037.91	14533067.6	8335815.724	0	0	0	11687291.6	12345474.24	0	0	0	17369126.27	0	13751350.3	0	0	23384752.1	0	18948557.45	11666689.16
HGIQYFNNNTQHSSLFMLNEVK	1xOxidation [M17];1xHexNAc(4)Hex(5)Fuc(2)NeuAc(1) [N8]	HexNAc(4)Hex(5)Fuc(2)NeuAc(1)	162	16	P01042	P01042 [162-183]		Kininogen-1 OS=Homo sapiens GN=KNG1 PE=1 SV=2	4843.04429	7948900.814	0	0	0	0	0	0	6508051.908	0	0	0	0	9763337.219	0	0	0	0	0	0	0	4897285.081	7420648.607	7873597.6	0	0	0	0	4093101.358	0	0	0	0	0	0	5872730.755	0	0	0	6975846.058	11186331.36
QLAHQSNSTNIFFSPVSIATAFAMLSLGTK	1xHexNAc(2)Hex(11) [N7]	HexNAc(2)Hex(11)	64	156	P01009	P01009 [64-93]		Alpha-1-antitrypsin OS=Homo sapiens GN=SERPINA1 PE=1 SV=3	5370.37485	323860359.4	199379134	194234538.4	233017351.6	258925513.8	327046395.9	108016592.9	323503429.8	83711315.9	104448333.4	66652360.54	233988573.5	122287282	49790633.66	64020956.79	53165373.44	70463561.29	631533371.5	164200229	166838856.6	314113206.4	355935525.1	264936615.7	196698990.4	336454722.9	196549591.3	228585489.3	260498101.2	382114511.8	79212630.73	154865236.1	212390956.9	294708980.3	185922964.8	237877414.7	186570873.1	308991684.6	443397754.2	195779298.6	119977345.3
STGKPTLYNVSLVMSDTAGTCY	1xCarbamidomethyl [C21];1xHexNAc(6)Hex(3) [N9]	HexNAc(6)Hex(3)	431	92	P01871	P01871 [431-452]		Ig mu chain C region OS=Homo sapiens GN=IGHM PE=1 SV=3	4069.73973	0	0	11665379.66	0	0	4824633.818	6922111.005	0	0	0	0	0	9973817.047	9158228.605	0	10739547.94	4177744.026	0	0	0	30988633.15	5029519.031	4879830.286	0	8131983.923	5531976.187	0	0	5105913.175	15389015.16	0	7044722.414	0	4837497.522	11637179.57	0	0	28084784.1	0	5075852.684
REGDHEFLEVPEAQEDVEATFPVHQPGNYSCSYR	1xCarbamidomethyl [C31];1xHexNAc(4)Hex(5)Fuc(4) [N28]	HexNAc(4)Hex(5)Fuc(4)	152	21	P04217	P04217 [152-185]		Alpha-1B-glycoprotein OS=Homo sapiens GN=A1BG PE=1 SV=4	6199.59128	0	0	5434618.554	0	0	0	0	0	0	8209037.534	0	0	0	0	0	0	3375402.888	0	5412073.118	0	0	0	0	0	0	5888555.399	6809790.485	0	6802116.456	7160782.093	0	0	0	14027825.87	0	8653275.944	0	16080204.68	0	0
LAGKPTHVNVSVVMAEVDGTC	1xCarbamidomethyl [C21];1xOxidation [M14];1xHexNAc(7)Hex(7) [N9]	HexNAc(7)Hex(7)	332	15	P01876	P01876 [332-352]		Ig alpha-1 chain C region OS=Homo sapiens GN=IGHA1 PE=1 SV=2	4755.99904	9722630.268	3629887.224	0	2797542.667	0	6118450.803	7813008.944	0	0	8422148.873	3764637.662	13444936.96	6148824.078	4082991.391	4674116.598	0	0	0	0	8414454.669	0	4670769.939	3324816.074	12384646.97	6929656.394	4268234.252	9473053.754	2850254.757	6917972.305	4473995.926	7833831.651	9178215.651	13730192.32	7154894.102	0	5453377.765	34352145.09	8918532.48	4661007.856	3485923.311
SRYPHKPEINSTTHPGADLQENFCR	1xCarbamidomethyl [C24];1xHexNAc(4)Hex(5)Fuc(2)NeuAc(1) [N10]	HexNAc(4)Hex(5)Fuc(2)NeuAc(1)	134	40	P00734	P00734 [134-158]		Prothrombin OS=Homo sapiens GN=F2 PE=1 SV=2	5160.18905	2256347.698	7422743.029	0	2310373.799	11510083.91	7328504.211	11401238.71	3318147.963	3947336.833	4652139.752	0	4192307.689	16116578.47	0	3925888.487	0	0	0	0	7964769.074	8118233.328	6438800.438	6212904.935	2473894.517	18108718.54	0	10609738.36	9156111.639	2765198.23	0	0	19341863.49	3744904.245	9664885.596	4898269.161	5836432.393	9545397.983	0	55067605.62	27790650.17
EHEGAIYPDNTTDFQRADDK	1xHexNAc(4)Hex(5)Fuc(3)NeuAc(1) [N10]	HexNAc(4)Hex(5)Fuc(3)NeuAc(1)	129	8	P00450	P00450 [129-148]		Ceruloplasmin OS=Homo sapiens GN=CP PE=1 SV=1	4673.87766	0	0	0	1929097.174	0	6732233.716	0	0	2074971.823	0	0	0	0	0	0	0	0	0	0	0	0	3671882.747	0	0	2191442.392	0	0	0	0	0	0	0	0	0	0	0	0	0	0	0
VVLHPNYSQVDIGLIK	1xHexNAc(4)Hex(5)Fuc(4) [N6]	HexNAc(4)Hex(5)Fuc(4)	236	43	P00738	P00738 [236-251]		Haptoglobin OS=Homo sapiens GN=HP PE=1 SV=1	4001.82449	20300466.42	8990076.001	0	2710656.213	6648095.513	1850912.426	22781904.69	2619787.421	14749440.79	0	3768253.312	0	9571621.977	0	2483214.94	14891794.15	2125905.396	19454647.7	0	6265545.6	7451505.177	5051228.215	17822258.66	14775311.47	1910627.113	0	11662017.21	0	3166391.88	0	0	2851843.239	8236170.862	3647048.072	7593860.395	5910322.211	2793232.288	7376666.002	21136259.21	10133954.45
LAGKPTHVNVSVVMAEVDGTC	1xCarbamidomethyl [C21];1xHexNAc(4)Hex(5)Fuc(3) [N9]	HexNAc(4)Hex(5)Fuc(3)	332	122	P01876	P01876 [332-352]		Ig alpha-1 chain C region OS=Homo sapiens GN=IGHA1 PE=1 SV=2	4244.83408	25205052.79	62025119.83	87929658.96	37221879.09	47855410.14	25526040.47	47251427.64	38552921.58	42315592.97	29738345.29	131939240	14526211.97	49567962.93	63732442.89	23890934.12	88863627.38	59233990.57	0	8590752.578	31596503.79	10583072.51	7503539.787	37943837.09	18364134.49	62868391.24	96068854.01	37092403.27	32918692.34	71827354.31	113573492.6	77008284.61	51906474.27	58571041.37	58091280.63	33465694.17	34287238.13	41869845.72	125691287.1	19244401.12	29631678
LAGKPTHVNVSVVMAEVDGTCY	1xCarbamidomethyl [C21];1xHexNAc(5)Hex(5)Fuc(1)NeuAc(2) [N9]	HexNAc(5)Hex(5)Fuc(1)NeuAc(2)	332	42	P01876	P01876 [332-353]		Ig alpha-1 chain C region OS=Homo sapiens GN=IGHA1 PE=1 SV=2	4901.0518	30753147.04	0	7582734.129	56874177.48	6248821.064	27419432.9	11433570.69	41804899.07	22952923.41	11986492.53	23146085.9	23266367.23	27746378.46	33902944.31	9885876.619	0	21596122.1	0	16647825.41	6422650.515	11098205.72	7646140.286	3587248.606	5677811.333	22705184.44	36533544.54	0	4046668.537	8708019.291	6036374.015	67713078.37	0	41373922.51	28026075.87	17486428.63	6812683.144	33907990.89	37532021.32	0	0
TVLTPATNHMGNVTFTIPANR	1xHexNAc(3)Hex(6)NeuAc(1) [N12]	HexNAc(3)Hex(6)NeuAc(1)	74	12	P01024	P01024 [74-94]		Complement C3 OS=Homo sapiens GN=C3 PE=1 SV=2	4127.81059	0	0	0	0	0	0	0	0	0	0	0	0	0	0	0	0	0	0	0	0	0	0	0	0	5014726.361	0	0	0	0	0	0	0	0	0	0	0	0	0	0	0
VVLHPNYSQVDIGLIK	1xHexNAc(4)Hex(5)Fuc(3) [N6]	HexNAc(4)Hex(5)Fuc(3)	236	7	P00738	P00738 [236-251]		Haptoglobin OS=Homo sapiens GN=HP PE=1 SV=1	3855.76658	0	0	0	0	0	0	0	0	0	0	0	0	0	0	0	0	5624485.396	0	0	0	0	0	0	3753265.243	0	0	0	0	0	0	0	0	0	0	0	0	0	0	0	0
SPYYNVSDEISFHCYDGYTLR	1xCarbamidomethyl [C14];1xHexNAc(4)Hex(5) [N5]	HexNAc(4)Hex(5)	118	5	P00751	P00751 [118-138]		Complement factor B OS=Homo sapiens GN=CFB PE=1 SV=2	4208.70579	0	0	0	0	0	0	0	0	0	0	0	0	0	0	0	0	3285491.22	0	0	0	0	0	0	0	0	0	0	0	0	0	0	0	0	0	0	0	0	0	0	0
QLAHQSNSTNIFFSPVSIATAFAMLSLGTK	1xHexNAc(4)Hex(5)NeuAc(1) [N7]	HexNAc(4)Hex(5)NeuAc(1)	64	41	P01009	P01009 [64-93]		Alpha-1-antitrypsin OS=Homo sapiens GN=SERPINA1 PE=1 SV=3	5095.31207	6412415.538	0	1353741.714	2905730.029	5592366.949	0	0	0	0	0	16758298.18	0	5820907.356	2329853.168	0	26491246.24	14812644.88	7565693.6	0	0	0	0	0	0	22159180.77	0	6385321.753	4458170.284	19718157.59	0	0	0	0	11277771.82	5829055.316	0	0	6613618.787	0	6926431.296
ELHHLQEQNVSNAFLDKGEFYIGSK	1xHexNAc(7)Hex(8)NeuAc(1) [N9]	HexNAc(7)Hex(8)NeuAc(1)	754	15	P00450	P00450 [754-778]		Ceruloplasmin OS=Homo sapiens GN=CP PE=1 SV=1	5912.50586	9475781.963	0	0	6622204.325	0	8631392.032	3802476.434	10201479.31	3960754.164	5233821.468	0	7545234.938	10172063.86	4712706.542	0	0	0	14016956.53	0	3445569.927	0	18030432.67	0	3465146.662	0	0	0	0	0	0	0	0	5297889.146	4081891.242	4745998.058	0	4991879.105	16323240.63	0	0
LAGKPTHVNVSVVMAEVDGTCY	1xCarbamidomethyl [C21];1xHexNAc(5)Hex(5)Fuc(1)NeuAc(1) [N9]	HexNAc(5)Hex(5)Fuc(1)NeuAc(1)	332	11	P01876	P01876 [332-353]		Ig alpha-1 chain C region OS=Homo sapiens GN=IGHA1 PE=1 SV=2	4609.95638	3932542.011	0	7142789.994	23396809.78	0	8759704.318	0	20758953.85	12804191.88	0	26787855.49	6884185.666	3837258.711	17813606.22	0	0	25811904.78	0	0	0	0	0	0	9103241.971	22913643.52	28284724.39	0	0	4376438.154	0	59139466.92	0	20475914.41	11047411.09	4629667.173	4178685.126	13702899.58	12083414.2	0	0
LAGKPTHVNVSVVMAEVDGTC	1xCarbamidomethyl [C21];1xHexNAc(7)Hex(7) [N9]	HexNAc(7)Hex(7)	332	68	P01876	P01876 [332-352]		Ig alpha-1 chain C region OS=Homo sapiens GN=IGHA1 PE=1 SV=2	4740.00412	8962063.285	9731132.605	7848365.411	5723294.422	7314887.465	0	27015416.28	21153542.55	11146951.36	7974898.59	16288625.05	22089026.76	60048427.92	8398794.515	18508376.47	16826268.94	13682900.08	11186438.83	33854881.73	0	23113040.46	9210964.489	37708841.25	45059001.4	10205818.49	50062074.01	4612458.728	42305975.62	6535779.645	8990971.951	10430544.51	16894259.21	40248425.43	3717310.589	4312915.399	10711834.48	18247477.47	103891522.1	38220805.52	43589158.74
GLTFQQNASSMCVPDQDTAIR	1xCarbamidomethyl [C12];1xOxidation [M11];1xHexNAc(5)Hex(4)Fuc(1)NeuAc(1) [N7]	HexNAc(5)Hex(4)Fuc(1)NeuAc(1)	203	6	P01871	P01871 [203-223]		Ig mu chain C region OS=Homo sapiens GN=IGHM PE=1 SV=3	4455.83185	7560419.617	0	0	4165767.302	0	0	0	0	2564352.484	0	0	0	0	0	0	0	0	0	15030240.91	0	0	0	0	0	0	4033399.654	0	0	0	0	0	0	6610875.703	0	0	0	6098842.528	0	0	0
NPPMGGNVVIFDTVITNQEEPYQNHSGR	1xHexNAc(4)Hex(5)Fuc(3) [N24]	HexNAc(4)Hex(5)Fuc(3)	123	17	P02745	P02745 [123-150]		Complement C1q subcomponent subunit A OS=Homo sapiens GN=C1QA PE=1 SV=2	5174.22986	6812313.47	4073365.006	3939473.034	3770354.358	4507365.071	6216519.882	3839706.717	8104045.873	3294649.368	3621361.041	0	0	5422647.05	11403124.2	6752913.907	0	0	5368043.335	0	6036314.324	11885851.49	5933842.313	4807783.841	0	6411977.053	4256190.628	5060461.403	5023637.956	5491817.666	4582205.424	0	4143814.929	4373169.5	3656495.156	0	7730818.326	8354716.747	8248446.201	6021248.724	8137181.572
ALPQPQNVTSLLGCTH	1xCarbamidomethyl [C14];1xHexNAc(4)Hex(5)Fuc(4) [N7]	HexNAc(4)Hex(5)Fuc(4)	447	31	P02790	P02790 [447-462]		Hemopexin OS=Homo sapiens GN=HPX PE=1 SV=2	3942.69282	0	0	0	0	0	0	0	0	0	0	0	0	0	0	0	0	0	0	0	0	0	0	0	0	0	0	0	0	0	0	0	0	0	0	0	0	0	0	8127574.375	0
QQQHLFGSNVTDCSGNFCLFR	2xCarbamidomethyl [C13; C18];1xHexNAc(4)Hex(5)Fuc(4) [N9]	HexNAc(4)Hex(5)Fuc(4)	622	31	P02787	P02787 [622-642]		Serotransferrin OS=Homo sapiens GN=TF PE=1 SV=3	4721.93738	0	0	6554990.077	0	6663349.781	0	3126020.546	3660752.876	6541416.489	3220179.326	9419531.867	0	3646006.578	15389636.96	11736829.96	10146093.11	0	0	0	2605237.841	10374035.01	0	0	0	4117734.233	0	7981185.075	2618940.452	0	0	2858390.035	3751284.302	0	0	0	0	3578235.451	0	15081232.83	18194886.18
HGIQYFNNNTQHSSLFMLNEVK	1xHexNAc(4)Hex(5)NeuAc(1) [N8]	HexNAc(4)Hex(5)NeuAc(1)	162	29	P01042	P01042 [162-183]		Kininogen-1 OS=Homo sapiens GN=KNG1 PE=1 SV=2	4534.93356	0	0	7161969.523	0	0	0	0	6700602.196	0	0	0	5098624.914	4749878.258	0	0	0	0	0	0	0	0	7814515.284	4284100.341	0	0	0	0	2539161.397	8879267.7	14420755.72	0	0	0	7050173.78	0	0	0	0	3705874.153	0
YFYNGTSMACETFQYGGCMGNGNNFVTEK	2xCarbamidomethyl [C10; C18];1xHexNAc(4)Hex(5)Fuc(2)NeuAc(1) [N4]	HexNAc(4)Hex(5)Fuc(2)NeuAc(1)	247	29	P02760	P02760 [247-275]		Protein AMBP OS=Homo sapiens GN=AMBP PE=1 SV=1	5553.14652	3096192.168	13889001.39	0	1795689.852	11452783.49	6247599.601	3016874.873	6954091.272	3131690.589	2148950.055	0	6900074.664	3987452.856	0	4897275.105	0	0	5477503.106	0	2547235.657	10470288.17	12917880.95	2561472.484	0	5643413.547	0	0	5696077.095	0	0	0	4948276.966	0	2971065.089	0	0	0	0	5981391.284	9562829.936
HANWTLTPLK	1xHexNAc(4)Hex(5)Fuc(2)NeuAc(1) [N3]	HexNAc(4)Hex(5)Fuc(2)NeuAc(1)	251	40	P27169	P27169 [251-260]		Serum paraoxonase/arylesterase 1 OS=Homo sapiens GN=PON1 PE=1 SV=3	3386.44016	11682238.27	18436933.94	0	0	3974722.521	0	0	12402154.06	0	0	6285042.796	24742215.06	4243177.702	10762408.8	4663314.402	12206628.5	3414280.282	0	0	0	3821937.581	18269316.87	0	0	6333100.488	0	2784027.293	0	4313295.162	0	0	4645666.974	3506069.834	3823320.284	0	6471864.044	0	0	0	0
MVSHHNLTTGATLINEQWLLTTAK	1xHexNAc(5)Hex(6)Fuc(1)NeuAc(1) [N6]	HexNAc(5)Hex(6)Fuc(1)NeuAc(1)	179	2	P00738	P00738 [179-202]		Haptoglobin OS=Homo sapiens GN=HP PE=1 SV=1	5104.25943	0	0	0	0	0	0	0	0	0	0	6855281.15	0	0	0	0	0	13529374.3	0	0	0	0	0	0	0	0	0	0	0	4361689.798	0	0	0	0	0	0	0	0	0	0	0
QQQHLFGSNVTDCSGNFCLFR	2xCarbamidomethyl [C13; C18];1xHexNAc(4)Hex(5)Fuc(1)NeuAc(1) [N9]	HexNAc(4)Hex(5)Fuc(1)NeuAc(1)	622	5	P02787	P02787 [622-642]		Serotransferrin OS=Homo sapiens GN=TF PE=1 SV=3	4574.85907	3824969.719	0	0	0	0	0	0	0	16354357.81	0	0	0	0	0	0	0	0	0	0	0	0	0	0	0	0	13733893.94	0	0	0	0	0	0	0	5676814.273	0	7241354.164	6195402.179	0	0	0
STGKPTLYNVSLVMSDTAGTCY	1xCarbamidomethyl [C21];1xHexNAc(2)Hex(5) [N9]	HexNAc(2)Hex(5)	431	30	P01871	P01871 [431-452]		Ig mu chain C region OS=Homo sapiens GN=IGHM PE=1 SV=3	3581.52789	6022680.436	8847834.74	0	0	0	5757724.494	0	11492422.85	0	0	0	0	12752222.51	5605739.134	0	0	0	8248659.659	0	6371664.425	0	0	0	6777596.78	0	0	0	0	0	0	7722761.073	5548516.593	0	6147516.92	6717253.166	0	0	0	6468546.753	7196457.892
SRYPHKPEINSTTHPGADLQENFCRNPDSSTTGPWCYTTDPTVR	2xCarbamidomethyl [C24; C36];1xHexNAc(4)Hex(5)Fuc(2)NeuAc(1) [N10]	HexNAc(4)Hex(5)Fuc(2)NeuAc(1)	134	39	P00734	P00734 [134-177]		Prothrombin OS=Homo sapiens GN=F2 PE=1 SV=2	7296.11089	7717768.013	4834171.034	0	11448937.39	0	25730624.24	0	0	0	10243007.89	0	6431052.997	0	0	4083712.939	0	0	5295027.959	0	0	8031729.167	19574778.43	3693054.515	4811740.695	0	0	0	21634055.85	0	0	0	7098753.447	0	3831014.237	0	0	0	0	0	26403368.2
NLFLNHSENATAK	1xHexNAc(4)Hex(5)Fuc(2)NeuAc(1) [N5]	HexNAc(4)Hex(5)Fuc(2)NeuAc(1)	203	32	P00738	P00738 [203-215]		Haptoglobin OS=Homo sapiens GN=HP PE=1 SV=1	3664.52641	0	0	0	1889769.167	2864844.61	0	0	0	2585255.651	2181459.956	0	0	0	0	3090637.633	0	0	2966337.129	0	0	2606512.854	4230499.496	3402377.361	4160909.531	3305790.763	0	0	0	2193373.389	0	0	0	0	3500713.233	2261502.391	0	0	0	0	0
IPCSQPPQIEHGTINSSR	1xCarbamidomethyl [C3];1xHexNAc(4)Hex(5)NeuAc(1) [N15]	HexNAc(4)Hex(5)NeuAc(1)	868	117	P08603	P08603 [868-885]		Complement factor H OS=Homo sapiens GN=CFH PE=1 SV=4	3934.66392	16572480.06	17368997.84	40248600.15	6835686.265	20246601.38	15768103.06	21622440.82	16098833.19	20620352.36	13816609.89	12099608.6	22262450.74	7544743.331	16379961.6	23998838.76	0	15469243.02	19927790.96	6397919.023	7751847.614	17153523.26	29793449.62	18731124.72	7807748.426	13414762.92	2460121.209	21903988.37	15260225.41	24147926.85	32265104.6	20559971.15	27653454.71	5660522.413	11252289.36	15137846.88	15831375.82	14988527.45	0	28554887.11	24348931.58
VLSNNSDANLELINTWVAK	1xHexNAc(4)Hex(5)Fuc(2) [N4]	HexNAc(4)Hex(5)Fuc(2)	250	34	P05155	P05155 [250-268]		Plasma protease C1 inhibitor OS=Homo sapiens GN=SERPING1 PE=1 SV=2	4015.78983	2764577.045	0	7273595.144	1702937.688	3764837.767	2779185.111	0	4466215.212	0	2650692.45	0	3785767.966	0	0	2352703.833	9608001.316	6000056.409	0	0	0	0	5618951.287	2306643.663	0	0	0	0	0	13717007.91	6675387.749	2871946.37	3207519.775	0	0	0	0	2995518.031	0	3907635.343	0
GLTFQQNASSMCVPDQDTAIR	1xCarbamidomethyl [C12];1xOxidation [M11];1xHexNAc(4)Hex(5)Fuc(3) [N7]	HexNAc(4)Hex(5)Fuc(3)	203	20	P01871	P01871 [203-223]		Ig mu chain C region OS=Homo sapiens GN=IGHM PE=1 SV=3	4415.8257	0	0	0	0	0	0	0	0	7867325.309	4046316.865	0	7110050.873	5069259.785	0	0	0	0	12189396.66	22833335.9	4559318.802	3254704.9	0	0	0	0	0	0	0	0	0	6997790.365	0	9434314.085	0	0	4899090.762	0	0	4597808.584	0
ELHHLQEQNVSNAFLDK	1xHexNAc(5)Hex(6)Fuc(1)NeuAc(3) [N9]	HexNAc(5)Hex(6)Fuc(1)NeuAc(3)	754	10	P00450	P00450 [754-770]		Ceruloplasmin OS=Homo sapiens GN=CP PE=1 SV=1	5029.06189	16348430.31	0	6449417.567	0	14119226.02	9817961.306	0	0	0	7877166.755	0	19109417.53	19169948.49	7532210.746	0	0	0	7559207.351	0	0	0	24961266.36	3499677.821	5684911.508	13206840.66	0	0	0	0	0	0	0	0	10335722.53	0	0	0	0	0	0
MVSHHNLTTGATLINEQWLLTTAK	1xHexNAc(5)Hex(6) [N6]	HexNAc(5)Hex(6)	179	20	P00738	P00738 [179-202]		Haptoglobin OS=Homo sapiens GN=HP PE=1 SV=1	4667.1061	5045642.241	0	0	0	0	0	0	0	0	0	10930594.39	0	0	0	0	0	9010645.097	0	0	4459584.119	3486412.261	0	0	4120195.765	0	0	6892304.254	0	5728581.928	11669206.03	3875934.15	9818218.559	3313991.048	3315698.238	0	0	7407997.957	0	5387152.864	0
MVSHHNLTTGATLINEQWLLTTAK	1xHexNAc(5)Hex(6)NeuAc(2) [N6]	HexNAc(5)Hex(6)NeuAc(2)	179	31	P00738	P00738 [179-202]		Haptoglobin OS=Homo sapiens GN=HP PE=1 SV=1	5249.29693	24167524.75	0	0	25816016.57	0	0	12644052.08	0	13078253.59	11684402.76	0	0	34004521.78	0	20308448.33	0	4141693.957	0	0	0	18573281.51	36617627.69	17986129.14	20787814.8	25359436.08	0	21614799.13	0	22846458.92	0	0	0	0	0	0	0	0	0	7681448.27	41553022.19
ICDLLVANNHFAHFFAPQNLTNMNK	1xCarbamidomethyl [C2];1xHexNAc(4)Hex(5)Fuc(3)NeuAc(1) [N19]	HexNAc(4)Hex(5)Fuc(3)NeuAc(1)	267	19	P19827	P19827 [267-291]		Inter-alpha-trypsin inhibitor heavy chain H1 OS=Homo sapiens GN=ITIH1 PE=1 SV=3	5281.27436	0	7380396.629	0	2163297.759	6312939.579	0	5530737.676	4077047.845	3581375.916	0	0	0	6142245.081	0	0	0	0	4543277.651	0	2213974.254	4636722.906	13281011.51	0	0	2117299.379	0	0	0	0	0	0	2727830.274	0	0	2675811.533	6663217.289	0	0	3116901.812	2808545.654
VVLHPNYSQVDIGLIK	1xHexNAc(5)Hex(6)Fuc(1)NeuAc(3) [N6]	HexNAc(5)Hex(6)Fuc(1)NeuAc(3)	236	40	P00738	P00738 [236-251]		Haptoglobin OS=Homo sapiens GN=HP PE=1 SV=1	4802.06921	25752342.05	0	0	16231100.53	0	6535175.108	0	0	9643971.296	10168448.97	0	0	17671641.49	0	0	0	9458824.367	11086420.68	0	9391671.836	0	40936141.87	0	37771081.89	25271540.98	0	0	0	9548314.87	0	0	0	18573996.33	0	8826772.959	0	0	0	0	0
REGDHEFLEVPEAQEDVEATFPVHQPGNYSCSYR	1xCarbamidomethyl [C31];1xHexNAc(4)Hex(5)NeuAc(2) [N28]	HexNAc(4)Hex(5)NeuAc(2)	152	12	P04217	P04217 [152-185]		Alpha-1B-glycoprotein OS=Homo sapiens GN=A1BG PE=1 SV=4	6197.55047	15346306.52	14847962.19	14835848.97	13544892.68	17114355.19	18318826.45	15997956.71	23691993.95	16145221.49	10847827.3	0	28890161.51	24147590.7	10682130.7	15345790	8859484.591	0	20680897.91	9593616.06	10163215.31	17889599.49	34946965.14	12805382.2	9169664.266	10733708.11	4521009.837	5910111.518	18989077.78	5141604.373	0	0	15247293.56	14596366.26	10763592.33	16717566.68	0	28142379.8	9459164.434	14675744.4	13292911.13
LAGKPTHVNVSVVMAEVDGTC	1xCarbamidomethyl [C21];1xOxidation [M14];1xHexNAc(4)Hex(5)Fuc(1)NeuAc(1) [N9]	HexNAc(4)Hex(5)Fuc(1)NeuAc(1)	332	38	P01876	P01876 [332-352]		Ig alpha-1 chain C region OS=Homo sapiens GN=IGHA1 PE=1 SV=2	4259.8086	2108280.213	3721133.405	2973137.077	2241229.162	2983329.596	0	4167967.242	2165471.435	2583965.242	0	0	0	0	0	0	3134971.14	0	0	0	2195340.16	2041138.074	0	3718584.909	0	0	7941374.763	0	0	2891790.778	3529170.78	2888229.191	3796308.93	0	2848830.35	0	0	0	0	6147494.063	6242326.102
ADGTVNQIEGEATPVNLTEPAKLEVK	1xHexNAc(4)Hex(5)Fuc(1) [N16]	HexNAc(4)Hex(5)Fuc(1)	83	14	P05090	P05090 [83-108]		Apolipoprotein D OS=Homo sapiens GN=APOD PE=1 SV=1	4492.0493	0	0	11104052.86	0	0	0	0	0	0	3213340.592	0	0	0	4891557.475	0	0	0	0	0	0	0	5945088.113	0	0	0	0	0	0	6551286.062	0	10621445.22	3557452.261	0	5017925.189	0	0	0	20537357.68	0	0
LAGKPTHVNVSVVMAEVDGTCY	1xCarbamidomethyl [C21];1xHexNAc(5)Hex(4)Fuc(1) [N9]	HexNAc(5)Hex(4)Fuc(1)	332	83	P01876	P01876 [332-353]		Ig alpha-1 chain C region OS=Homo sapiens GN=IGHA1 PE=1 SV=2	4156.80814	16899176.82	0	58588836.35	30775796.41	15207627.1	48372870.5	12062426.65	8983519.538	11846402.96	12788013.21	19727170.91	15090860.86	9327181.149	46684554.14	2876763.464	0	20184803.89	4395958.479	4776298.019	0	0	8565730.162	0	25587214.84	4248054.286	29612074.68	4339337.696	18414578.9	12079156.82	38616668.03	53057824.95	5168116.855	34566224.63	14744171.08	2789282.584	8151972.671	24871634.17	56174972.66	0	0
FVEGSHNSTVSLTTK	1xHexNAc(4)Hex(5) [N7]	HexNAc(4)Hex(5)	3405	60	P04114	P04114 [3405-3419]		Apolipoprotein B-100 OS=Homo sapiens GN=APOB PE=1 SV=2	3229.38873	2700269.214	5112523.209	11009213.34	1495381.127	0	2968960.03	4899315.176	4733135.206	8331216.333	0	5853267.657	6350968.263	178015.6321	0	0	6336806.814	8999766.265	0	2709975.698	2417413.317	3705303.554	0	8046138.618	0	2908332.103	2308557.849	3396768.412	4347376.375	3861624.479	20270704.75	3451270.182	8634118.781	3304448.794	5639432.504	4886271.924	6009529.813	4140621.055	0	13960492.88	9403810.589
LAGKPTHVNVSVVMAEVDGTC	1xCarbamidomethyl [C21];1xHexNAc(4)Hex(5)Fuc(1)NeuAc(2) [N9]	HexNAc(4)Hex(5)Fuc(1)NeuAc(2)	332	27	P01876	P01876 [332-352]		Ig alpha-1 chain C region OS=Homo sapiens GN=IGHA1 PE=1 SV=2	4534.9091	45242376.06	97796025.86	30355452.4	61658127.58	64020444.43	43198106.77	62562065.58	70006919.11	62709304.96	24487279.43	30046933.13	32338300.45	73038486.8	83281022.35	50776561.44	14743532.12	39661125.63	15294814.23	20550096.38	50966726.43	38334788.77	19856892.22	46902107.18	46252402.8	113004405.8	119324006.5	67981916.19	24619236.37	29733304.79	48675809.76	43201999.67	70703632.19	49144568.21	96695177.03	44996905.66	44563072.48	72083872.26	219781745.7	32809834.79	32648833.29
LSLHRPALEDLLLGSEANLTCTLTGLR	1xCarbamidomethyl [C21];1xHexNAc(3)Hex(4)NeuAc(1) [N18]	HexNAc(3)Hex(4)NeuAc(1)	127	18	P01876	P01876 [127-153]		Ig alpha-1 chain C region OS=Homo sapiens GN=IGHA1 PE=1 SV=2	4512.14309	0	9283120.709	27647259.25	14634472.97	0	0	0	10383507.88	0	6533344.989	0	4295412.221	20986058.79	6711112.708	17144081.81	740814.248	14563828.07	3060873.71	3517363.897	12657106.2	14453249	10500421.9	0	3992316.346	0	77087777.56	18203744.68	5742972.022	0	8479504.074	0	13138135.19	22262782.39	3963140.669	6945101.922	0	0	57983245	0	3509177.29
ELHHLQEQNVSNAFLDK	1xHexNAc(7)Hex(8)NeuAc(1) [N9]	HexNAc(7)Hex(8)NeuAc(1)	754	25	P00450	P00450 [754-770]		Ceruloplasmin OS=Homo sapiens GN=CP PE=1 SV=1	5031.07754	0	3913404.75	6449417.567	6027709.592	14119226.02	9817961.306	3354357.439	0	4630555.375	7877166.755	0	19109417.53	0	7532210.746	0	0	0	7559207.351	0	0	3338673.324	0	3499677.821	10345330.11	0	2908269.835	0	0	3742411.674	0	0	0	0	0	0	0	10544476.35	16060490.45	0	0
AGLQAFFQVQECNK	1xCarbamidomethyl [C12];1xHexNAc(4)Hex(5)Fuc(2) [N13]	HexNAc(4)Hex(5)Fuc(2)	346	64	P00450	P00450 [346-359]		Ceruloplasmin OS=Homo sapiens GN=CP PE=1 SV=1	3554.48713	5625011.828	7454067.85	0	0	6442257.448	5456661.886	0	0	0	3389661.809	7695514.841	8550388.313	9208574.886	4794980.593	7476406.378	13085132.56	3540339.11	0	0	0	10916906.4	10065574.18	0	3747942.903	3297834.603	10439293.53	3989429.301	0	0	6734329.227	7829862.641	7452684.838	3641643.044	6297344.852	7239128.963	0	5768753.272	8711501.018	3713249.696	6939935.596
MVSHHNLTTGATLINEQWLLTTAK	1xHexNAc(6)Hex(7) [N6]	HexNAc(6)Hex(7)	179	5	P00738	P00738 [179-202]		Haptoglobin OS=Homo sapiens GN=HP PE=1 SV=1	5032.2383	0	0	0	0	0	0	0	0	0	0	0	0	0	0	4541359.351	0	0	5307294.033	0	0	6612150.027	6495246.007	0	0	2888763.402	0	0	0	3451191.806	0	0	0	4605586.95	0	4417939.389	0	0	0	0	0
LPTQNITFQTESSVAEQEAEFQSPK	1xHexNAc(4)Hex(5)Fuc(2)NeuAc(1) [N5]	HexNAc(4)Hex(5)Fuc(2)NeuAc(1)	513	34	Q14624	Q14624 [513-537]		Inter-alpha-trypsin inhibitor heavy chain H4 OS=Homo sapiens GN=ITIH4 PE=1 SV=4	5015.1455	7834228.452	4603772.828	0	3313754.806	6243169.064	3780888.728	6309741.658	0	0	3314785.689	0	7097793.754	4984458.772	10956647.25	7715278.383	0	0	0	9324532.707	0	4923019.206	4702004.782	5870245.91	7998765.761	8166400.474	0	0	0	8557258.705	0	0	5710121.74	0	4951991.776	0	0	0	0	16817896.2	4762367.998
NLSMPLLPADFHK	1xHexNAc(4)Hex(5)NeuAc(2) [N1]	HexNAc(4)Hex(5)NeuAc(2)	49	115	P05546	P05546 [49-61]		Heparin cofactor 2 OS=Homo sapiens GN=SERPIND1 PE=1 SV=3	3687.54979	18371687.58	15208668.44	0	10317282.17	28104331.17	13276764.82	24466786.51	21242273.37	25743227.98	12469605.36	0	19708523.38	24755099.33	0	17159533.28	5114594.027	0	20826965.72	0	20459853.9	28009413.94	30529638.82	33961342.9	0	8628085.034	0	26053260.29	10378851.44	0	8425881.671	0	18919393.97	7214995.741	18046471.28	13620191.97	0	15406156.77	6391278.189	32717172.84	14397379.68
HGIQYFNNNTQHSSLFMLNEVK	1xHexNAc(4)Hex(5)Fuc(2) [N8]	HexNAc(4)Hex(5)Fuc(2)	162	9	P01042	P01042 [162-183]		Kininogen-1 OS=Homo sapiens GN=KNG1 PE=1 SV=2	4535.95396	4647049.871	0	7161969.523	0	0	0	0	6700602.196	0	0	3504369.188	11948999.38	4749878.258	0	0	10987777.41	2701962.216	0	0	0	3862101.042	13926806.32	4284100.341	0	0	0	0	2539161.397	8879267.7	14420755.72	6151699.336	0	0	7050173.78	0	0	4128616.022	0	3705874.153	6854316.316
QQQHLFGSNVTDCSGNFCLFR	2xCarbamidomethyl [C13; C18];1xHexNAc(4)Hex(4)Fuc(1)NeuAc(1) [N9]	HexNAc(4)Hex(4)Fuc(1)NeuAc(1)	622	295	P02787	P02787 [622-642]		Serotransferrin OS=Homo sapiens GN=TF PE=1 SV=3	4412.80625	63642496.25	48662982.61	379651480.2	27306840.62	77758473.78	41940679.48	83885834.2	82378118.22	63918916.76	66095989.73	160550463.4	63593875.45	91920050.53	76180114.39	81221626.58	219898053.4	116869224	66196713.74	36862230.06	69866466.92	102239828.2	75401243.94	85578899.51	65408523.97	57239187.9	22636414.7	82716626.38	61648575.38	109863295	320763843.4	519458887.3	98971556.35	26919263.98	84887011.7	67785797.93	47642037.58	157094846	102292802.6	120869292.5	91228129.66
VVLHPNYSQVDIGLIK	1xHexNAc(5)Hex(6)NeuAc(1) [N6]	HexNAc(5)Hex(6)NeuAc(1)	236	89	P00738	P00738 [236-251]		Haptoglobin OS=Homo sapiens GN=HP PE=1 SV=1	4073.82047	75193154.5	0	0	17058479.03	28180816.09	28069742.63	43131329.85	0	37807694.34	9222311.926	42129152.47	0	169082148.2	0	29733886.23	61815966.92	68883891.74	30884681.17	0	11445609.96	50726997.41	51473517.11	47658344.69	57729153.53	30261494.13	0	45075008.32	12049384.61	123527993	49505550.75	33095079.59	27107530.81	15145022.79	22575896.31	125591767	0	6948217.546	0	50404470.28	74061334.03
MVSHHNLTTGATLINEQWLLTTAK	1xHexNAc(5)Hex(6)Fuc(1)NeuAc(3) [N6]	HexNAc(5)Hex(6)Fuc(1)NeuAc(3)	179	14	P00738	P00738 [179-202]		Haptoglobin OS=Homo sapiens GN=HP PE=1 SV=1	5686.45026	23566479.5	0	0	17929115.71	5501741.744	6253085.508	6056263.737	0	4783047.603	0	0	0	10227311.27	0	0	0	5665597.552	0	0	6579844.035	0	29029451.73	4688698.534	12783949.63	9113933.054	0	0	0	6504915.848	0	0	0	11846652.66	5498844.04	4313775.871	0	0	0	0	0
MVSHHNLTTGATLINEQWLLTTAK	1xOxidation [M1];1xHexNAc(7)Hex(8)NeuAc(1) [N6]	HexNAc(7)Hex(8)NeuAc(1)	179	4	P00738	P00738 [179-202]		Haptoglobin OS=Homo sapiens GN=HP PE=1 SV=1	5704.46082	4670688.492	0	0	0	0	0	0	0	0	0	0	0	0	0	0	0	0	0	0	0	0	0	0	0	0	0	0	0	0	0	0	0	0	0	0	0	0	0	0	0
LSLHRPALEDLLLGSEANLTCTLTGLR	1xCarbamidomethyl [C21];1xHexNAc(3)Hex(4)Fuc(1)NeuAc(1) [N18]	HexNAc(3)Hex(4)Fuc(1)NeuAc(1)	127	19	P01876	P01876 [127-153]		Ig alpha-1 chain C region OS=Homo sapiens GN=IGHA1 PE=1 SV=2	4658.201	2833485.219	0	3958596.398	5042590.85	0	3964112.695	0	4521161.166	5373168.845	3872514.229	0	8192892.129	4327101.378	0	0	5365771.357	0	0	0	0	0	0	0	6053323.764	0	6190028.417	0	0	0	6750285.488	17146619.05	0	6522622.003	4203076.72	7498107.045	0	9791866.454	0	0	0
IIVPLNNRENISDPTSPLR	1xHexNAc(4)Hex(5)Fuc(2)NeuAc(1) [N10]	HexNAc(4)Hex(5)Fuc(2)NeuAc(1)	62	127	P01591	P01591 [62-80]		Immunoglobulin J chain OS=Homo sapiens GN=JCHAIN PE=1 SV=4	4353.96998	24991510.44	5240236.546	15263257.51	28892781.75	36290444.15	37509454.58	16118883.24	26369267.21	27787997.1	17959963.16	0	49468977.52	15990158.8	41987482.89	39587390.33	9214020.119	0	24539283.52	61922393.57	22867111.7	26995390.59	19712400.73	8906812.611	30366316.44	14123473.89	25072426.61	6743328.687	22148131.48	6795805.436	4949497.143	8989012.542	6330604.497	46162757.13	30515877.58	10870437.21	37464679.6	37801592.49	56565853.69	0	18261504.04
LAGKPTHVNVSVVMAEVDGTCY	1xCarbamidomethyl [C21];1xHexNAc(4)Hex(5)Fuc(3)NeuAc(1) [N9]	HexNAc(4)Hex(5)Fuc(3)NeuAc(1)	332	40	P01876	P01876 [332-353]		Ig alpha-1 chain C region OS=Homo sapiens GN=IGHA1 PE=1 SV=2	4698.99283	0	0	0	20982678.76	0	10271902.63	10864276.49	16230325.12	20920666.94	0	12510678.67	0	10553995.66	20476148.04	9446174.743	0	41026474.29	0	20463488.48	0	0	0	0	0	9948029.282	16662500.43	0	0	10723096.85	0	54314224.95	4466984.509	37497419.36	61457375.85	18624230.67	0	8256852.717	52836256.64	0	0
MVSHHNLTTGATLINEQWLLTTAK	1xOxidation [M1];1xHexNAc(4)Hex(5)NeuAc(2) [N6]	HexNAc(4)Hex(5)NeuAc(2)	179	21	P00738	P00738 [179-202]		Haptoglobin OS=Homo sapiens GN=HP PE=1 SV=1	4900.15965	150704718.2	17543919.52	0	71593354.92	72411231.16	58117740.51	66687307.52	5474994.389	91269762.89	63991236.74	15483536.26	0	138704433.4	0	79982694.99	44847205.99	30989862.16	74130460.58	0	40639595.98	66991819.44	102851109.5	94017182.36	100008070	66772590.32	0	68704134.93	3453484.258	51437400.3	29864786.77	27801270.15	35514895.89	49660963.64	47961798.71	61609965.65	0	5432093.823	0	77223613.27	77021775.05
LSLHRPALEDLLLGSEANLTCTLTGLR	1xCarbamidomethyl [C21];1xHexNAc(5)Hex(4)Fuc(1) [N18]	HexNAc(5)Hex(4)Fuc(1)	127	35	P01876	P01876 [127-153]		Ig alpha-1 chain C region OS=Homo sapiens GN=IGHA1 PE=1 SV=2	4773.26433	55040751.96	51211573.09	29362866.52	58613067.58	62728911.29	38968221.33	39523457.68	70650422.65	32281755.16	49790192.02	16157261.52	45569595.97	62890847.14	35643582.48	41437056.76	32402201.85	30362045.15	32179972.21	30587619.34	40907320.78	42464273.76	64339884.27	35157195.69	26865218.39	34549166.2	40028162.21	39999069.21	38798959.89	24359890.92	20677290.63	31489588.68	31322455.32	25166315.15	29885819.85	31565216.43	36840699.6	55021886.62	77621030.89	62893144.38	45830508.5
TKPREEQYNSTYRVVSVLTVLHQDWLNGK	1xHexNAc(2)Hex(3) [N9]	HexNAc(2)Hex(3)	172	48	P01857	P01857 [172-200]		Ig gamma-1 chain C region OS=Homo sapiens GN=IGHG1 PE=1 SV=1	4353.11439	11388635.92	0	0	0	0	9862716.698	0	13774187.36	0	0	6860073.087	0	0	0	15256370.09	6538375.722	11056811.42	20810322.79	5779018.961	0	0	0	0	0	9314664.191	8638537.662	0	12090231.89	0	7464099.119	0	15327967.51	8568294.626	0	12155479.18	0	21303024.61	0	5734733.061	6853501.226
LANLTQGEDQYYLR	1xHexNAc(4)Hex(5)NeuAc(1) [N3]	HexNAc(4)Hex(5)NeuAc(1)	372	19	P10909	P10909 [372-385]		Clusterin OS=Homo sapiens GN=CLU PE=1 SV=1	3597.5107	0	0	0	0	19045158.52	0	0	0	0	0	0	0	0	0	0	0	0	0	0	0	0	0	0	0	0	0	0	0	0	3740837.942	0	0	0	0	0	0	0	0	5093165.946	0
ICDLLVANNHFAHFFAPQNLTNMNK	1xCarbamidomethyl [C2];1xHexNAc(4)Hex(5)Fuc(4) [N19]	HexNAc(4)Hex(5)Fuc(4)	267	27	P19827	P19827 [267-291]		Inter-alpha-trypsin inhibitor heavy chain H1 OS=Homo sapiens GN=ITIH1 PE=1 SV=3	5136.23686	6518199.753	0	0	2843207.302	0	4685344.542	0	11376085.22	5883935.064	3271448.993	7409059.315	9125402.41	10455932.69	2540477.098	9178962.384	0	0	0	0	6903088.815	0	10728858.25	0	0	0	0	9767926.266	0	0	0	0	0	0	6167423.178	4848080.997	0	4308296.835	0	0	12418487.01
FVEGSHNSTVSLTTK	1xHexNAc(3)Hex(5)NeuAc(1) [N7]	HexNAc(3)Hex(5)NeuAc(1)	3405	32	P04114	P04114 [3405-3419]		Apolipoprotein B-100 OS=Homo sapiens GN=APOB PE=1 SV=2	3317.40478	0	6527093.1	0	0	0	5460972.653	8456137.648	0	8414965.193	3751073.018	0	8407781.563	0	0	0	0	0	0	0	0	0	0	0	9682174.102	0	0	0	0	4958901.02	0	0	0	0	4506061.037	0	8517722.41	0	0	0	0
SVQEIQATFFYFTPNKTEDTIFLR	1xHexNAc(4)Hex(5)Fuc(3)NeuAc(1) [N15]	HexNAc(4)Hex(5)Fuc(3)NeuAc(1)	58	7	P02763	P02763 [58-81]		Alpha-1-acid glycoprotein 1 OS=Homo sapiens GN=ORM1 PE=1 SV=1	5247.30709	0	0	0	0	0	0	0	0	0	0	0	0	0	0	0	21695332.91	0	0	0	0	0	0	0	0	0	0	0	0	15474413.51	0	0	0	0	0	0	0	0	0	0	0
LAGKPTHVNVSVVMAEVDGTC	1xCarbamidomethyl [C21];1xOxidation [M14];1xHexNAc(4)Hex(5)Fuc(3)NeuAc(1) [N9]	HexNAc(4)Hex(5)Fuc(3)NeuAc(1)	332	27	P01876	P01876 [332-352]		Ig alpha-1 chain C region OS=Homo sapiens GN=IGHA1 PE=1 SV=2	4551.92442	12279439.55	20296844.64	0	16494696.17	24894469.58	9883722.921	9238132.409	15616110.22	13089375.74	6281851.277	0	4371613.533	21704193.56	13078239.21	11023391.56	0	2913642.105	0	0	18643526.86	3166608.85	0	11300325.11	16404777.71	18048144.57	35685948.02	13248207.95	7122637.594	3219885.636	7658468.659	5192893.97	13694599.06	9339370.428	37118045.15	8584968.479	14152042.74	6309841.181	61376690.86	7517937.308	7195132.981
QQQHLFGSNVTDCSGNFCLFR	2xCarbamidomethyl [C13; C18];1xHexNAc(4)Hex(4)Fuc(1) [N9]	HexNAc(4)Hex(4)Fuc(1)	622	68	P02787	P02787 [622-642]		Serotransferrin OS=Homo sapiens GN=TF PE=1 SV=3	4121.71083	0	0	61417839.81	0	0	0	0	0	0	0	28738287.61	0	0	0	0	49286533.84	24084396.78	0	0	0	0	0	0	0	0	0	0	0	17645986.45	44173349.19	81202941.02	0	0	0	0	0	5115211.246	0	0	0
FEVDSPVYNATWSASLK	1xHexNAc(4)Hex(5)Fuc(2) [N9]	HexNAc(4)Hex(5)Fuc(2)	3887	45	P04114	P04114 [3887-3903]		Apolipoprotein B-100 OS=Homo sapiens GN=APOB PE=1 SV=2	3828.62539	0	5222959.418	0	0	3315541.662	0	4433449.724	0	0	0	0	3744451.664	3559118.677	0	0	0	0	0	0	0	5488397.84	0	4888950.498	0	0	0	3728948.544	0	3400883.719	4891459.285	0	4108182.873	0	7598818.688	0	0	0	0	0	0
IIVPLNNRENISDPTSPLR	1xHexNAc(4)Hex(5)NeuAc(1) [N10]	HexNAc(4)Hex(5)NeuAc(1)	62	139	P01591	P01591 [62-80]		Immunoglobulin J chain OS=Homo sapiens GN=JCHAIN PE=1 SV=4	4061.85417	18650779.84	8375828.771	54205157.02	19393186.53	29955233.69	23824903.47	15500344.93	35720656.33	32583706.57	14604683.75	16803965.28	19227033.82	16389692.24	49146499.36	22526556.56	54903997.77	10743108.07	25994712.78	111348201.7	19204691.79	35582399.61	9015399.255	13246296.68	18138069.89	4147452.321	14327440.72	4712436.597	28199931.12	22577258.81	29556269.61	56671422.09	12248254.18	44269269.21	13983252.38	12799853.01	25234380.39	38939132.21	49275505.32	12560502.65	14092628.71
SWPAVGNCSSALR	1xCarbamidomethyl [C8];1xHexNAc(4)Hex(5)NeuAc(1) [N7]	HexNAc(4)Hex(5)NeuAc(1)	181	114	P02790	P02790 [181-193]		Hemopexin OS=Homo sapiens GN=HPX PE=1 SV=2	3318.34588	16875907.01	18473261.6	58605410.44	10937050.29	12246197.59	9122996.504	14169376.18	16246315.74	11006965.15	10943679.69	32329826.52	14467235.2	13988157.52	5737888.525	16623314.46	43205052.83	14833203.58	21733050.96	0	12383024.36	24512224.72	7156560.061	18203350.14	4831766.289	4188290.781	0	15110504.21	14711215.79	31052148.08	38751765.47	22698157.62	17092530.91	9528550.58	12738169.21	13917918.35	0	23431885.37	0	21217397.14	13052528.23
LEPVHLQLQCMSQEQLAQVAANATK	1xCarbamidomethyl [C10];1xHexNAc(4)Hex(5)Fuc(2)NeuAc(1) [N22]	HexNAc(4)Hex(5)Fuc(2)NeuAc(1)	346	76	Q96PD5	Q96PD5 [346-370]		N-acetylmuramoyl-L-alanine amidase OS=Homo sapiens GN=PGLYRP2 PE=1 SV=1	5013.2107	18563318.79	19626952.44	8715828.952	9842116.931	17698792.74	12885621.97	12587009.5	17038387.44	13887630.82	16007651.61	0	21916184.88	22559930.93	20585286.24	13908350.18	5694222.62	0	16180651.56	16557559.06	27871319.78	25595092.86	12696962.28	15609076.11	6276064.308	14121320.08	0	14292593.87	14339862.23	2479308.209	3135450.922	2012787.941	17220811.74	6301326.184	17801877.19	14624805.64	0	18966304.33	17807918.92	15451107.25	16932701.19
MVSHHNLTTGATLINEQWLLTTAK	1xHexNAc(5)Hex(6)NeuAc(3) [N6]	HexNAc(5)Hex(6)NeuAc(3)	179	120	P00738	P00738 [179-202]		Haptoglobin OS=Homo sapiens GN=HP PE=1 SV=1	5540.39235	42453283.1	3668228.567	0	57592166.08	27259594.97	7886304.794	32832258.6	0	31027347.4	17588428.28	0	0	36449774.66	0	22351635.79	0	2601790.401	13000123.11	0	24493684.75	41309564.92	53114187.65	35945678.29	21326044.33	36851146.79	0	25325887.18	3634348.033	5738158.844	0	0	28792171.61	23167602.76	21070485.93	32294694.16	0	0	0	28908110.56	43436288.72
MVSHHNLTTGATLINEQWLLTTAK	1xHexNAc(7)Hex(8)Fuc(1) [N6]	HexNAc(7)Hex(8)Fuc(1)	179	70	P00738	P00738 [179-202]		Haptoglobin OS=Homo sapiens GN=HP PE=1 SV=1	5543.4284	18117375.3	3223954.585	0	3305625.764	9125014.342	2251401.791	12924227.43	0	8427325.882	6717060.737	0	0	0	3701397.195	9638483.331	0	6954108.174	11403638.32	0	10718653.07	16719475.41	30610519.6	6532901.619	19314608.23	7386947.689	7548845.996	15477000.75	0	11028807.4	3633051.476	2488683.683	9808469.433	9727142.634	0	12788736.95	4088080.58	0	0	11400859.88	0
VTACHSSQPNATLYK	1xCarbamidomethyl [C4];1xHexNAc(4)Hex(5)Fuc(2) [N10]	HexNAc(4)Hex(5)Fuc(2)	27	33	P05543	P05543 [27-41]		Thyroxine-binding globulin OS=Homo sapiens GN=SERPINA7 PE=1 SV=2	3591.50351	0	2248313.019	0	2521414.227	0	0	0	0	0	1643848.934	2236504.394	0	0	0	0	2220131.431	2005300.596	885794.7143	3897154.467	2122364.639	1130177.833	2748126.947	2704041.186	0	847978.5916	1961460.581	865415.2313	3143436.085	3527524.798	0	0	2934838.657	919930.2649	3095639.157	0	3265203.823	0	0	7268002.356	0
QLAHQSNSTNIFFSPVSIATAFAMLSLGTK	1xHexNAc(6)Hex(6)Fuc(1) [N7]	HexNAc(6)Hex(6)Fuc(1)	64	53	P01009	P01009 [64-93]		Alpha-1-antitrypsin OS=Homo sapiens GN=SERPINA1 PE=1 SV=3	5518.48613	704389.6175	3126700.12	0	0	4513161.35	0	2505501.08	5581521.988	6722533.972	0	2279776.773	2622027.816	1921085.736	523333.1841	0	4197989.279	1670766.476	0	6187813.325	0	12111106.83	0	8459028.419	15904948.34	0	0	0	0	11399595.2	2133269.788	6461834.661	3420257.558	0	3018099.48	0	1765085.11	7365118.948	0	4520991.297	0
LAGKPTHVNVSVVMAEVDGTCY	1xCarbamidomethyl [C21];1xHexNAc(4)Hex(5)Fuc(1) [N9]	HexNAc(4)Hex(5)Fuc(1)	332	22	P01876	P01876 [332-353]		Ig alpha-1 chain C region OS=Homo sapiens GN=IGHA1 PE=1 SV=2	4115.78159	0	0	19188657.35	0	0	0	2225554.071	0	2443372.109	0	41915574.08	0	4890379.023	0	0	12382504.45	72413390.58	0	0	3524532.046	0	0	0	0	0	0	0	0	0	17891836.2	61990925.76	0	0	0	0	0	0	0	4547364.022	3830950.944
YLGNATAIFFLPDEGK	1xHexNAc(4)Hex(5)Fuc(3) [N4]	HexNAc(4)Hex(5)Fuc(3)	268	21	P01009	P01009 [268-283]		Alpha-1-antitrypsin OS=Homo sapiens GN=SERPINA1 PE=1 SV=3	3816.65055	0	0	17031732.96	0	0	5093581.271	0	0	7037226.346	0	3701486.677	0	0	0	0	0	5384703.296	0	0	0	0	0	0	8781535.228	0	8429996.417	0	0	8492909.371	2843996.373	5621849.323	0	4438267.581	0	0	0	0	0	0	0
IPCSQPPQIEHGTINSSR	1xCarbamidomethyl [C3];1xHexNAc(4)Hex(5)Fuc(2)NeuAc(1) [N15]	HexNAc(4)Hex(5)Fuc(2)NeuAc(1)	868	218	P08603	P08603 [868-885]		Complement factor H OS=Homo sapiens GN=CFH PE=1 SV=4	4226.77974	31115587.14	44987143.6	24377127.58	24116717.92	61033386.65	37832012.95	26056740.3	35234294.09	20788597.77	29157649.68	0	45729328.13	60771484.98	32461778.94	34705510.86	0	0	35571020.62	0	28024821.14	55220218	68668127.03	50603197.59	21841293.78	31192386.03	12298272.81	30121200.6	24436485.31	10593774.82	14964868.67	14061481.54	40049206.67	6156694.464	39988287.16	25288431.33	26990450.02	44096619.23	44948265.11	59766684.59	42692259.82
QLAHQSNSTNIFFSPVSIATAFAMLSLGTK	1xHexNAc(5)Hex(6)NeuAc(3) [N7]	HexNAc(5)Hex(6)NeuAc(3)	64	19	P01009	P01009 [64-93]		Alpha-1-antitrypsin OS=Homo sapiens GN=SERPINA1 PE=1 SV=3	6042.6351	0	0	0	4798266.791	0	0	0	0	0	0	0	0	0	0	0	0	0	0	0	0	0	5091071.701	0	0	0	0	0	0	0	0	0	0	0	0	0	0	0	0	0	0
DIVEYYNDSNGSHVLQGR	1xHexNAc(4)Hex(5)Fuc(2) [N10]	HexNAc(4)Hex(5)Fuc(2)	103	14	P25311	P25311 [103-120]		Zinc-alpha-2-glycoprotein OS=Homo sapiens GN=AZGP1 PE=1 SV=2	3980.6548	0	0	0	0	0	0	0	0	0	0	0	0	0	0	0	4782376.42	0	0	0	0	0	0	0	0	0	0	0	0	2168846.085	0	2687478.57	0	0	0	0	0	0	0	0	0
MDGASNVTCINSR	1xCarbamidomethyl [C9];1xHexNAc(4)Hex(5)NeuAc(1) [N6]	HexNAc(4)Hex(5)NeuAc(1)	1024	105	P08603	P08603 [1024-1036]		Complement factor H OS=Homo sapiens GN=CFH PE=1 SV=4	3338.3027	8071722.833	10044959.74	24948139.94	5393213.333	11451437.85	13552158.02	10972087.66	8418050.029	6534810.882	8643058.763	15567261.41	7528120.183	4549835.35	5724654.719	12959607.26	17815089.95	7173524.799	10303868.71	6315124.195	5589599.03	14957785.75	11711270.54	8737418.275	5175465.287	7187262.563	1795510.219	9162802.704	6454704.336	16122964.06	16091021	13615210.22	15752333.31	5511200.173	8109628.812	7871637.208	10500893.25	8053835.759	0	8063987.2	8053412.868
SLGNVNFTVSAEALESQELCGTEVPSVPEHGRK	1xCarbamidomethyl [C20];1xHexNAc(3)Hex(4) [N6]	HexNAc(3)Hex(4)	864	12	P01023	P01023 [864-896]		Alpha-2-macroglobulin OS=Homo sapiens GN=A2M PE=1 SV=3	4799.17216	4822476.711	4377245.061	11765796.72	2918247.873	7308053.592	3762741.021	4483512.452	7772486.285	6307949.313	0	9319897.497	5449952.466	8838856.218	5020237.141	6957435.949	0	4617248.09	0	0	0	0	0	4967743.96	0	0	0	0	0	13451979.05	6042501.102	13087766.57	0	4179115.841	5036314.7	0	0	0	0	0	6417908.885
ADTHDEILEGLNFNLTEIPEAQIHEGFQELLR	1xHexNAc(5)Hex(6)Fuc(3)NeuAc(1) [N14]	HexNAc(5)Hex(6)Fuc(3)NeuAc(1)	94	13	P01009	P01009 [94-125]		Alpha-1-antitrypsin OS=Homo sapiens GN=SERPINA1 PE=1 SV=3	6408.80679	0	0	0	0	0	0	0	0	0	0	0	0	0	0	0	0	0	0	0	0	0	0	0	66819091.19	0	0	0	0	34159561.47	12245476.76	36499643.02	0	0	0	0	0	0	0	0	0
NVIFSPLSISTALAFLSLGAHNTTLTEILK	1xHexNAc(7)Hex(8)NeuAc(1) [N22]	HexNAc(7)Hex(8)NeuAc(1)	72	48	P01011	P01011 [72-101]		Alpha-1-antichymotrypsin OS=Homo sapiens GN=SERPINA3 PE=1 SV=2	6180.83999	6289984.553	0	0	8596557.613	0	5618935.976	0	14448553.88	4591895.657	3668979.945	0	9067510.111	8533858.801	0	0	0	0	30121176.08	0	9489888.53	0	26829626.39	0	33873018.96	15449452.76	10786156.17	0	0	10295602.4	0	0	3899983.456	15447859.17	4390936.999	6524141.243	8258663.866	0	13983067.96	0	0
VCQDCPLLAPLNDTR	2xCarbamidomethyl [C2; C5];1xHexNAc(4)Hex(5)Fuc(3)NeuAc(1) [N12]	HexNAc(4)Hex(5)Fuc(3)NeuAc(1)	145	52	P02765	P02765 [145-159]		Alpha-2-HS-glycoprotein OS=Homo sapiens GN=AHSG PE=1 SV=1	4123.69732	2920866.91	0	0	0	3004434.203	4284827.581	0	0	42706876.48	0	0	0	0	0	0	0	0	0	0	2111202.685	0	3956680.628	0	0	0	38664231.67	0	0	0	0	0	0	0	0	0	15255554.03	4843246.566	0	0	0
EHEGAIYPDNTTDFQR	1xHexNAc(6)Hex(7) [N10]	HexNAc(6)Hex(7)	129	22	P00450	P00450 [129-144]		Ceruloplasmin OS=Homo sapiens GN=CP PE=1 SV=1	4245.68695	0	0	0	0	0	0	0	0	0	0	0	0	0	0	0	0	0	0	0	0	0	0	0	0	0	0	2347923.95	0	0	0	0	0	0	0	0	0	0	0	0	0
FNLTETSEAEIHQSFQHLLR	1xHexNAc(6)Hex(7)NeuAc(2) [N2]	HexNAc(6)Hex(7)NeuAc(2)	105	10	P01011	P01011 [105-124]		Alpha-1-antichymotrypsin OS=Homo sapiens GN=SERPINA3 PE=1 SV=2	5335.23108	0	4900653.1	0	2595825.687	0	0	2807207.566	0	10704780.43	0	3578457.469	0	0	0	2331597.843	28914734.15	0	4703521.774	0	0	0	0	0	0	1893385.45	0	0	0	16317062.03	5203136.866	0	3332014.83	0	0	0	0	0	0	6229075.334	4403875.672
LAGKPTHVNVSVVMAEVDGTCY	1xCarbamidomethyl [C21];1xHexNAc(5)Hex(3) [N9]	HexNAc(5)Hex(3)	332	5	P01876	P01876 [332-353]		Ig alpha-1 chain C region OS=Homo sapiens GN=IGHA1 PE=1 SV=2	3848.69741	0	0	0	0	0	2533571.737	0	0	0	0	0	0	0	9667517.212	0	0	0	0	0	0	0	0	0	0	0	0	0	0	0	0	0	0	0	0	0	0	0	0	0	0
VCQDCPLLAPLNDTR	2xCarbamidomethyl [C2; C5];1xHexNAc(4)Hex(5)NeuAc(1) [N12]	HexNAc(4)Hex(5)NeuAc(1)	145	91	P02765	P02765 [145-159]		Alpha-2-HS-glycoprotein OS=Homo sapiens GN=AHSG PE=1 SV=1	3685.52359	5762392.412	19415048.5	44365919.29	0	20309319.3	19028536.86	11261651.09	6865332.862	4656656.055	11187272.92	23252993.19	19835961.95	6624097.473	5070674.98	16347695.67	10020116.69	7135251.42	0	0	10806885.19	20168478.29	14267405.24	12007592.3	0	5753546.509	0	9669543.734	0	6132080.21	39430559.23	42527116.84	0	0	7345709.195	11255867.47	0	26922996.96	0	24574699.53	13149892.06
HGIQYFNNNTQHSSLFMLNEVK	1xHexNAc(7)Hex(8)NeuAc(1) [N8]	HexNAc(7)Hex(8)NeuAc(1)	162	11	P01042	P01042 [162-183]		Kininogen-1 OS=Homo sapiens GN=KNG1 PE=1 SV=2	5630.33014	4876336.013	0	0	0	0	0	0	8462693.102	0	0	0	4430405.001	5781130.991	0	0	0	0	0	0	0	0	11300077.52	0	0	4582023.142	0	0	0	0	0	0	0	0	4360233.282	0	0	0	10426415.89	0	0
YDFNSSMLYSTAK	1xHexNAc(4)Hex(5)NeuAc(1) [N4]	HexNAc(4)Hex(5)NeuAc(1)	3462	24	P04114	P04114 [3462-3474]		Apolipoprotein B-100 OS=Homo sapiens GN=APOB PE=1 SV=2	3440.3602	0	9547497.731	0	0	11171680.84	0	0	0	12467269.63	0	0	0	5545031.084	0	0	0	0	0	0	0	0	0	0	0	0	0	0	0	0	0	0	0	0	6466291.553	0	0	0	0	12785316.95	0
ELHHLQEQNVSNAFLDKGEFYIGSK	1xHexNAc(4)Hex(5)Fuc(2) [N9]	HexNAc(4)Hex(5)Fuc(2)	754	19	P00450	P00450 [754-778]		Ceruloplasmin OS=Homo sapiens GN=CP PE=1 SV=1	4818.12967	22190240.31	11572050.33	19471108.77	4889648.905	3950328.595	4037570.504	21104252.43	11409366.77	24798319.39	0	21327557.24	24680769.17	0	0	15364996.51	5258912.137	19411143.93	13969214.93	0	3172246.953	10067956.99	4022928.826	7702219.065	0	0	0	20196769.45	21595179.28	14401992.79	17989774.31	24820530.09	30209910.66	5527040.036	6698210.267	20320322.23	0	27527745.7	0	4386649.568	32323535.04
NLFLNHSENATAK	1xHexNAc(4)Hex(5)NeuAc(2) [N5]	HexNAc(4)Hex(5)NeuAc(2)	203	16	P00738	P00738 [203-215]		Haptoglobin OS=Homo sapiens GN=HP PE=1 SV=1	3663.50601	6972985.795	0	0	0	2477503.03	4330380.391	0	0	2043307.096	0	0	0	5273421.374	0	0	0	0	0	0	0	0	4219245.757	0	2509060.691	0	0	3779915.27	0	0	0	0	0	0	0	0	0	0	0	0	0
VVLHPNYSQVDIGLIK	1xHexNAc(7)Hex(8)NeuAc(1) [N6]	HexNAc(7)Hex(8)NeuAc(1)	236	28	P00738	P00738 [236-251]		Haptoglobin OS=Homo sapiens GN=HP PE=1 SV=1	4804.08486	3194525.681	0	0	0	16229700.85	22714577.79	5623766.916	0	0	0	0	0	2886458.827	0	3743577.769	0	0	0	0	0	0	5159369.296	6940380.318	3984165.407	2228709.575	0	3684063.145	0	0	6117544.329	0	0	6072765.121	5485340.629	0	0	0	0	0	0
VTACHSSQPNATLYK	1xCarbamidomethyl [C4];1xHexNAc(4)Hex(5)NeuAc(2) [N10]	HexNAc(4)Hex(5)NeuAc(2)	27	13	P05543	P05543 [27-41]		Thyroxine-binding globulin OS=Homo sapiens GN=SERPINA7 PE=1 SV=2	3881.57852	0	0	0	0	0	2676784.569	1910180.436	0	1837230.895	4402640.815	0	0	0	0	0	0	0	2498630.518	3481591.168	0	0	6374964.543	1950999.637	0	0	0	0	0	0	0	0	0	0	0	2957281.315	4058526.651	0	0	0	0
CGLVPVLAENYNK	1xCarbamidomethyl [C1];1xHexNAc(4)Hex(5)Fuc(2)NeuAc(1) [N12]	HexNAc(4)Hex(5)Fuc(2)NeuAc(1)	421	93	P02787	P02787 [421-433]		Serotransferrin OS=Homo sapiens GN=TF PE=1 SV=3	3682.54437	3021994.22	3906794.174	19078482.28	8645917.249	8041803.351	0	3885343.77	7191301.123	5768961.249	3578011.447	5360269.407	5808398.313	2791686.28	0	5083196.154	7350079.273	2445377.901	6928688.887	3549086.42	16646920.4	0	7305790.556	0	2939429.258	0	0	0	4799414.005	7341981.841	0	8495083.282	8511703.682	0	0	0	6146081.409	7828190.823	16656764.24	0	0
HGIQYFNNNTQHSSLFMLNEVK	1xHexNAc(5)Hex(6)NeuAc(3) [N8]	HexNAc(5)Hex(6)NeuAc(3)	162	32	P01042	P01042 [162-183]		Kininogen-1 OS=Homo sapiens GN=KNG1 PE=1 SV=2	5482.25658	0	0	0	0	0	0	0	0	0	0	0	0	0	0	0	0	0	5439627.958	0	0	6634905.408	4838129.557	0	0	0	0	0	0	0	0	0	0	0	0	3576944.593	0	0	0	5909398.471	9290704.08
SPYYNVSDEISFHCYDGYTLR	1xCarbamidomethyl [C14];1xHexNAc(4)Hex(5)Fuc(2)NeuAc(1) [N5]	HexNAc(4)Hex(5)Fuc(2)NeuAc(1)	118	128	P00751	P00751 [118-138]		Complement factor B OS=Homo sapiens GN=CFB PE=1 SV=2	4791.91702	12534339.11	21240937.84	13008741.29	12664535.78	23570543.77	17314890.42	16132323.21	24010570.43	25613295.63	26405215.26	6563935.514	20941427.4	23049322.72	13865360.65	15112836.28	7314768.43	6734215.637	27638275.37	0	17707817.3	28741788.56	56457389.59	16954220.77	15966779.4	16755266.41	5248203.291	7715088.286	14581591.68	8253408.595	8569735.838	8877751.312	14853213.95	5846620.762	9739900.423	17127219.4	10723318.12	17639121.14	14379183.12	22615680.69	14490379.2
VVLHPNYSQVDIGLIK	1xHexNAc(6)Hex(7)NeuAc(1) [N6]	HexNAc(6)Hex(7)NeuAc(1)	236	24	P00738	P00738 [236-251]		Haptoglobin OS=Homo sapiens GN=HP PE=1 SV=1	4438.95266	9583502.01	0	0	0	0	0	0	0	2633995.734	0	0	0	0	0	0	0	5501984.819	0	0	0	0	5062622.768	0	0	0	0	4278507.058	0	6279135.699	4256484.017	0	0	0	0	3413222.74	0	0	0	0	5681579.916
VTACHSSQPNATLYK	1xCarbamidomethyl [C4];1xHexNAc(4)Hex(5)Fuc(2)NeuAc(1) [N10]	HexNAc(4)Hex(5)Fuc(2)NeuAc(1)	27	33	P05543	P05543 [27-41]		Thyroxine-binding globulin OS=Homo sapiens GN=SERPINA7 PE=1 SV=2	3882.59892	2220183.597	0	0	0	3755205.544	0	2871727.098	0	2519971.275	0	0	3504168.74	1907303.914	0	0	0	0	3932840.068	0	2626418.242	3079921.387	0	0	0	0	1653737.815	3874441.823	2958741.457	0	0	0	3308844	0	0	0	0	0	0	4255861.837	0
LAGKPTHVNVSVVMAEVDGTCY	1xCarbamidomethyl [C21];1xHexNAc(5)Hex(5) [N9]	HexNAc(5)Hex(5)	332	15	P01876	P01876 [332-353]		Ig alpha-1 chain C region OS=Homo sapiens GN=IGHA1 PE=1 SV=2	4172.80306	2950478.387	0	48273899.9	10703841.07	10300153.29	25200774.51	13463903.45	16362765.64	27029849.59	24068983.27	41588174.02	3402781.706	8268103.807	4429954.882	36185532.68	39141337.19	5228849.963	31303432	0	0	0	0	9404985.061	7403857.309	3502212.302	3198589.128	0	15824500.13	9849718.919	4403539.222	12650981.69	4539498.105	12143937.26	2457856.106	0	4502285.943	3319127.756	0	4154271.137	12359824.28
THTNISESHPNATFSAVGEASICEDDWNSGER	1xCarbamidomethyl [C23];1xHexNAc(2) [N11];1xHexNAc(6)Hex(5)Fuc(1)NeuAc(1)NeuGc(2) [N4]	HexNAc(6)Hex(5)Fuc(1)NeuAc(1)NeuGc(2); HexNAc(2)	269	3	P01871	P01871 [269-300]		Ig mu chain C region OS=Homo sapiens GN=IGHM PE=1 SV=3	7004.74803	0	0	0	1935598.38	0	0	0	0	0	0	0	2194591.832	0	0	0	0	0	0	7456897.586	0	2495797.937	0	0	0	0	0	0	0	0	0	0	0	0	0	0	0	2856065.101	0	0	0
QLAHQSNSTNIFFSPVSIATAFAMLSLGTK	1xHexNAc(6)Hex(6) [N7]	HexNAc(6)Hex(6)	64	53	P01009	P01009 [64-93]		Alpha-1-antitrypsin OS=Homo sapiens GN=SERPINA1 PE=1 SV=3	5372.42822	4512730.026	3866080.974	3632029.313	2820453.276	2385121.678	0	0	0	699031.2533	1255211.51	663569.7454	2732113.52	0	948343.9575	1326344.997	1709790.887	758224.8303	0	0	0	0	11860674.29	0	0	9041760.818	0	9199633.545	0	0	0	1834661.196	0	0	9573153.282	0	0	0	0	0	0
ITYSIVQTNCSK	1xCarbamidomethyl [C10];1xHexNAc(4)Hex(5)NeuAc(2) [N9]	HexNAc(4)Hex(5)NeuAc(2)	197	69	P01042	P01042 [197-208]		Kininogen-1 OS=Homo sapiens GN=KNG1 PE=1 SV=2	3618.47668	5430475.14	13463790.14	0	2989075.724	15822295.98	8543168.496	0	11482178.96	10811931.7	4595394.188	0	0	9486501.178	7710714.473	6782461.803	0	0	0	0	8673458.278	16615034.64	0	0	0	3834500.527	0	12525282.73	12411704.61	3654545.493	0	0	13866164.93	0	4054766.228	0	0	14947779.08	8274092.505	18430375.98	8259994.828
NLSMPLLPADFHK	1xHexNAc(4)Hex(5)Fuc(2)NeuAc(1) [N1]	HexNAc(4)Hex(5)Fuc(2)NeuAc(1)	49	64	P05546	P05546 [49-61]		Heparin cofactor 2 OS=Homo sapiens GN=SERPIND1 PE=1 SV=3	3688.57019	0	6490314.51	4861753.987	0	0	0	0	0	0	0	5436295.165	5745773.456	0	4537975.515	0	8651619.768	0	0	0	0	0	0	0	3960260.452	3431320.701	0	0	3348487.047	0	3517943.329	4969410.627	14668142.19	2354963.097	0	4634358.097	3844801.899	3907531.805	10695577.09	2831861.322	18100963.79
EHEGAIYPDNTTDFQRADDK	1xHexNAc(4)Hex(5)Fuc(2)NeuAc(1) [N10]	HexNAc(4)Hex(5)Fuc(2)NeuAc(1)	129	43	P00450	P00450 [129-148]		Ceruloplasmin OS=Homo sapiens GN=CP PE=1 SV=1	4527.81975	3233456.451	7049776.783	0	3732545.964	1912187.421	5565221.57	5036202.269	4322378.28	5079305.172	0	0	7131918.57	6983515.087	0	3259447.977	0	0	0	0	2393838.537	8521761.227	4883245.288	4900185.281	4559916.41	7179661.226	0	0	3321187.758	0	0	3146091.094	9732919.259	0	7081637.431	0	0	6202538.728	13694140	8890753.148	8365817.934
VCQDCPLLAPLNDTR	2xCarbamidomethyl [C2; C5];1xHexNAc(4)Hex(5)Fuc(2)NeuAc(1) [N12]	HexNAc(4)Hex(5)Fuc(2)NeuAc(1)	145	148	P02765	P02765 [145-159]		Alpha-2-HS-glycoprotein OS=Homo sapiens GN=AHSG PE=1 SV=1	3977.63941	3998476.887	11314091.37	0	3011435.271	0	3289225.039	3582424.807	17017709.37	5611562.062	5227870.004	0	0	2486985.036	25517735.11	5171948.723	9258047.654	2991224.42	28194078.46	8972135.896	9336930.781	13298789.34	0	5128042.197	0	18210873.88	0	13122102.14	16775956.6	0	7487643.095	12126126.39	19008490.46	8182271.456	13092538.85	4531421.056	5891315.342	35755028.16	21075582.19	5347622.679	0
VCQDCPLLAPLNDTR	2xCarbamidomethyl [C2; C5];1xHexNAc(4)Hex(5) [N12]	HexNAc(4)Hex(5)	145	8	P02765	P02765 [145-159]		Alpha-2-HS-glycoprotein OS=Homo sapiens GN=AHSG PE=1 SV=1	3394.42817	0	0	12850628.1	0	0	0	0	0	0	0	6380674.518	0	0	0	0	7947499.951	0	0	0	0	0	0	0	0	0	0	0	0	0	11425947.37	0	0	0	0	0	0	0	0	0	0
LSLHRPALEDLLLGSEANLTCTLTGLR	1xCarbamidomethyl [C21];1xHexNAc(5)Hex(6)Fuc(1) [N18]	HexNAc(5)Hex(6)Fuc(1)	127	2	P01876	P01876 [127-153]		Ig alpha-1 chain C region OS=Homo sapiens GN=IGHA1 PE=1 SV=2	5097.36998	0	0	0	2641209.332	0	4721010.703	0	0	0	0	0	6939478.21	0	0	0	0	0	0	0	0	19585172.88	0	0	0	0	3314201.903	0	0	0	0	22625871.02	0	0	0	0	0	6059532.013	0	0	0
VYKPSAGNNSLYR	1xHexNAc(4)Hex(5) [N8]	HexNAc(4)Hex(5)	155	16	P02749	P02749 [155-167]		Beta-2-glycoprotein 1 OS=Homo sapiens GN=APOH PE=1 SV=3	3091.33591	0	0	20872013.85	0	0	3085209.01	1187709.978	7055121.421	0	14950083.19	23633799.94	0	0	0	0	36518997.9	1862491.32	0	0	0	0	0	0	0	0	0	0	1223262.693	9083146.965	21872553.34	10020806.79	0	1398338.583	0	0	0	0	0	2802094.753	0
STGKPTLYNVSLVMSDTAGTCY	1xCarbamidomethyl [C21];1xOxidation [M14];1xHexNAc(6)Hex(3) [N9]	HexNAc(6)Hex(3)	431	74	P01871	P01871 [431-452]		Ig mu chain C region OS=Homo sapiens GN=IGHM PE=1 SV=3	4085.73464	7043257.536	0	0	0	13089842.67	0	0	3557244.846	3036146.38	3120636.743	0	0	0	0	5573238.266	24178576.29	0	0	19875358.16	8476198.005	0	0	0	0	0	0	0	0	0	0	28846716.4	0	9079875.517	0	0	0	6486178.726	5989075.547	4617844.704	0
LGNWSAMPSCK	1xCarbamidomethyl [C10];1xHexNAc(4)Hex(5) [N3]	HexNAc(4)Hex(5)	251	29	P02749	P02749 [251-261]		Beta-2-glycoprotein 1 OS=Homo sapiens GN=APOH PE=1 SV=3	2873.14725	0	0	18514308.84	0	0	0	0	0	0	0	11566591.34	0	0	0	0	15203772.52	3434780.539	0	0	0	0	0	0	0	0	0	0	0	6243029.896	10567725.77	0	0	0	0	0	0	0	0	0	0
THTNISESHPNATFSAVGEASICEDDWNSGER	1xCarbamidomethyl [C23];1xHexNAc(9)Hex(4) [N4];1xHexNAc(2)Hex(1)Fuc(1) [N11]	HexNAc(9)Hex(4); HexNAc(2)Hex(1)Fuc(1)	269	9	P01871	P01871 [269-300]		Ig mu chain C region OS=Homo sapiens GN=IGHM PE=1 SV=3	6708.71007	5083453.3	0	8219776.839	0	3634444.019	0	0	0	3145874.808	5456982.328	0	8804855.012	2550827.706	2436782.074	4876916.189	0	3109840.408	8920694.993	0	2564256.907	7033336.252	3520346.766	2891974.054	0	0	3165598.352	0	2303448.796	2947772.166	5340707.747	0	0	0	2382383.759	0	0	0	7080625.742	5183189.654	0
LNAENNATFYFK	1xHexNAc(4)Hex(5)NeuAc(2) [N6]	HexNAc(4)Hex(5)NeuAc(2)	289	37	P01042	P01042 [289-300]		Kininogen-1 OS=Homo sapiens GN=KNG1 PE=1 SV=2	3636.46275	6860628.466	8676326.639	0	0	10880785.73	3397298.625	4051553.652	13784724.29	6335043.107	0	0	0	6744746.715	0	0	0	0	7792414.671	0	6601715.544	0	4042688.01	6724894.965	0	0	0	7872514.234	0	0	0	0	4269687.469	0	3130998.655	0	0	7289501.812	6756208.187	4829553.987	5778131.193
AVNITSENLIDDVVSLIR	1xHexNAc(4)Hex(5)NeuAc(2) [N3]	HexNAc(4)Hex(5)NeuAc(2)	413	5	P02748	P02748 [413-430]		Complement component C9 OS=Homo sapiens GN=C9 PE=1 SV=2	4175.84814	0	0	0	9435440.948	0	0	0	5570319.04	0	0	0	0	0	0	0	0	0	29956779.56	0	0	0	22380979.29	0	0	0	0	0	0	0	0	0	0	9604715.265	0	0	0	4087660.435	0	0	0
QLAHQSNSTNIFFSPVSIATAFAMLSLGTK	1xOxidation [M24];1xHexNAc(6)Hex(6) [N7]	HexNAc(6)Hex(6)	64	7	P01009	P01009 [64-93]		Alpha-1-antitrypsin OS=Homo sapiens GN=SERPINA1 PE=1 SV=3	5388.42314	2473606.026	3747651.739	6180664.421	2094249.257	13470859.96	2383000.764	3762712.562	0	1893132.783	0	1679470.722	2271958.912	0	0	3677227.946	16558795.68	0	0	0	5127687.717	0	0	0	7074887.609	4237560.157	5587749.548	5091849.333	0	0	0	0	2892587.355	2641753.426	4941267.104	0	0	8824732.435	0	5824881.544	0
DQCIVDDITYNVNDTFHK	1xCarbamidomethyl [C3];1xHexNAc(4)Hex(5)NeuAc(2) [N13]	HexNAc(4)Hex(5)NeuAc(2)	516	10	P02751	P02751 [516-533]		Fibronectin OS=Homo sapiens GN=FN1 PE=1 SV=4	4401.75906	11361942.05	11377356.2	4178920.527	7768193.21	14741745.08	4740416.627	27129849.49	13580112.54	0	8803673.014	2413682.633	6116702.95	17579033.92	9435883.323	14622906.22	11262971.3	0	24361879.93	14784758.8	16066880.84	3444169.742	10076727.66	14496074.48	2409870.63	10871458.63	0	11526073.82	24919367.88	0	15338358.14	0	7165271.305	0	2820511.019	8055731.962	11998754.15	4428426.198	12902229.91	35282913.14	32932216.51
ALPQPQNVTSLLGCTH	1xCarbamidomethyl [C14];1xHexNAc(4)Hex(5) [N7]	HexNAc(4)Hex(5)	447	48	P02790	P02790 [447-462]		Hemopexin OS=Homo sapiens GN=HPX PE=1 SV=2	3358.46119	0	0	46760418.53	0	0	0	0	0	0	0	28443813.28	0	0	0	0	30271924.64	19701925.71	0	0	0	0	0	0	0	0	0	0	0	38066118.51	32009015.25	29051240.02	0	0	0	0	0	0	0	0	0
YLGNATAIFFLPDEGK	1xHexNAc(5)Hex(5)Fuc(1)NeuAc(1) [N4]	HexNAc(5)Hex(5)Fuc(1)NeuAc(1)	268	5	P01009	P01009 [268-283]		Alpha-1-antitrypsin OS=Homo sapiens GN=SERPINA1 PE=1 SV=3	4018.70952	0	0	0	0	0	3112780.266	0	0	0	0	0	0	0	0	0	0	0	0	0	0	0	0	0	8010910.78	0	0	0	0	0	0	0	0	0	0	0	0	0	0	0	0
THTNISESHPNATFSAVGEASICEDDWNSGER	1xCarbamidomethyl [C23];1xHexNAc(2)Hex(3)Fuc(2) [N11];1xHexNAc(5)Hex(7)Fuc(1) [N4]	HexNAc(5)Hex(7)Fuc(1); HexNAc(2)Hex(3)Fuc(2)	269	1	P01871	P01871 [269-300]		Ig mu chain C region OS=Homo sapiens GN=IGHM PE=1 SV=3	6998.77251	0	0	0	0	5052979.857	0	0	0	0	0	0	0	0	0	5260572.037	4489566.242	0	0	0	0	0	0	0	0	0	0	0	0	0	0	0	0	0	0	0	0	0	0	0	0
YLGNATAIFFLPDEGK	1xHexNAc(3)Hex(6)NeuAc(1) [N4]	HexNAc(3)Hex(6)NeuAc(1)	268	3	P01009	P01009 [268-283]		Alpha-1-antitrypsin OS=Homo sapiens GN=SERPINA1 PE=1 SV=3	3628.54569	0	0	4987375.967	0	0	0	0	0	0	0	0	0	0	0	0	0	6811654.819	0	0	0	0	0	0	0	0	0	0	0	0	5044961.328	5453697.1	0	0	0	0	0	0	0	0	0
VVLHPNYSQVDIGLIK	1xHexNAc(5)Hex(6)NeuAc(3) [N6]	HexNAc(5)Hex(6)NeuAc(3)	236	137	P00738	P00738 [236-251]		Haptoglobin OS=Homo sapiens GN=HP PE=1 SV=1	4656.0113	111272312.5	3869858.994	0	90974430.15	35906211.28	29667105.89	48226248.88	0	57874489.26	47675804.92	0	0	57249012.75	0	50139830.74	0	11170210.74	54589541.26	0	22898944.06	37061197.91	71790268.8	48546863.45	84860997.28	83204386.46	0	22134512.66	0	39865268.07	4706991.823	1938750.478	12796154.56	35763370.78	24084444.51	37969820.59	0	0	5766136.543	66637305.25	48929496.49
FNLTETSEAEIHQSFQHLLR	1xHexNAc(4)Hex(5)NeuAc(2) [N2]	HexNAc(4)Hex(5)NeuAc(2)	105	13	P01011	P01011 [105-124]		Alpha-1-antichymotrypsin OS=Homo sapiens GN=SERPINA3 PE=1 SV=2	4604.96669	6299181.197	7685715.282	0	0	6356673.456	0	4897517.826	8480525.085	4773484.361	2928778.7	0	4468316.42	5196837.011	0	8819834.949	12548253.82	0	0	0	0	0	0	14407819.76	5277930.11	0	0	0	3118797.693	4456116.757	0	0	0	0	0	0	0	0	0	7514842.921	0
SRYPHKPEINSTTHPGADLQENFCR	1xCarbamidomethyl [C24];1xHexNAc(4)Hex(5)NeuAc(2) [N10]	HexNAc(4)Hex(5)NeuAc(2)	134	57	P00734	P00734 [134-158]		Prothrombin OS=Homo sapiens GN=F2 PE=1 SV=2	5159.16865	6898201.297	6864742.372	0	2310373.799	10651120.57	7010724.878	7982565.368	12232174.58	7315543.181	4398283.212	0	0	21333469.97	0	0	0	0	3688383.391	17147089.02	7964769.074	7312751.892	16802417.31	6178915.464	0	11540371	0	9486060.438	4637077.101	0	0	0	12903247.52	3547871.374	9664885.596	2966955.384	0	13884600.84	8017284.362	60568766.21	12948803.26
QLAHQSNSTNIFFSPVSIATAFAMLSLGTK	1xHexNAc(7)Hex(8)Fuc(1) [N7]	HexNAc(7)Hex(8)Fuc(1)	64	28	P01009	P01009 [64-93]		Alpha-1-antitrypsin OS=Homo sapiens GN=SERPINA1 PE=1 SV=3	6045.67115	7306064.912	0	0	0	0	4710089.481	0	0	0	3447845.605	0	0	0	0	0	0	0	10209919.38	0	0	9824094.047	7112160.136	5551247.287	0	7573962.872	0	0	6656729.693	0	0	1886114.993	0	5117560.931	0	0	4859901.696	6452962.487	0	6310726.101	5235588.878
FNLTETSEAEIHQSFQHLLR	1xHexNAc(6)Hex(7)Fuc(4)NeuAc(1) [N2]	HexNAc(6)Hex(7)Fuc(4)NeuAc(1)	105	27	P01011	P01011 [105-124]		Alpha-1-antichymotrypsin OS=Homo sapiens GN=SERPINA3 PE=1 SV=2	5628.3673	12636620.18	9587953.552	0	1190680.091	14556834.91	1932042.86	9358784.781	8310379.11	12485333.99	8305205.145	0	11090152.27	6902852.223	4678580.403	15539312.1	4023859.393	0	38799336.69	0	0	12573303.63	5152819.37	12688817.15	8091391.726	6708215.754	0	12653862.36	13103937.03	9621408.977	0	0	18659937	4953615.435	6498700.397	4809392.286	3683691.053	7387213.715	0	7659044.61	12982852.59
AGLQAFFQVQECNK	1xCarbamidomethyl [C12];1xHexNAc(4)Hex(5)Fuc(3)NeuAc(1) [N13]	HexNAc(4)Hex(5)Fuc(3)NeuAc(1)	346	30	P00450	P00450 [346-359]		Ceruloplasmin OS=Homo sapiens GN=CP PE=1 SV=1	3991.64045	0	0	0	0	4560788.599	0	3023217.085	3922179.223	0	2836694.389	0	3886030.694	5909008.948	3949209.304	2513182.736	0	0	0	0	0	0	0	0	3342976.529	0	0	0	0	0	0	0	0	0	2180968.945	0	5467021.689	6468758.607	0	0	0
IPCSQPPQIEHGTINSSR	1xCarbamidomethyl [C3];1xHexNAc(4)Hex(5)Fuc(2) [N15]	HexNAc(4)Hex(5)Fuc(2)	868	74	P08603	P08603 [868-885]		Complement factor H OS=Homo sapiens GN=CFH PE=1 SV=4	3935.68432	0	0	9103691.439	5433530.511	0	10770437.06	3254742.461	5543644.325	1930704.897	10507111.61	6105894.358	0	2310161.335	0	2884111.101	21356536.88	4909149.64	0	4916330.647	3469048.546	9882076.351	1838365.585	0	6582946.884	1181287.555	4201895.007	0	0	18701208.21	6412211.744	2531812.61	0	3368440.382	7383830.101	0	8426993.653	2834755.99	0	4373208.131	1387863.371
SWPAVGNCSSALR	1xCarbamidomethyl [C8];1xHexNAc(4)Hex(5)NeuAc(2) [N7]	HexNAc(4)Hex(5)NeuAc(2)	181	34	P02790	P02790 [181-193]		Hemopexin OS=Homo sapiens GN=HPX PE=1 SV=2	3609.4413	38395021.96	55526386.83	16682843.2	30089141.52	69199429.45	25177337.8	31222250.52	44090600.03	34569650.67	32185661.44	12068766.19	49921998.08	45558690.13	17399955.05	41511168.84	14766640.66	9249087.011	29998540.03	0	16396060.49	33092035.55	18123953.94	27118280.53	8763394.124	14597629.64	0	15463069.35	18862826.33	16738411.77	8207934.26	0	18545763.84	21042044.88	25600966.72	29871495.02	6683686.609	47776911.96	0	9014613.258	0
VSNQTLSLFFTVLQDVPVR	1xHexNAc(4)Hex(5)Fuc(4) [N3]	HexNAc(4)Hex(5)Fuc(4)	1422	3	P01023	P01023 [1422-1440]		Alpha-2-macroglobulin OS=Homo sapiens GN=A2M PE=1 SV=3	4369.99407	0	38488563.68	0	0	0	0	20462929.84	0	0	0	0	23561879.69	0	11061243.56	0	0	0	27714167.68	0	0	0	0	0	0	0	0	28924146.44	0	0	0	0	0	12100481.21	0	28259301.3	0	0	0	0	0
SVQEIQATFFYFTPNKTEDTIFLR	1xHexNAc(5)Hex(6)NeuAc(3) [N15]	HexNAc(5)Hex(6)NeuAc(3)	58	15	P02763	P02763 [58-81]		Alpha-1-acid glycoprotein 1 OS=Homo sapiens GN=ORM1 PE=1 SV=1	5756.45639	0	0	0	0	0	32887044.47	0	0	0	20119191.4	0	0	0	0	0	0	0	43073962.98	0	0	0	0	0	0	0	0	0	0	0	0	0	0	0	0	0	0	0	0	0	16802320.41
LAGKPTHVNVSVVMAEVDGTCY	1xCarbamidomethyl [C21];1xHexNAc(7)Hex(7) [N9]	HexNAc(7)Hex(7)	332	19	P01876	P01876 [332-353]		Ig alpha-1 chain C region OS=Homo sapiens GN=IGHA1 PE=1 SV=2	4903.06745	6434228.278	0	9688887.857	40694935.28	0	0	3732109.463	0	3486678.344	0	13716333.47	39033196.31	0	0	15106736.76	0	0	0	0	6692614.375	0	0	0	22221186.92	10569539.35	22595408.64	0	3254992.231	0	0	6201201.385	4390237.902	0	5356729.817	0	0	11509193.47	17786088.15	0	0
LANLTQGEDQYYLR	1xHexNAc(4)Hex(5)Fuc(2) [N3]	HexNAc(4)Hex(5)Fuc(2)	372	49	P10909	P10909 [372-385]		Clusterin OS=Homo sapiens GN=CLU PE=1 SV=1	3598.5311	2791456.771	3264353.211	8730881.493	0	3742349.937	2544212.11	4103815.057	3387515.287	0	0	3744008.359	3857172.33	3410394.219	0	0	11392195.87	6135561.92	3799524.314	0	3420263.731	4397109.377	0	2783283.53	0	0	0	0	3186627.415	3211472.309	4845605.895	0	4014325.33	0	0	0	0	3964128.532	0	0	4866008.1
IPCSQPPQIEHGTINSSR	1xCarbamidomethyl [C3];1xHexNAc(4)Hex(5)Fuc(1)NeuAc(1) [N15]	HexNAc(4)Hex(5)Fuc(1)NeuAc(1)	868	3	P08603	P08603 [868-885]		Complement factor H OS=Homo sapiens GN=CFH PE=1 SV=4	4080.72183	0	0	0	0	0	0	0	0	4048275.305	0	0	0	0	0	0	0	0	0	0	0	0	0	0	0	0	0	0	0	0	0	0	0	0	0	0	0	0	0	0	0
MVSHHNLTTGATLINEQWLLTTAK	1xOxidation [M1];1xHexNAc(5)Hex(6)NeuAc(3) [N6]	HexNAc(5)Hex(6)NeuAc(3)	179	20	P00738	P00738 [179-202]		Haptoglobin OS=Homo sapiens GN=HP PE=1 SV=1	5556.38726	5966247.528	0	0	4425203.253	0	0	0	0	0	0	0	0	2279703.473	0	0	0	0	0	0	0	0	0	0	0	0	0	0	0	0	0	0	0	0	0	0	0	0	0	0	3955122.212
GAFISNFSMTVDGK	1xHexNAc(4)Hex(5)NeuAc(2) [N6]	HexNAc(4)Hex(5)NeuAc(2)	113	110	P19823	P19823 [113-126]		Inter-alpha-trypsin inhibitor heavy chain H2 OS=Homo sapiens GN=ITIH2 PE=1 SV=2	3678.47668	14487490.87	20653798.33	11380424.43	6773008.71	18184133.11	3362449.429	19186480.88	7867240.069	4231065.984	4758223.7	6914634.012	16084062.4	17245833.69	5992711.326	24592076.17	9464331.828	5146888.776	10226382	0	6170469.374	9683859.977	9133428.384	15955539.23	3599262.763	13926181.4	0	10274794.47	8215419.148	6575306.822	16068560.34	12560092.75	12997114.62	3739115.831	12999602.78	8193498.73	0	6798832.935	0	11039983.24	16527479.09
IDSTGNVTNELR	1xHexNAc(2)Hex(5) [N6]	HexNAc(2)Hex(5)	411	59	O75882	O75882 [411-422]		Attractin OS=Homo sapiens GN=ATRN PE=1 SV=2	2535.0826	0	0	0	0	0	1939130.501	2689236.804	0	3471062.725	0	0	0	0	1804796.767	0	0	0	0	0	1723290.003	2819119.657	5069146.118	0	0	1033313.538	1836641.342	0	2244227.979	0	0	0	3692970.601	0	0	0	0	3263789.09	0	0	2251842.948
EEQFNSTFR	1xHexNAc(4)Hex(3)Fuc(1) [N5]	HexNAc(4)Hex(3)Fuc(1)	172	158	P01859	P01859 [172-180]		Ig gamma-2 chain C region OS=Homo sapiens GN=IGHG2 PE=1 SV=2	2602.05605	29996155.63	53302611.92	90603632.67	64080175.1	43941335.67	82843374.74	77045683.62	64095026.68	30120016.29	116331068.2	49011830.03	79896856.63	27412656.31	210675830.1	57073349.77	24998021.23	163680307	52617822.29	45585843.83	24833591.16	25434907.27	17204468.29	34316858.94	97125591.32	59100447.97	90601507.66	47081011.2	63918726.99	94906343.64	44395865.86	41719870.81	36177489.77	42401596.16	52679555.06	88857951.84	62874002.34	25669658.95	0	20315733.52	20564018.39
FNSSYLQGTNQITGR	1xHexNAc(4)Hex(5)Fuc(2) [N2]	HexNAc(4)Hex(5)Fuc(2)	1522	22	P04114	P04114 [1522-1536]		Apolipoprotein B-100 OS=Homo sapiens GN=APOB PE=1 SV=2	3600.5216	0	0	0	0	0	0	0	0	0	0	0	9056677.482	0	0	0	0	0	0	0	0	0	0	0	0	0	0	8617915.907	0	0	0	0	0	0	0	0	0	0	0	5224572.176	0
QLAHQSNSTNIFFSPVSIATAFAMLSLGTK	1xHexNAc(4)Hex(6)Fuc(1)NeuAc(1) [N7]	HexNAc(4)Hex(6)Fuc(1)NeuAc(1)	64	16	P01009	P01009 [64-93]		Alpha-1-antitrypsin OS=Homo sapiens GN=SERPINA1 PE=1 SV=3	5403.4228	0	0	0	0	0	2218033.02	0	0	0	0	0	0	0	1136097.12	0	0	0	0	0	0	0	0	0	0	0	0	0	0	1881459.706	1392623.853	0	0	0	0	0	0	0	0	0	0
NLSMPLLPADFHK	1xHexNAc(4)Hex(5) [N1]	HexNAc(4)Hex(5)	49	7	P05546	P05546 [49-61]		Heparin cofactor 2 OS=Homo sapiens GN=SERPIND1 PE=1 SV=3	3105.35895	0	0	0	0	0	0	0	0	0	0	0	0	0	0	0	0	0	0	0	0	0	0	0	0	0	0	0	0	0	0	0	0	0	0	0	0	0	0	0	0
LGNWSAMPSCK	1xCarbamidomethyl [C10];1xHexNAc(4)Hex(5)NeuAc(2) [N3]	HexNAc(4)Hex(5)NeuAc(2)	251	75	P02749	P02749 [251-261]		Beta-2-glycoprotein 1 OS=Homo sapiens GN=APOH PE=1 SV=3	3455.33808	15979894.99	27327249	10373800.13	9091015.087	25916832.58	10516729.79	15628091.72	32377164.09	12496506.41	17608612.88	0	19417530.39	24449840.53	0	22708004.65	0	0	18419504.08	0	19721152.09	13953536.28	24193009.53	22009757.57	0	11288051.56	0	9901344.011	14656520.53	0	8060946.844	0	17276752.63	0	7751905.406	11314326.45	5943637.13	22457175.32	21253525.14	39875520.71	9518876.172
QLAHQSNSTNIFFSPVSIATAFAMLSLGTK	1xHexNAc(1)Fuc(1) [N7]	HexNAc(1)Fuc(1)	64	3	P01009	P01009 [64-93]		Alpha-1-antitrypsin OS=Homo sapiens GN=SERPINA1 PE=1 SV=3	3530.77233	3437265.394	2361195.717	0	1180009.943	0	0	0	0	0	0	0	0	9769164.596	0	0	0	0	0	7782962.36	0	0	0	0	0	3744124.02	2161772.42	0	0	0	0	2605484.889	2247156.546	3433847.824	0	0	0	0	5287251.609	0	0
YLGNATAIFFLPDEGK	1xHexNAc(4)Hex(6)Fuc(1) [N4]	HexNAc(4)Hex(6)Fuc(1)	268	11	P01009	P01009 [268-283]		Alpha-1-antitrypsin OS=Homo sapiens GN=SERPINA1 PE=1 SV=3	3686.58755	0	0	0	0	0	0	0	10657901.48	8999689.891	0	0	0	9167301.082	7551144.704	0	14177517.5	0	0	0	0	0	0	0	0	0	0	0	0	10805410.07	4809499.184	0	7331905.235	0	0	0	0	0	0	0	0
IIVPLNNRENISDPTSPLR	1xHexNAc(4)Hex(5)Fuc(1)NeuAc(1) [N10]	HexNAc(4)Hex(5)Fuc(1)NeuAc(1)	62	45	P01591	P01591 [62-80]		Immunoglobulin J chain OS=Homo sapiens GN=JCHAIN PE=1 SV=4	4207.91207	0	0	20638847.53	4707251.076	9533316.074	8712077.188	0	4819279.044	4674864.832	0	13374691.34	0	0	6394310.459	10298699.27	0	0	16579176.1	47316545.71	0	0	0	0	5214457.028	0	6332639.415	0	0	8358460.696	19476809.88	19965701.85	0	14165800.75	0	0	8275110.353	6120395.304	9310126.958	0	0
THTNISESHPNATFSAVGEASICEDDWNSGER	1xCarbamidomethyl [C23];1xHexNAc(9)Hex(4)Fuc(1) [N4];1xHexNAc(2)Hex(1) [N11]	HexNAc(9)Hex(4)Fuc(1); HexNAc(2)Hex(1)	269	33	P01871	P01871 [269-300]		Ig mu chain C region OS=Homo sapiens GN=IGHM PE=1 SV=3	6708.71007	5083453.3	0	8219776.839	2848831.216	3634444.019	2253913.77	3334925.613	0	3145874.808	5456982.328	0	15171235.12	2550827.706	6942659.502	4876916.189	0	5236646.816	8920694.993	16762504.55	9234952.084	9979875.839	3520346.766	5636049.521	0	0	6442900.43	0	6397514.176	5860185.17	8941195.364	8109278.175	0	2837772.327	2382383.759	0	9203212.732	14666366.32	7080625.742	5183189.654	0
LSLHRPALEDLLLGSEANLTCTLTGLR	1xCarbamidomethyl [C21];1xHexNAc(1) [N18]	HexNAc(1)	127	11	P01876	P01876 [127-153]		Ig alpha-1 chain C region OS=Homo sapiens GN=IGHA1 PE=1 SV=2	3166.67764	2842350.568	0	0	0	0	1975340.538	0	4112110.183	3118959.71	0	2282462.633	6565983.238	0	2501241.493	0	0	3510921.281	0	0	0	0	0	4638239.26	5877240.67	2988530.549	0	0	0	0	8731194.269	0	0	0	0	0	6158136.175	0	0	0	0
IIVPLNNRENISDPTSPLR	1xHexNAc(3)Hex(5)Fuc(1) [N10]	HexNAc(3)Hex(5)Fuc(1)	62	5	P01591	P01591 [62-80]		Immunoglobulin J chain OS=Homo sapiens GN=JCHAIN PE=1 SV=4	3713.73729	0	0	8905764.258	0	0	0	0	0	0	0	9382252.433	0	0	0	0	0	0	0	0	0	0	0	0	0	0	0	0	0	0	7105859.897	0	0	0	0	0	0	0	0	0	0
SRYPHKPEINSTTHPGADLQENFCR	1xCarbamidomethyl [C24];1xHexNAc(4)Hex(5)NeuAc(1) [N10]	HexNAc(4)Hex(5)NeuAc(1)	134	51	P00734	P00734 [134-158]		Prothrombin OS=Homo sapiens GN=F2 PE=1 SV=2	4868.07324	0	5343240.522	21958848.68	1832824.335	4350242.72	2875613.074	10630513.05	9317676.253	9091583.613	3993758.023	7590430.675	8856202.754	4868374.75	6152319.847	6195078.755	0	6341353.137	0	0	4453717.005	6360314.849	6554615.714	5622220.017	0	2115445.394	0	5332845.134	4492946.675	17205763.97	9211723.905	0	8984740.473	3620198.928	3507391.977	0	3266350.752	7253214.507	0	13966570.82	7236459.275
VCQDCPLLAPLNDTR	2xCarbamidomethyl [C2; C5];1xHexNAc(4)Hex(5)Fuc(4) [N12]	HexNAc(4)Hex(5)Fuc(4)	145	94	P02765	P02765 [145-159]		Alpha-2-HS-glycoprotein OS=Homo sapiens GN=AHSG PE=1 SV=1	3978.65981	0	0	4123660.122	0	0	0	5071165.268	10863294.69	0	0	0	7301088.976	0	3085064.99	10710498.44	0	0	3728137.292	0	9824092.265	11182611.55	5746212.023	8106097.826	0	3832323.928	0	0	0	4160468.283	3436295.306	5892457.466	12570655.13	2851072.844	0	6388963.322	7706097.724	3920240.615	14421149.55	0	6639634.379
NLFLNHSENATAK	1xHexNAc(4)Hex(5)NeuAc(1) [N5]	HexNAc(4)Hex(5)NeuAc(1)	203	12	P00738	P00738 [203-215]		Haptoglobin OS=Homo sapiens GN=HP PE=1 SV=1	3372.41059	3883976.233	0	0	0	0	0	0	0	0	0	0	0	0	0	0	0	3023460.749	0	0	0	0	0	2830824.802	0	0	0	4295120.967	0	0	0	0	0	0	0	0	0	0	0	0	0
LAGKPTHVNVSVVMAEVDGTCY	1xCarbamidomethyl [C21];1xHexNAc(6)Hex(3) [N9]	HexNAc(6)Hex(3)	332	19	P01876	P01876 [332-353]		Ig alpha-1 chain C region OS=Homo sapiens GN=IGHA1 PE=1 SV=2	4051.77678	0	0	0	0	0	4200978.915	0	0	0	0	0	0	0	0	0	0	0	0	0	0	0	2138482.519	0	0	0	0	0	0	0	0	0	0	0	0	0	0	0	0	0	0
YLGNATAIFFLPDEGK	1xHexNAc(4)Hex(5)NeuGc(1) [N4]	HexNAc(4)Hex(5)NeuGc(1)	268	4	P01009	P01009 [268-283]		Alpha-1-antitrypsin OS=Homo sapiens GN=SERPINA1 PE=1 SV=3	3685.56715	0	0	0	0	0	0	0	0	0	0	6679688.961	0	0	0	0	0	13149837.12	0	0	0	0	0	0	0	0	0	0	0	0	0	0	0	0	0	0	0	0	0	0	0
ITYSIVQTNCSK	1xCarbamidomethyl [C10];1xHexNAc(4)Hex(5)Fuc(2)NeuAc(1) [N9]	HexNAc(4)Hex(5)Fuc(2)NeuAc(1)	197	41	P01042	P01042 [197-208]		Kininogen-1 OS=Homo sapiens GN=KNG1 PE=1 SV=2	3619.49708	0	0	5882906.626	2704949.815	0	0	3976408.849	0	0	5095611.793	0	8298100.74	0	0	0	0	0	4341838.995	0	0	0	3812021.068	0	0	5410733.781	0	0	0	5143665.102	5193049.011	6605272.951	0	0	5653804.161	6241955.906	0	0	8968780.364	0	0
FVEGSHNSTVSLTTK	1xHexNAc(4)Hex(5)NeuAc(1) [N7]	HexNAc(4)Hex(5)NeuAc(1)	3405	30	P04114	P04114 [3405-3419]		Apolipoprotein B-100 OS=Homo sapiens GN=APOB PE=1 SV=2	3520.48415	0	3896896.619	0	0	0	3877741.845	0	0	3574642.8	0	0	0	0	0	0	0	0	0	0	0	2982775.548	0	0	0	0	0	0	0	0	0	0	3797336.338	0	0	0	0	0	0	2726580.166	0
ICDLLVANNHFAHFFAPQNLTNMNK	1xCarbamidomethyl [C2];1xHexNAc(4)Hex(5)NeuAc(2) [N19]	HexNAc(4)Hex(5)NeuAc(2)	267	41	P19827	P19827 [267-291]		Inter-alpha-trypsin inhibitor heavy chain H1 OS=Homo sapiens GN=ITIH1 PE=1 SV=3	5134.19605	34709001.57	59049959.03	17529683.47	18245536.86	56600398.71	20189979.74	55025988.16	52986297.07	27993421.92	20717353.14	6562846.373	36940918.48	40217435.82	18533443.41	35978151.76	9454992.007	5609431.773	65910470.34	9935749.221	36524695.56	74757756.89	60490929.53	73958283.18	10171391.02	30475889.11	4691951.332	38061980.1	37527863.97	13251769.16	18795077.61	4587202.934	65852242.26	14746383.09	33823851.02	22841119.88	13242488.78	29380887.13	33678916.97	97170359.22	63166204.64
IIVPLNNRENISDPTSPLR	1xHexNAc(4)Hex(5) [N10]	HexNAc(4)Hex(5)	62	46	P01591	P01591 [62-80]		Immunoglobulin J chain OS=Homo sapiens GN=JCHAIN PE=1 SV=4	3770.75875	0	0	20049753.64	0	0	0	0	0	4223036.974	0	4035240.173	0	0	0	0	19840392.17	0	0	15734986.26	0	0	0	0	0	0	3531597.231	0	0	9299320.335	16180151.21	15824721.02	0	5586945.429	0	0	3740554.678	0	0	0	0
ELHHLQEQNVSNAFLDK	1xHexNAc(5)Hex(6)NeuAc(3) [N9]	HexNAc(5)Hex(6)NeuAc(3)	754	8	P00450	P00450 [754-770]		Ceruloplasmin OS=Homo sapiens GN=CP PE=1 SV=1	4883.00398	0	0	0	0	6049807.124	4057766.371	0	0	0	4391099.243	0	7918344.488	0	0	0	0	0	16424525.63	0	0	0	7058729.471	0	0	4040475.06	3034253.577	0	0	0	0	0	0	0	0	0	0	0	0	0	0
VYKPSAGNNSLYR	1xHexNAc(4)Hex(5)NeuAc(1) [N8]	HexNAc(4)Hex(5)NeuAc(1)	155	74	P02749	P02749 [155-167]		Beta-2-glycoprotein 1 OS=Homo sapiens GN=APOH PE=1 SV=3	3382.43133	13520242.08	10589232.51	61199845.17	6223572.172	7718583.653	1781236.599	12086538.74	20309336.42	6976492.792	14158202.81	57848432.67	16135905.58	0	8162469.999	21901331.58	92565164.53	16427155.76	19351237.91	10237549.95	11651923.69	3449624.291	4793724.799	13873264.78	5156089.871	1771138.741	1400518.826	0	8324537.629	32286383.76	41481124.69	43511327.33	18670877.62	7166708.843	7359038.957	9829998.518	3470224.713	15797537.38	0	16510541.12	15826757.2
VYIHPFHLVIHNESTCEQLAK	1xCarbamidomethyl [C16];1xHexNAc(4)Hex(5)Fuc(2)NeuAc(1) [N12]	HexNAc(4)Hex(5)Fuc(2)NeuAc(1)	36	32	P01019	P01019 [36-56]		Angiotensinogen OS=Homo sapiens GN=AGT PE=1 SV=1	4741.07413	3754309.542	5645631.758	0	2364879.996	4591639.22	3809990.427	4900906.07	4669534.907	3623815.913	0	0	7202169.441	6411271.865	0	0	0	0	15811473.84	0	4083009.946	0	8471759.535	0	0	0	3098405.676	0	3330530.817	8769084.571	0	0	4915317.531	2689598.493	0	3948906.425	0	4241024.039	0	6764189.528	4022775.837
LEPVHLQLQCMSQEQLAQVAANATK	1xCarbamidomethyl [C10];1xHexNAc(4)Hex(5)NeuAc(2) [N22]	HexNAc(4)Hex(5)NeuAc(2)	346	9	Q96PD5	Q96PD5 [346-370]		N-acetylmuramoyl-L-alanine amidase OS=Homo sapiens GN=PGLYRP2 PE=1 SV=1	5012.1903	13648408.7	0	4268596.328	0	0	0	0	0	5218709.126	3159748.524	0	3216311.938	3429392.222	14471701.34	0	0	0	0	7233026.348	15908042.94	0	0	0	2802588.117	5954919.6	0	0	10594624.79	2479308.209	0	2012787.941	0	6301326.184	0	0	0	0	17807918.92	12907175.63	12206037.31
GLTFQQNASSMCVPDQDTAIR	1xCarbamidomethyl [C12];1xHexNAc(4)Hex(5)Fuc(3)NeuAc(1) [N7]	HexNAc(4)Hex(5)Fuc(3)NeuAc(1)	203	18	P01871	P01871 [203-223]		Ig mu chain C region OS=Homo sapiens GN=IGHM PE=1 SV=3	4690.92621	7550548.836	6375073.209	0	7875513.803	21187915.4	13090906.56	0	0	17527382.96	8904013.951	0	9585517.642	6981023.912	15139035.45	4922182.85	0	0	49976225.83	26170715.38	6978060.911	14108808.12	6409951.323	5794553.288	8744164.119	3376308.687	6371048.917	0	0	10943880.65	0	15007957.68	5150849.848	13717095.42	15778996.66	4142890.764	3294330.503	5606759.512	0	8314962.906	3328183.96
LANLTQGEDQYYLR	1xHexNAc(4)Hex(5)Fuc(2)NeuAc(1) [N3]	HexNAc(4)Hex(5)Fuc(2)NeuAc(1)	372	49	P10909	P10909 [372-385]		Clusterin OS=Homo sapiens GN=CLU PE=1 SV=1	3889.62652	0	4828598.34	5257549.998	8329421.615	0	7041933.955	3917910.775	4263800.661	3979526.91	7670612.654	0	6405366.27	5306013.761	4996715.115	5585138.067	0	0	7595556.032	0	4946336.72	7858494.084	0	18887391.5	6153997.421	4496641.395	0	0	5709992.391	0	5206060.678	5469317.321	7997120.219	0	0	5243981.3	0	7695090.543	17052533.19	5127015.614	0
EEQYNSTYR	1xHexNAc(4)Hex(4)Fuc(1) [N5]	HexNAc(4)Hex(4)Fuc(1)	176	77	P01857	P01857 [176-184]		Ig gamma-1 chain C region OS=Homo sapiens GN=IGHG1 PE=1 SV=1	2796.0987	53621161.59	10693432.96	34836201.53	8417505.741	57615683.06	1435149.247	0	1607508.828	17473486.73	2020194.667	21606315.51	49067387.86	0	66130284.89	17578317.6	0	1736580.872	4519807.607	104193537.2	0	16518407.61	23178076.77	40638406.7	1063791.514	11869707.37	31851429.08	0	0	3807516.722	33248873.93	17965183.86	15473580.11	0	0	0	12960980.38	21855227.2	0	0	0
YLGNATAIFFLPDEGK	1xHexNAc(3)Hex(4)Fuc(2) [N4]	HexNAc(3)Hex(4)Fuc(2)	268	25	P01009	P01009 [268-283]		Alpha-1-antitrypsin OS=Homo sapiens GN=SERPINA1 PE=1 SV=3	3305.46044	0	0	0	0	0	0	0	0	0	0	0	0	0	0	6751307.364	0	0	0	0	0	0	0	0	0	8363945.664	0	0	0	0	0	0	0	0	0	0	0	0	0	0	0
ELCTISHIFIPAMGNITYDFSFK	1xCarbamidomethyl [C3];1xHexNAc(6)Hex(3) [N15]	HexNAc(6)Hex(3)	3322	14	P04114	P04114 [3322-3344]		Apolipoprotein B-100 OS=Homo sapiens GN=APOB PE=1 SV=2	4408.94966	0	0	0	0	0	0	0	0	0	0	0	0	0	0	0	0	0	0	0	0	0	0	0	0	0	0	0	0	0	0	0	0	0	0	0	0	0	0	2354064.508	0
YAEDKFNETTEK	1xHexNAc(4)Hex(5)NeuAc(2) [N7]	HexNAc(4)Hex(5)NeuAc(2)	396	78	P43652	P43652 [396-407]		Afamin OS=Homo sapiens GN=AFM PE=1 SV=1	3679.44207	5929007.868	23381396.8	11644433.99	5422965.223	21229842.44	5768537.056	16965009.59	10471848.29	8325289.637	8990105.502	0	16649578.94	6034218.854	10382562.39	6888920.77	0	0	11223225.94	0	17899927.36	20472553.49	26907714.7	10903971.9	5473741.148	5491155.857	0	10640047.23	11084420.45	0	7281256.636	4793148.105	15408188.67	3357013.715	5712160.427	5944420.094	18164600.5	9485818.876	0	9235647.712	15883998.55
CGLVPVLAENYNK	1xCarbamidomethyl [C1];1xHexNAc(4)Hex(5)Fuc(4) [N12]	HexNAc(4)Hex(5)Fuc(4)	421	59	P02787	P02787 [421-433]		Serotransferrin OS=Homo sapiens GN=TF PE=1 SV=3	3683.56477	0	0	43292067.92	2959520.392	0	0	3707754.101	0	0	0	4908439.416	4167515.034	2993253.757	0	0	44288038.08	2719218.634	0	8605407.291	9274347.277	0	0	2617466.21	0	0	0	0	0	0	2093709.117	0	0	0	0	0	0	0	0	0	3157619.881
QLAHQSNSTNIFFSPVSIATAFAMLSLGTK	1xHexNAc(5)Hex(4)Fuc(2)NeuAc(1) [N7]	HexNAc(5)Hex(4)Fuc(2)NeuAc(1)	64	10	P01009	P01009 [64-93]		Alpha-1-antitrypsin OS=Homo sapiens GN=SERPINA1 PE=1 SV=3	5428.45444	0	2000983.124	0	0	0	0	0	0	0	0	0	0	0	0	0	0	0	0	0	0	0	3367706.017	0	0	0	0	0	0	0	0	1918239.189	0	0	0	0	0	0	0	0	0
SWPAVGNCSSALR	1xCarbamidomethyl [C8];1xHexNAc(4)Hex(5)Fuc(2)NeuAc(1) [N7]	HexNAc(4)Hex(5)Fuc(2)NeuAc(1)	181	18	P02790	P02790 [181-193]		Hemopexin OS=Homo sapiens GN=HPX PE=1 SV=2	3610.4617	0	0	13388617.75	0	0	0	0	0	0	0	0	0	0	0	0	0	0	0	0	0	0	0	0	0	0	0	0	0	0	0	0	0	0	0	0	0	0	0	12795556.61	5399189.183
KLPPGLLANFTLLR	1xHexNAc(4)Hex(5)NeuAc(2) [N9]	HexNAc(4)Hex(5)NeuAc(2)	178	7	P02750	P02750 [178-191]		Leucine-rich alpha-2-glycoprotein OS=Homo sapiens GN=LRG1 PE=1 SV=2	3757.7298	13734863.16	8636826.396	0	13909100.61	6676780.017	15844565.98	4056995.387	7458445.341	10539619.94	14847542.37	0	22784913.8	0	0	5524796.099	0	5141630.6	34209231.33	0	0	0	14786878.08	0	8850034.235	14605547.04	2901853.45	0	0	28175148.7	0	0	3717448.285	17323488.32	9571057.358	9357865.517	6606190.442	4767680.357	0	0	0
LAGKPTHVNVSVVMAEVDGTCY	1xCarbamidomethyl [C21];1xHexNAc(4)Hex(5)Fuc(1)NeuAc(2) [N9]	HexNAc(4)Hex(5)Fuc(1)NeuAc(2)	332	7	P01876	P01876 [332-353]		Ig alpha-1 chain C region OS=Homo sapiens GN=IGHA1 PE=1 SV=2	4697.97243	0	0	0	10291408.38	0	0	4596648.234	6352709.467	0	0	0	0	0	20476148.04	0	0	27556503.87	0	8210747.706	0	0	0	0	0	0	0	0	0	10723096.85	0	54314224.95	0	9137742.75	17002048.53	8593920.092	0	8256852.717	0	0	0
RNPPMGGNVVIFDTVITNQEEPYQNHSGR	1xHexNAc(4)Hex(5)Fuc(3) [N25]	HexNAc(4)Hex(5)Fuc(3)	122	19	P02745	P02745 [122-150]		Complement C1q subcomponent subunit A OS=Homo sapiens GN=C1QA PE=1 SV=2	5330.33097	9783146.662	5401583.088	3740568.445	3705556.404	5838702.213	3844226.757	5632081.786	8601707.476	3858106.876	2997205.22	0	0	11112915.2	0	5410073.303	0	3046732.271	6966837.59	26040815.94	6923639.09	3364201.016	7410771.602	6255278.493	6676931.184	5529711.402	4031398.564	0	4918031.002	4168580.319	0	0	5840242.096	7660460.065	5887519.68	0	8306112.065	6210048.461	10703632.9	6058766.736	6519592.318
SVQEIQATFFYFTPNKTEDTIFLR	1xHexNAc(6)Hex(7) [N15]	HexNAc(6)Hex(7)	58	4	P02763	P02763 [58-81]		Alpha-1-acid glycoprotein 1 OS=Homo sapiens GN=ORM1 PE=1 SV=1	5248.30234	0	0	6587047.055	0	0	0	0	0	0	0	0	0	0	0	0	0	2595436.552	0	0	0	0	0	0	0	0	0	0	0	0	2122145.298	4571117.177	0	0	0	0	0	0	0	0	0
ELHHLQEQNVSNAFLDK	1xHexNAc(4)Hex(5)Fuc(1)NeuAc(2) [N9]	HexNAc(4)Hex(5)Fuc(1)NeuAc(2)	754	3	P00450	P00450 [754-770]		Ceruloplasmin OS=Homo sapiens GN=CP PE=1 SV=1	4372.83428	2912139.217	0	0	8332985.381	12087967.1	13236441.79	0	0	13582302.92	0	0	8623692	6258502.872	0	0	0	0	10697468.05	0	0	0	6184412.706	0	0	0	0	0	0	0	0	0	0	0	0	0	9413974.506	0	0	0	0
VCQDCPLLAPLNDTR	2xCarbamidomethyl [C2; C5];1xHexNAc(4)Hex(5)Fuc(2) [N12]	HexNAc(4)Hex(5)Fuc(2)	145	59	P02765	P02765 [145-159]		Alpha-2-HS-glycoprotein OS=Homo sapiens GN=AHSG PE=1 SV=1	3686.54399	5382554.929	0	0	6497424.458	17005441.45	0	0	0	7049481.005	0	0	14118158.12	12359907.64	5806116.141	0	13119257.03	0	4620797.401	0	0	0	0	0	0	5150420.218	4043766.088	0	7506978.92	0	27265182.89	0	6899299.805	3728677.386	9351141.252	0	10374932.1	0	10067369.85	0	0
THTNISESHPNATFSAVGEASICEDDWNSGER	1xCarbamidomethyl [C23];1xHexNAc(4)Hex(5)Fuc(3)NeuAc(2) [N4];1xHexNAc(2)Fuc(1) [N11]	HexNAc(4)Hex(5)Fuc(3)NeuAc(2); HexNAc(2)Fuc(1)	269	12	P01871	P01871 [269-300]		Ig mu chain C region OS=Homo sapiens GN=IGHM PE=1 SV=3	6713.67776	0	0	0	0	0	0	0	0	0	0	0	0	0	2248057.261	0	0	0	0	4588502.532	0	0	0	0	0	0	0	0	0	0	0	0	0	0	0	0	0	0	0	0	0
ISEENETTCYMGK	1xCarbamidomethyl [C9];1xHexNAc(4)Hex(5)NeuAc(2) [N5]	HexNAc(4)Hex(5)NeuAc(2)	907	62	P08603	P08603 [907-919]		Complement factor H OS=Homo sapiens GN=CFH PE=1 SV=4	3766.42333	13309725.83	15675720.05	0	0	24135156.42	14108020.4	10700838.57	0	0	6592261.666	0	17334378.56	25541134.14	8046227.951	5382044.844	0	0	0	0	5810535.457	0	13065689.5	0	2452548.416	11287804.37	0	0	0	6834989.743	0	0	0	0	7341596.372	0	0	8227820.062	0	9608353.215	9685429.588
VYKPSAGNNSLYR	1xHexNAc(4)Hex(5)NeuAc(2) [N8]	HexNAc(4)Hex(5)NeuAc(2)	155	81	P02749	P02749 [155-167]		Beta-2-glycoprotein 1 OS=Homo sapiens GN=APOH PE=1 SV=3	3673.52674	77459171.12	128056671.2	40055725.82	39329807.2	110528553.6	10267574.61	74024833.57	157150709.1	50802638.27	85121639.5	34144194.96	100030465.2	71431443.38	43082340.04	74137898.2	32752044.65	6880938.603	89593804.9	12272511.32	78344882.89	49843109	52658115.66	121606045.5	18292483.5	24194905.48	6363502.181	0	91490706.69	32816470.2	25242200.51	40034595.86	98363102.08	41388889.71	47625776.29	61019764.36	14311056.67	115988349.5	0	113985104.2	60955675.82
ITTTPTNGQQGNSLEEVVHADQSSCTFDNLSPGLEYNVSVYTVK	1xCarbamidomethyl [C25];1xHexNAc(4)Hex(5)Fuc(2) [N37]	HexNAc(4)Hex(5)Fuc(2)	1208	5	P02751	P02751 [1208-1251]		Fibronectin OS=Homo sapiens GN=FN1 PE=1 SV=4	6714.95554	0	0	0	0	0	0	0	0	0	0	0	0	0	0	0	0	0	0	0	0	0	0	0	0	0	0	0	3062641.701	0	0	0	0	0	0	0	0	0	0	0	0
EEQYNSTYR	1xHexNAc(4)Hex(3)Fuc(1) [N5]	HexNAc(4)Hex(3)Fuc(1)	176	61	P01857	P01857 [176-184]		Ig gamma-1 chain C region OS=Homo sapiens GN=IGHG1 PE=1 SV=1	2634.04588	18933141.2	0	47775730.56	0	11599675.95	0	0	10259942.44	5282645.965	19961033.67	0	0	0	12768157.22	0	0	3369143.745	4139032.879	47476275.5	0	681998.5111	15394662.08	14946917.64	12592902.22	7279953.931	19962958.44	0	0	0	0	0	0	0	0	10330546.71	1636224.801	0	0	0	0
EEQFNSTFR	1xHexNAc(3)Hex(3)Fuc(1) [N5]	HexNAc(3)Hex(3)Fuc(1)	172	72	P01859	P01859 [172-180]		Ig gamma-2 chain C region OS=Homo sapiens GN=IGHG2 PE=1 SV=2	2398.97667	0	8268497.842	5143936.499	10488414.81	0	10131303.1	11734390.86	9915290.334	0	14374797.25	3926288.345	10253857.07	0	16834239.56	10129998.16	0	16170929.27	10537196.45	5726893.74	3521107.782	4066532.507	0	5737084.133	8945454.385	4425513.857	12223699.88	9860409.276	12581914.84	11082822.05	4028514.621	0	5866131.812	6970653.974	5099888.768	15204575.63	10944403.5	0	0	0	2593961.889
QLAHQSNSTNIFFSPVSIATAFAMLSLGTK	1xHexNAc(4)Hex(4)Fuc(1) [N7]	HexNAc(4)Hex(4)Fuc(1)	64	7	P01009	P01009 [64-93]		Alpha-1-antitrypsin OS=Homo sapiens GN=SERPINA1 PE=1 SV=3	4788.22174	0	0	28650379.96	3538670.016	0	5024004.187	3330091.404	7851000.804	0	4847075.15	7993595.226	0	4836916.108	3766909.782	0	7954267.808	18004079.58	3761235.748	0	18234045.88	5226731.997	0	3840810.805	0	4237233.877	3785904.539	0	3718364.95	23367459.18	4008132.033	20315970.62	5271945.908	4085656.873	0	0	0	0	21352201.35	6662829.106	0
TPLTANITK	1xHexNAc(4)Hex(4)Fuc(1) [N6]	HexNAc(4)Hex(4)Fuc(1)	200	66	P01877	P01877 [200-208]		Ig alpha-2 chain C region OS=Homo sapiens GN=IGHA2 PE=1 SV=3	2565.14347	3699259.824	2371596.172	2436686.481	2599453.805	4031007.144	1536560.06	2322705.994	1342013.624	4966776.096	6928746.989	13014617.41	3772064.582	0	3049152.123	2993058.91	4204840.436	9476526.877	0	0	3315182.087	0	3024254.58	0	1923104.661	1982173.107	6090147.848	0	4187138.614	5973267.027	8953147.532	7881472.944	0	10701905.69	0	3623587.093	2245940.285	6882571.384	0	0	0
VYKPSAGNNSLYR	1xHexNAc(4)Hex(5)Fuc(2)NeuAc(1) [N8]	HexNAc(4)Hex(5)Fuc(2)NeuAc(1)	155	29	P02749	P02749 [155-167]		Beta-2-glycoprotein 1 OS=Homo sapiens GN=APOH PE=1 SV=3	3674.54714	3582969.507	2549522.164	52128181.05	755936.9457	0	2510586.923	3810900.454	12760473.35	0	3053993.195	10967620.04	12669460.88	3146299.662	0	92633228.62	52343721.48	4726621.356	0	20230237.21	0	0	0	1188344.078	2552824.278	0	3369694.016	0	2371492.39	0	26300521.93	3912511.091	9323877.918	0	7469086.954	1084220.434	5093912.258	1943701.632	0	2973663.329	57576944.95
IPCSQPPQIEHGTINSSR	1xCarbamidomethyl [C3];1xHexNAc(4)Hex(5)NeuAc(2) [N15]	HexNAc(4)Hex(5)NeuAc(2)	868	28	P08603	P08603 [868-885]		Complement factor H OS=Homo sapiens GN=CFH PE=1 SV=4	4225.75934	31115587.14	24805541.65	14791181.02	24116717.92	56116140.25	21878870.6	15875040.02	35234294.09	20788597.77	29157649.68	0	45729328.13	60771484.98	32461778.94	34705510.86	0	0	35571020.62	0	16495762.34	28648416.54	68668127.03	50603197.59	21841293.78	31192386.03	10203210.72	30121200.6	24436485.31	10593774.82	14964868.67	7546273.581	40049206.67	2785706.873	39988287.16	14382282.69	26990450.02	44096619.23	44948265.11	40069011.46	42692259.82
QLAHQSNSTNIFFSPVSIATAFAMLSLGTK	1xHexNAc(5)Hex(5)Fuc(1)NeuAc(2) [N7]	HexNAc(5)Hex(5)Fuc(1)NeuAc(2)	64	18	P01009	P01009 [64-93]		Alpha-1-antitrypsin OS=Homo sapiens GN=SERPINA1 PE=1 SV=3	5735.54477	0	0	3432267.549	1588592.998	0	0	0	0	0	0	0	0	0	0	0	0	1437348.6	0	0	0	0	0	0	0	0	0	0	0	0	0	3709845.12	0	0	2473690.961	3367590.139	0	0	0	0	0
LANLTQGEDQYYLR	1xHexNAc(4)Hex(5)Fuc(4) [N3]	HexNAc(4)Hex(5)Fuc(4)	372	31	P10909	P10909 [372-385]		Clusterin OS=Homo sapiens GN=CLU PE=1 SV=1	3890.64692	0	4571219.357	22453478.44	7362670.047	0	7536375.093	0	12630042.91	0	8368088.803	61682438.16	0	15699090.47	9316094.827	0	20014241.02	27356756.15	0	8283096.222	0	0	5818806.864	0	8596896.575	10650449.54	17426838.08	5816173.517	0	23370758.45	18443152.2	23662703.32	0	0	4015126.323	5648976.274	10101541.78	4657255.472	25721216.06	11543712.44	8802678.886
LSLHRPALEDLLLGSEANLTCTLTGLR	1xCarbamidomethyl [C21];1xHexNAc(4)Hex(6)Fuc(2) [N18]	HexNAc(4)Hex(6)Fuc(2)	127	4	P01876	P01876 [127-153]		Ig alpha-1 chain C region OS=Homo sapiens GN=IGHA1 PE=1 SV=2	5040.34851	3987956.212	0	0	4078260.757	4637002.338	4024729.904	4775575.49	0	0	0	8128520.689	10949307.26	4910002.305	0	0	0	0	0	33314527.64	0	0	0	0	0	0	0	0	0	5644542.356	0	0	0	3774564.091	4246919.219	0	0	0	11051258.33	0	0
VVLHPNYSQVDIGLIK	1xHexNAc(5)Hex(6)Fuc(2) [N6]	HexNAc(5)Hex(6)Fuc(2)	236	46	P00738	P00738 [236-251]		Haptoglobin OS=Homo sapiens GN=HP PE=1 SV=1	4074.84087	244273621.2	154983287.3	140201444.7	115617346	231619114.4	172185854.2	202712001.5	171975441.6	161853573.9	118322029.7	177242240.3	214289900.7	312178964.3	112055681.5	216848312	379700501.1	129371512.5	239361777.3	114896025.5	151434616.8	280274846.5	262673631.8	222520865.2	175881446.7	105074640.8	74849097.1	238505670.3	182025055.8	215195937.2	215202329.8	245591586.8	214588339.9	136203651.7	162242447.3	258433328.9	199238751.6	272602067.4	243974540.1	329032673.8	291264914.4
MDGASNVTCINSR	1xCarbamidomethyl [C9];1xHexNAc(4)Hex(5)NeuAc(2) [N6]	HexNAc(4)Hex(5)NeuAc(2)	1024	81	P08603	P08603 [1024-1036]		Complement factor H OS=Homo sapiens GN=CFH PE=1 SV=4	3629.39811	12009181.48	21931694.78	5766685.251	14101197.79	29056006.94	21017182.38	7540656.526	0	3327102.234	18118793.2	0	22867805.83	30757702.13	12489721.18	20553644.66	0	2666921.702	11341758.06	0	8886485.02	13907579.71	39026954.04	16581127.82	5371442.822	13304656.67	0	0	2406522.938	7828389.484	5069859.134	0	14787593.03	4930507.379	15145909.94	0	3417803.68	24147173.58	0	20285089.75	18486854.29
MVSHHNLTTGATLINEQWLLTTAK	1xHexNAc(5)Hex(6)Fuc(1) [N6]	HexNAc(5)Hex(6)Fuc(1)	179	3	P00738	P00738 [179-202]		Haptoglobin OS=Homo sapiens GN=HP PE=1 SV=1	4813.16401	0	2673097.396	0	0	0	0	0	0	0	0	0	0	0	0	0	0	7968236.552	0	0	0	0	0	0	0	0	0	0	0	0	0	0	0	0	0	0	0	0	0	0	0
PALEDLLLGSEANLTCTLTGLR	1xCarbamidomethyl [C16];1xHexNAc(4)Hex(5)NeuAc(1) [N13]	HexNAc(4)Hex(5)NeuAc(1)	132	6	P01876	P01876 [132-153]		Ig alpha-1 chain C region OS=Homo sapiens GN=IGHA1 PE=1 SV=2	4270.91511	3689028.888	0	0	0	0	0	5354273.988	0	0	0	0	0	0	4995089.856	0	0	0	0	0	0	0	0	0	0	0	0	0	0	0	0	0	0	10694411.87	4041421.216	5922218.227	0	7073369.934	8607799.737	0	0
LAGKPTHVNVSVVMAEVDGTCY	1xCarbamidomethyl [C21];1xHexNAc(5)Hex(5)Fuc(3) [N9]	HexNAc(5)Hex(5)Fuc(3)	332	9	P01876	P01876 [332-353]		Ig alpha-1 chain C region OS=Homo sapiens GN=IGHA1 PE=1 SV=2	4610.97679	14193090.59	0	19864511.35	2295495.904	0	4465339.64	4269860.958	0	0	3595711.947	5730049.93	0	3837258.711	10898929.41	0	8548434.697	30047132.82	0	9409809.781	0	0	0	0	0	15876906.17	16337198.13	0	4364513.612	0	5006134.168	70607586.92	0	13585458.2	0	0	0	6559103.686	20810629.2	0	0
AGLQAFFQVQECNK	1xCarbamidomethyl [C12];1xHexNAc(4)Hex(5)Fuc(1)NeuAc(2) [N13]	HexNAc(4)Hex(5)Fuc(1)NeuAc(2)	346	20	P00450	P00450 [346-359]		Ceruloplasmin OS=Homo sapiens GN=CP PE=1 SV=1	3990.62005	7373016.764	5983923.082	0	7750326.002	3779045.047	10052928.56	0	0	6953631.046	0	0	0	0	3004831.907	0	0	0	11784353.15	0	0	2565083.979	9546817.831	0	1958965.969	4924100.038	6987495.921	0	0	0	0	0	0	0	0	0	0	0	0	0	0
GVTSVSQIFHSPDLAIRDTFVNASR	1xHexNAc(4)Hex(5)Fuc(2)NeuAc(1) [N22]	HexNAc(4)Hex(5)Fuc(2)NeuAc(1)	217	67	P05155	P05155 [217-241]		Plasma protease C1 inhibitor OS=Homo sapiens GN=SERPING1 PE=1 SV=2	4923.19339	20260858.91	17791488.83	9550448.728	19054455.37	13272955.93	15655862.73	10853003.27	16548957.74	10704758.5	17868380.58	5482517.864	30109575.23	19496743.89	15839121.74	12013058.85	20194037.77	4236240.464	18278579.46	0	10218694.64	13083173.66	33801825.25	14697880.56	27430314.17	26404782.19	10858105.76	11723762.19	15015585.88	12533063.62	0	4527477.479	20244265.87	11201403.86	22274058.91	13058651.15	5315971.668	14190619.01	28512397.99	23295106.35	20529067.1
VSNQTLSLFFTVLQDVPVR	1xHexNAc(7)Hex(8) [N3]	HexNAc(7)Hex(8)	1422	3	P01023	P01023 [1422-1440]		Alpha-2-macroglobulin OS=Homo sapiens GN=A2M PE=1 SV=3	4881.15903	0	0	14355827.78	0	0	0	0	0	0	0	7364742.435	0	0	0	0	0	0	0	0	0	0	0	0	0	0	0	0	0	9935582.049	0	7097097.423	0	0	0	0	0	0	0	0	0
VTACHSSQPNATLYK	1xCarbamidomethyl [C4];1xHexNAc(4)Hex(5)NeuAc(1) [N10]	HexNAc(4)Hex(5)NeuAc(1)	27	35	P05543	P05543 [27-41]		Thyroxine-binding globulin OS=Homo sapiens GN=SERPINA7 PE=1 SV=2	3590.4831	6026920.335	0	5000318.088	2901624.753	3516387.965	0	0	0	4038294.343	998785.5467	0	8580670.244	842025.5082	0	0	2141142.263	1676263.324	7332087.991	0	5632272.681	0	8088866.778	1955619.629	0	3647933.387	0	0	1627865.8	0	4222418.603	0	2681926.906	3493498.495	0	4602104.344	7240509.026	2795978.906	0	2744068.061	2706255.076
NNATVHEQVGGPSLTSDLQAQSK	1xHexNAc(4)Hex(5)Fuc(2) [N2]	HexNAc(4)Hex(5)Fuc(2)	85	7	P04004	P04004 [85-107]		Vitronectin OS=Homo sapiens GN=VTN PE=1 SV=1	4295.86658	0	0	0	0	0	0	0	0	0	0	0	0	0	0	0	0	0	0	0	0	0	0	0	0	0	0	0	0	0	0	0	0	0	0	0	0	0	0	0	0
ISEENETTCYMGK	1xCarbamidomethyl [C9];1xHexNAc(4)Hex(5)Fuc(2)NeuAc(1) [N5]	HexNAc(4)Hex(5)Fuc(2)NeuAc(1)	907	34	P08603	P08603 [907-919]		Complement factor H OS=Homo sapiens GN=CFH PE=1 SV=4	3767.44373	0	0	6595150.773	3426718.234	0	0	0	0	2877406.854	0	0	0	0	0	0	0	3511985.464	4890618.929	0	0	5524495.711	0	0	3081992.087	0	0	0	0	0	4298973.616	4408035.581	0	0	8961909.309	0	0	9677772.095	0	12075307.55	0
LNAENNATFYFK	1xHexNAc(4)Hex(5)Fuc(2)NeuAc(1) [N6]	HexNAc(4)Hex(5)Fuc(2)NeuAc(1)	289	46	P01042	P01042 [289-300]		Kininogen-1 OS=Homo sapiens GN=KNG1 PE=1 SV=2	3637.48315	0	0	0	2780031.141	0	5511001.233	0	0	0	3674345.227	0	7248979.885	0	0	5615612.166	0	0	8966906.737	0	0	5697198.062	6372960.704	0	3450542.315	2736885.674	0	0	7792811.232	0	0	0	0	0	5353358.731	4210146.099	0	7371664.115	8832347.029	6256991.936	0
TPLTANITK	1xHexNAc(4)Hex(3)Fuc(1) [N6]	HexNAc(4)Hex(3)Fuc(1)	200	11	P01877	P01877 [200-208]		Ig alpha-2 chain C region OS=Homo sapiens GN=IGHA2 PE=1 SV=3	2403.09064	1327684.814	0	0	0	0	0	0	0	1128970.713	3064135.473	0	0	0	0	0	0	3358098.759	0	0	0	0	0	0	0	0	3250886.339	0	0	1559042.982	1496581.769	2206035.747	0	4798666.931	0	1215749.447	0	2607189.169	0	0	0
LAGKPTHVNVSVVMAEVDGTC	1xCarbamidomethyl [C21];1xHexNAc(6)Hex(7) [N9]	HexNAc(6)Hex(7)	332	11	P01876	P01876 [332-352]		Ig alpha-1 chain C region OS=Homo sapiens GN=IGHA1 PE=1 SV=2	4536.92475	0	10071422.97	33282798.47	0	0	0	4587127.063	0	0	0	0	5924137.05	7862574.192	0	0	18885735.93	4359654.697	0	0	0	0	0	0	0	4618177.934	9378187.034	0	15780258.4	0	53288126.87	41631918.94	0	0	0	0	0	0	63853252.06	0	0
ENLTAPGSDSAVFFEQGTTR	1xHexNAc(4)Hex(6)Fuc(1)NeuAc(1) [N2]	HexNAc(4)Hex(6)Fuc(1)NeuAc(1)	396	3	P00450	P00450 [396-415]		Ceruloplasmin OS=Homo sapiens GN=CP PE=1 SV=1	4348.78666	0	0	0	0	0	0	0	0	0	0	0	0	0	0	0	0	0	0	0	0	0	0	0	0	0	0	0	0	0	0	0	0	0	0	0	0	0	0	0	0
ELHHLQEQNVSNAFLDKGEFYIGSK	1xHexNAc(4)Hex(5)NeuAc(1) [N9]	HexNAc(4)Hex(5)NeuAc(1)	754	17	P00450	P00450 [754-778]		Ceruloplasmin OS=Homo sapiens GN=CP PE=1 SV=1	4817.10927	28858959.95	0	19471108.77	17851489.48	0	4037570.504	7118448.005	5892782.812	24458644.93	0	9773382.538	12202452.95	0	0	4819738.486	0	17989323.19	13969214.93	0	0	2974931.065	0	0	0	0	0	9579641.835	16536160.4	14401992.79	13066317.12	19475137.75	3959648.427	15043551.13	0	13217044.81	0	24823927.95	0	0	0
LGNWSAMPSCK	1xCarbamidomethyl [C10];1xHexNAc(4)Hex(5)Fuc(2)NeuAc(1) [N3]	HexNAc(4)Hex(5)Fuc(2)NeuAc(1)	251	31	P02749	P02749 [251-261]		Beta-2-glycoprotein 1 OS=Homo sapiens GN=APOH PE=1 SV=3	3456.35848	0	0	0	0	0	0	0	0	0	0	0	0	0	5671785.646	0	0	4081923.172	0	0	0	0	0	0	0	9776955.748	0	0	0	6352848.787	0	12371488.17	0	6232217.429	9270203.972	0	10002640.03	0	0	0	11817477.18
VVLHPNYSQVDIGLIK	1xHexNAc(5)Hex(6)NeuAc(2) [N6]	HexNAc(5)Hex(6)NeuAc(2)	236	22	P00738	P00738 [236-251]		Haptoglobin OS=Homo sapiens GN=HP PE=1 SV=1	4364.91588	126090673	0	0	57548323.3	43562110.69	39155988.05	69595126.82	0	63006641.56	41855630.15	6698444.812	0	99935008.9	0	70775768.77	33624655.95	56676029.44	33148257.88	0	11493976.52	62872414.3	34009898.43	39595491.43	52793404.71	64989786.27	0	55935053.42	0	56484568.63	25863538.68	12443270.06	27039454.71	34179386.98	16051770.13	51561024.61	0	0	0	68322325.74	95005173.17
NVIFSPLSISTALAFLSLGAHNTTLTEILK	1xHexNAc(7)Hex(8)Fuc(1) [N22]	HexNAc(7)Hex(8)Fuc(1)	72	36	P01011	P01011 [72-101]		Alpha-1-antichymotrypsin OS=Homo sapiens GN=SERPINA3 PE=1 SV=2	6035.80248	0	9448639.36	0	0	0	8915304.998	4296593.138	0	0	6459958.192	0	0	5485394.084	0	0	0	0	0	4440835.936	6338865.501	0	15129514.66	0	15513528.42	0	0	0	5359534.999	0	0	0	8358137.678	0	6005691.421	22315871.2	6116462.253	10824099.16	11977236.34	9436003.857	0
ISEENETTCYMGK	1xCarbamidomethyl [C9];1xHexNAc(4)Hex(5)Fuc(2) [N5]	HexNAc(4)Hex(5)Fuc(2)	907	56	P08603	P08603 [907-919]		Complement factor H OS=Homo sapiens GN=CFH PE=1 SV=4	3476.34831	0	0	2745634.605	0	0	0	5625727.99	0	0	3118643.208	3263726.598	3784051.859	0	0	0	7211745.217	4701926.629	0	0	2585117.554	0	0	2702133.302	0	0	0	0	0	0	5699787.117	0	0	0	0	4075756.192	2526594.168	0	0	0	0
GLTFQQNASSMCVPDQDTAIR	1xCarbamidomethyl [C12];1xHexNAc(4)Hex(5)Fuc(1)NeuAc(2) [N7]	HexNAc(4)Hex(5)Fuc(1)NeuAc(2)	203	3	P01871	P01871 [203-223]		Ig mu chain C region OS=Homo sapiens GN=IGHM PE=1 SV=3	4689.90581	0	0	0	0	0	0	0	0	0	0	0	12413459.89	4962873.284	9693937.07	16250580.93	0	0	0	0	5840144.654	0	0	0	0	0	0	0	0	5564001.164	0	0	0	0	3441521.993	0	0	0	0	0	0
IIVPLNNRENISDPTSPLR	1xHexNAc(4)Hex(5)Fuc(2) [N10]	HexNAc(4)Hex(5)Fuc(2)	62	50	P01591	P01591 [62-80]		Immunoglobulin J chain OS=Homo sapiens GN=JCHAIN PE=1 SV=4	4062.87457	4354330.312	0	29237198.1	9318571.342	10590529.78	10538023.76	8186003.215	20982568.83	12693160.48	7393763.496	0	0	8738278.87	24234376.86	0	0	0	12410304.56	50156274.9	9045582.472	5663317.689	21541148.51	3276471.37	10156554.45	3230742.885	6949118.356	10461904.04	12325352.99	12926395.3	16447861.62	12999577.6	11550246.01	17772598.92	10370647.2	0	0	8023170.764	10553035.8	0	5466193.509
VNFTEIQK	1xHexNAc(4)Hex(5)Fuc(2) [N2]	HexNAc(4)Hex(5)Fuc(2)	250	2	P02771	P02771 [250-257]		Alpha-fetoprotein OS=Homo sapiens GN=AFP PE=1 SV=1	2893.2229	0	0	0	0	0	0	0	0	2024965.096	0	0	0	0	0	0	0	0	0	0	0	0	0	0	0	0	3571881.929	0	0	0	0	0	0	0	0	0	0	0	0	0	0
KLPPGLLANFTLLR	1xHexNAc(4)Hex(5)NeuAc(1) [N9]	HexNAc(4)Hex(5)NeuAc(1)	178	3	P02750	P02750 [178-191]		Leucine-rich alpha-2-glycoprotein OS=Homo sapiens GN=LRG1 PE=1 SV=2	3466.63438	0	0	0	0	0	0	0	0	0	0	0	0	0	0	0	0	7919717.814	0	0	0	0	0	0	0	0	0	0	0	29246269.96	0	0	0	0	0	0	0	0	0	0	0
NLFLNHSENATAK	1xHexNAc(4)Hex(5)Fuc(4) [N5]	HexNAc(4)Hex(5)Fuc(4)	203	18	P00738	P00738 [203-215]		Haptoglobin OS=Homo sapiens GN=HP PE=1 SV=1	3665.54681	0	0	0	0	4185538.876	0	1797717.309	0	0	0	0	0	0	0	0	0	0	0	0	0	0	0	0	0	3031572.841	0	0	0	0	0	0	0	0	0	0	0	0	0	2212206.985	1902683.138
FVEGSHNSTVSLTTK	1xHexNAc(4)Hex(5)Fuc(2)NeuAc(1) [N7]	HexNAc(4)Hex(5)Fuc(2)NeuAc(1)	3405	29	P04114	P04114 [3405-3419]		Apolipoprotein B-100 OS=Homo sapiens GN=APOB PE=1 SV=2	3812.59997	0	0	0	0	2311787.645	2326533.63	0	0	2524585.168	0	0	3640772.007	3408873.168	0	0	0	0	0	0	1903059.82	0	0	2204320.303	0	2041964.892	2473264.072	0	2794635.756	0	0	0	2662704.707	1393400.32	2973013.36	0	0	0	0	2411319.184	2199616.625
EEQFNSTFR	1xHexNAc(5)Hex(3)Fuc(1) [N5]	HexNAc(5)Hex(3)Fuc(1)	172	51	P01859	P01859 [172-180]		Ig gamma-2 chain C region OS=Homo sapiens GN=IGHG2 PE=1 SV=2	2805.13542	13643179.24	15355007.87	55735436.64	15074080.47	16885466.89	22333240.82	17225330.42	27228150.01	10198584.24	22463450.37	12384453.52	10851431.42	0	52164621.43	18197188.24	0	20881422.33	10100417	21214755.23	0	6504207.247	4163555.51	6412762.604	33910049.01	10672947.95	24187277.1	16979235.05	32382227.35	24405748.73	0	12489585.11	9671650.716	9992442.468	0	30335959.68	24203375.59	8336912.909	0	2702748.716	7428987.505
YKNNSDISSTR	1xHexNAc(4)Hex(5)Fuc(1)NeuAc(1) [N3]	HexNAc(4)Hex(5)Fuc(1)NeuAc(1)	44	49	P01871	P01871 [44-54]		Ig mu chain C region OS=Homo sapiens GN=IGHM PE=1 SV=3	3344.3528	4766923.123	5583236.008	4695538.53	8223101.35	4899223.396	8715708.396	3762274.165	11811408.14	16270219.57	8909156.766	10317732.99	12284488.43	0	14931787.5	17705110.37	29899486.74	0	5139442.277	47184238.38	8831659.271	13741357.42	4644036.66	5928153.878	5418466.442	11608650.52	7724856.976	3397514.115	3659163.802	5859598.983	13613151.8	0	8202238.644	8543130.718	8445459.217	0	14416574.08	14788292.67	0	6835626.385	0
AGLQAFFQVQECNK	1xCarbamidomethyl [C12];1xHexNAc(4)Hex(5)Fuc(4) [N13]	HexNAc(4)Hex(5)Fuc(4)	346	41	P00450	P00450 [346-359]		Ceruloplasmin OS=Homo sapiens GN=CP PE=1 SV=1	3846.60295	0	0	4306663.624	3332918.74	2634839.671	0	0	3755996.018	0	0	0	5156787.287	0	0	0	0	0	0	0	0	0	0	3707099.981	0	3590082.524	0	0	3053746.292	3876002.443	2702484.069	3899489.618	0	0	3029575.594	3523532.712	0	0	0	3614461.823	0
SVQEIQATFFYFTPNKTEDTIFLR	1xHexNAc(4)Hex(5)Fuc(2) [N15]	HexNAc(4)Hex(5)Fuc(2)	58	6	P02763	P02763 [58-81]		Alpha-1-acid glycoprotein 1 OS=Homo sapiens GN=ORM1 PE=1 SV=1	4810.15376	0	0	0	0	0	0	0	0	0	0	0	0	0	0	0	0	6502814.605	6590709.877	0	0	0	0	0	0	0	0	0	0	29962841.57	6144528.835	0	0	0	0	0	0	0	0	0	0
TPLTANITK	1xHexNAc(3)Hex(4)Fuc(1) [N6]	HexNAc(3)Hex(4)Fuc(1)	200	19	P01877	P01877 [200-208]		Ig alpha-2 chain C region OS=Homo sapiens GN=IGHA2 PE=1 SV=3	2362.06409	0	0	4032534.258	0	0	0	0	0	2493070.116	2763473.515	10135049.64	0	0	0	0	14069983.57	15327248.4	0	0	0	0	0	0	0	0	2777673.409	0	0	3339025.242	9385940.437	18314542.36	0	3169474.502	0	0	0	0	0	0	0
LNAENNATFYFK	1xHexNAc(4)Hex(5)Fuc(4) [N6]	HexNAc(4)Hex(5)Fuc(4)	289	34	P01042	P01042 [289-300]		Kininogen-1 OS=Homo sapiens GN=KNG1 PE=1 SV=2	3638.50355	0	0	0	0	0	0	0	0	3185040.909	0	0	5799046.23	0	0	0	0	0	0	0	0	0	0	0	0	4102739.61	0	0	0	0	3921706.915	0	0	0	4741223.98	0	0	0	0	6158867.417	0
ITYSIVQTNCSK	1xCarbamidomethyl [C10];1xHexNAc(4)Hex(5)Fuc(4) [N9]	HexNAc(4)Hex(5)Fuc(4)	197	22	P01042	P01042 [197-208]		Kininogen-1 OS=Homo sapiens GN=KNG1 PE=1 SV=2	3620.51748	0	0	7310393.758	0	0	0	0	0	0	0	0	7709068.71	0	0	0	0	0	0	0	0	0	0	0	0	0	0	0	0	0	0	0	0	0	0	5472971.334	0	0	0	0	0
ELHHLQEQNVSNAFLDKGEFYIGSK	1xHexNAc(7)Hex(8)Fuc(1) [N9]	HexNAc(7)Hex(8)Fuc(1)	754	14	P00450	P00450 [754-778]		Ceruloplasmin OS=Homo sapiens GN=CP PE=1 SV=1	5767.46835	0	5052218.569	0	7569124.875	0	0	0	9614509.68	8738145.175	8000849.765	0	14383045.62	11218529.98	0	7931834.045	0	0	7882462.625	0	0	0	15372167.03	8874087.377	0	0	0	5117402.728	6158265.877	0	0	0	8032908.345	0	0	0	0	7158147.143	0	5089160.554	0
VVLHPNYSQVDIGLIK	1xHexNAc(6)Hex(7)NeuAc(3) [N6]	HexNAc(6)Hex(7)NeuAc(3)	236	13	P00738	P00738 [236-251]		Haptoglobin OS=Homo sapiens GN=HP PE=1 SV=1	5021.1435	0	0	0	8946137.64	0	0	0	0	0	0	0	0	0	0	0	0	0	3002724.094	0	0	0	6180001.912	0	4378042.177	6668818.06	0	0	0	3076376.545	0	0	0	4594836.001	0	4199291.47	0	0	0	0	0
NLFLNHSENATAK	1xHexNAc(4)Hex(5)Fuc(2) [N5]	HexNAc(4)Hex(5)Fuc(2)	203	18	P00738	P00738 [203-215]		Haptoglobin OS=Homo sapiens GN=HP PE=1 SV=1	3373.43099	0	0	0	0	0	2650972.574	0	0	1509146.698	0	0	0	0	0	0	5267204.912	0	0	0	0	0	2357692.786	0	0	0	0	0	0	2914122.08	3246879.682	0	0	0	0	0	0	0	0	0	0
IIVPLNNRENISDPTSPLR	1xHexNAc(4)Hex(5)Fuc(3) [N10]	HexNAc(4)Hex(5)Fuc(3)	62	26	P01591	P01591 [62-80]		Immunoglobulin J chain OS=Homo sapiens GN=JCHAIN PE=1 SV=4	4208.93248	0	0	0	3206940.81	8233161.355	8180921.518	0	4329479.232	0	0	6349603.048	0	0	5500439.793	5160795.293	7553569.743	0	6770887.297	8416557.584	0	0	0	0	0	0	4045485.311	0	0	4323094.899	5772063.85	6749913.382	0	8769066.547	0	0	0	0	9310126.958	0	0
LAGKPTHVNVSVVMAEVDGTCY	1xCarbamidomethyl [C21];1xHexNAc(2)Hex(8) [N9]	HexNAc(2)Hex(8)	332	3	P01876	P01876 [332-353]		Ig alpha-1 chain C region OS=Homo sapiens GN=IGHA1 PE=1 SV=2	4049.72341	0	0	0	4457082.952	0	0	0	0	0	0	0	0	0	0	0	0	0	0	0	0	0	0	0	0	0	0	0	0	0	0	0	0	0	0	0	0	0	0	0	0
ELHHLQEQNVSNAFLDK	1xHexNAc(4)Hex(5)Fuc(4) [N9]	HexNAc(4)Hex(5)Fuc(4)	754	23	P00450	P00450 [754-770]		Ceruloplasmin OS=Homo sapiens GN=CP PE=1 SV=1	4228.81717	2686324.47	0	0	0	0	0	0	0	3386997.376	3345636.626	0	0	0	0	0	0	0	0	0	0	0	0	0	0	0	0	0	0	0	0	0	0	0	3803599.806	0	2616134.334	0	0	0	0
FNLTETSEAEIHQSFQHLLR	1xHexNAc(6)Hex(7)NeuAc(3) [N2]	HexNAc(6)Hex(7)NeuAc(3)	105	12	P01011	P01011 [105-124]		Alpha-1-antichymotrypsin OS=Homo sapiens GN=SERPINA3 PE=1 SV=2	5626.3265	0	0	0	13688668	0	0	0	0	9237290.169	0	0	0	0	0	0	0	0	8766823.499	0	0	5131968.383	0	5604070.217	2114095.331	10848178.55	0	3104177.273	3953674.689	14582191.54	0	0	5100132.68	6381495.839	0	7396618.633	0	3222716.499	0	19733151.8	5240273.454
FNLTETSEAEIHQSFQHLLR	1xHexNAc(7)Hex(8)NeuAc(1) [N2]	HexNAc(7)Hex(8)NeuAc(1)	105	18	P01011	P01011 [105-124]		Alpha-1-antichymotrypsin OS=Homo sapiens GN=SERPINA3 PE=1 SV=2	5409.26786	5377941.023	0	0	0	5083419.623	2821374.627	3932868.274	7580820.208	0	0	0	5415336.141	6312089.225	0	3565666.957	0	0	6078929.162	0	2989575.504	0	6952211.893	4571700.769	0	5173466.712	0	0	0	3807351.582	0	0	0	0	2055266.848	0	0	0	0	0	0
YDFNSSMLYSTAK	1xHexNAc(4)Hex(5)Fuc(2) [N4]	HexNAc(4)Hex(5)Fuc(2)	3462	39	P04114	P04114 [3462-3474]		Apolipoprotein B-100 OS=Homo sapiens GN=APOB PE=1 SV=2	3441.3806	0	0	7489557.172	0	0	5643221.265	6911660.526	0	0	0	0	8845302.259	7172372.975	6301337.174	0	0	0	0	0	0	4579329.061	9498281.837	0	0	5182230.717	0	8783649.929	0	0	0	0	9268560.08	0	14596401.29	5520262.241	0	7024498.506	0	0	8260033.305
VVLHPNYSQVDIGLIK	1xHexNAc(6)Hex(7)Fuc(4)NeuAc(1) [N6]	HexNAc(6)Hex(7)Fuc(4)NeuAc(1)	236	24	P00738	P00738 [236-251]		Haptoglobin OS=Homo sapiens GN=HP PE=1 SV=1	5023.1843	13888156.93	0	5933473.051	31295805.92	0	0	14677342.16	0	12847396.25	0	6090671.28	0	10394576.01	0	3675083.313	14582469.57	0	3002724.094	0	0	0	6180001.912	2462241.617	4378042.177	9065258.761	0	2266174.375	0	6000335.254	0	0	0	7650988.611	0	7429697.424	0	0	0	3864947.595	10203009.37
VYKPSAGNNSLYR	1xHexNAc(4)Hex(5)Fuc(1)NeuAc(2) [N8]	HexNAc(4)Hex(5)Fuc(1)NeuAc(2)	155	3	P02749	P02749 [155-167]		Beta-2-glycoprotein 1 OS=Homo sapiens GN=APOH PE=1 SV=3	3819.58465	17643353.01	22103545.34	0	14805437.14	24038544.94	8890931.459	13530491.4	17959075.48	15721788.11	18016746.42	0	13218611.75	15700816.55	11682884.08	18955039.1	18569117.6	0	22364472.21	10848038.43	13600081.77	9414014.241	15723816.4	10645173.88	2125545.836	4410922.371	6457375.774	0	12252422.81	9269221.034	8578764.034	0	17938070.8	10868835.11	8778493.9	13176375.45	39492951.1	24049257.75	0	8325686.489	12745307.39
ICDLLVANNHFAHFFAPQNLTNMNK	1xCarbamidomethyl [C2];1xOxidation [M23];1xHexNAc(4)Hex(5)Fuc(2)NeuAc(1) [N19]	HexNAc(4)Hex(5)Fuc(2)NeuAc(1)	267	24	P19827	P19827 [267-291]		Inter-alpha-trypsin inhibitor heavy chain H1 OS=Homo sapiens GN=ITIH1 PE=1 SV=3	5151.21137	7825331.936	13403812.28	0	3562112.577	9556437.378	6950600.09	11710638.64	13080927.67	5722519.428	3894490.239	0	20557323.54	10739583.62	5285860.165	13131991.06	0	0	11975466.54	0	6366366.979	18035255.17	21900479.84	15181461.42	0	8136416.203	0	18088826.95	11502067.49	0	6443533.048	0	25375077.7	2469948.926	12162928.55	3230695.787	0	10780948.38	0	23387429.36	15933939.45
TKPREEQFNSTFR	1xHexNAc(1)Fuc(1) [N9]	HexNAc(1)Fuc(1)	168	53	P01859	P01859 [168-180]		Ig gamma-2 chain C region OS=Homo sapiens GN=IGHG2 PE=1 SV=2	1988.95598	4215296.71	2466894.144	0	1083532.552	0	21214534.79	2302593.468	2289185.305	1979593.056	0	0	3137090.701	571600.7266	12520912.49	2077029.725	39791527.88	0	0	6284634.641	24101264.56	2531665.366	0	2100675.865	0	0	6662943.203	22334445	5024372.821	0	12989139.24	0	1784852.954	4181813.012	100145478	16747568.66	16000105.71	2169619.21	0	14782638.45	46582141.14
EEQFNSTYR	1xHexNAc(1)Fuc(1) [N5]	HexNAc(1)Fuc(1)	173	5	P01861	P01861 [173-181]		Ig gamma-4 chain C region OS=Homo sapiens GN=IGHG4 PE=1 SV=1	1522.65437	0	0	0	0	0	0	0	0	0	0	0	0	0	1541630.226	0	0	0	0	0	0	0	0	0	0	0	0	0	1227719.521	0	0	0	0	0	10477830.16	0	2000758.64	0	0	0	0
LSLHRPALEDLLLGSEANLTCTLTGLR	1xCarbamidomethyl [C21];1xHexNAc(3)Hex(4)Fuc(2) [N18]	HexNAc(3)Hex(4)Fuc(2)	127	14	P01876	P01876 [127-153]		Ig alpha-1 chain C region OS=Homo sapiens GN=IGHA1 PE=1 SV=2	4513.1635	52401538.8	146487013.9	37349897.42	93327075.44	156787299.2	91577322.68	37690241.41	20950764.55	84087672.98	89970274.75	86132566.89	126430303.6	126744007.6	64048953.9	82702767.61	147225474.2	92867429.21	111720648.8	64279001.57	102140231	27208296.01	88195463.88	7842846.23	45740241.77	32083813.19	110932026	92524257.06	9049054.385	41767382.65	41621257.9	76315607.09	100229188	73138626.92	95527165.79	17699847.89	85997637.23	204240353.1	74225280.44	0	104261621.4
KYNSQNQSNNQFVLYR	1xHexNAc(4)Hex(5)Fuc(2)NeuAc(1) [N6]	HexNAc(4)Hex(5)Fuc(2)NeuAc(1)	43	24	P01042	P01042 [43-58]		Kininogen-1 OS=Homo sapiens GN=KNG1 PE=1 SV=2	4208.7658	0	0	0	0	0	0	0	0	0	0	0	0	0	0	0	0	0	0	0	0	0	0	0	0	0	0	0	0	0	0	0	0	0	0	0	0	0	0	0	0
SRYPHKPEINSTTHPGADLQENFCRNPDSSTTGPWCYTTDPTVR	2xCarbamidomethyl [C24; C36];1xHexNAc(4)Hex(7)NeuAc(1) [N10]	HexNAc(4)Hex(7)NeuAc(1)	134	48	P00734	P00734 [134-177]		Prothrombin OS=Homo sapiens GN=F2 PE=1 SV=2	7328.10072	0	11457785.18	0	0	9054491.952	5711463.38	9213415.363	15732048.24	11061690.89	5411850.756	0	16805357.27	6056055.778	4162499.136	5485580.141	0	0	0	0	2560989.002	9320613.65	0	4420436.36	0	2868525.905	0	11969562.21	0	0	0	0	0	3875946.529	4768338.943	5082946.232	2952198.441	37715608.81	14621545.44	26082297.13	0
HANWTLTPLK	1xHexNAc(4)Hex(5)NeuAc(1) [N3]	HexNAc(4)Hex(5)NeuAc(1)	251	12	P27169	P27169 [251-260]		Serum paraoxonase/arylesterase 1 OS=Homo sapiens GN=PON1 PE=1 SV=3	3094.32434	0	0	0	0	0	0	0	0	0	0	0	0	0	0	0	5239101.258	0	0	0	0	0	0	0	0	0	0	0	0	0	0	0	0	0	0	0	0	0	0	0	0
GGNSNGALCHFPFLYNNHNYTDCTSEGRR	2xCarbamidomethyl [C9; C23];1xHexNAc(4)Hex(5)NeuAc(1) [N19]	HexNAc(4)Hex(5)NeuAc(1)	412	70	P02751	P02751 [412-440]		Fibronectin OS=Homo sapiens GN=FN1 PE=1 SV=4	5272.12714	14256278.56	18848247.81	0	5365290.906	13714564.02	4884300.392	34549775.64	12354751.79	3449323.888	8375820.138	0	14892288.23	20027897.64	5000757.517	14668990.2	0	0	18429737.34	7426093.592	6969942.227	5316886.777	11405760.22	20321886.58	0	8362526.633	0	20017333.74	55039726.43	0	20673818.6	0	13149213.69	0	7311557.444	5232285.574	21923112.48	0	16112356.58	42695800.51	95140900.84
VVLHPNYSQVDIGLIK	1xHexNAc(7)Hex(8)Fuc(1) [N6]	HexNAc(7)Hex(8)Fuc(1)	236	31	P00738	P00738 [236-251]		Haptoglobin OS=Homo sapiens GN=HP PE=1 SV=1	4659.04735	0	4294485.736	0	0	0	0	0	0	0	0	0	0	0	0	3541347.177	0	2380601.567	0	0	4643284.672	0	0	8546454.523	5249895.891	0	0	0	6806336.424	0	2866204.426	5252387.698	11491900.55	0	4204505.775	0	0	0	0	0	0
HANWTLTPLK	1xHexNAc(4)Hex(5)NeuAc(2) [N3]	HexNAc(4)Hex(5)NeuAc(2)	251	68	P27169	P27169 [251-260]		Serum paraoxonase/arylesterase 1 OS=Homo sapiens GN=PON1 PE=1 SV=3	3385.41976	8441076.579	10721380.56	12872222.45	7346730.197	0	7797613.415	8788815.867	8386524.847	6649300.136	11572761.81	0	12036468.31	22585457.6	6310994.001	17413340.45	7716298.322	0	6724010.194	0	10371171.84	15712417.88	10077051.22	13126278.64	0	4015681.421	0	13863167.96	14146565.69	0	10476857.7	5889852.826	20658952.88	0	12221764.17	6823015.272	0	19947364.61	22035784.95	25605676.66	19694267.54
ALQAVYSMMSWPDDVPPEGWNR	1xHexNAc(4)Hex(5)Fuc(2)NeuAc(1) [N21]	HexNAc(4)Hex(5)Fuc(2)NeuAc(1)	358	20	P00751	P00751 [358-379]		Complement factor B OS=Homo sapiens GN=CFB PE=1 SV=2	4754.95163	9409958.191	0	0	0	0	0	0	14343546.06	0	0	0	0	0	0	15409874.72	0	0	0	0	0	10762605.75	0	12969966.82	0	0	0	0	0	0	0	0	0	0	0	0	0	0	0	0	0
LQKNNITK	1xHexNAc(4)Hex(5)Fuc(1)NeuAc(1) [N5]	HexNAc(4)Hex(5)Fuc(1)NeuAc(1)	1348	106	Q6ZMW3	Q6ZMW3 [1348-1355]		Echinoderm microtubule-associated protein-like 6 OS=Homo sapiens GN=EML6 PE=2 SV=2	3018.30294	36542314.14	66420471.7	27488769.67	46781583.55	65673290.14	32587631.89	56285071.64	41752772.57	80341071.45	130527102.8	86031981.74	57885484.39	86139172.43	91455968.33	52045937.98	31262615.63	147933147.3	9960873.111	29118339.77	70026036.58	19117501.2	43150048.62	50680495.48	22259632.05	80126687.74	98138072.13	34945143.22	48676311.84	63346308.62	88224189.91	82721068.64	42019936.58	119387400.7	86723509.02	42497452.07	37985464.44	79188757.17	0	27700574.94	22078552.33
LNAENNATFYFK	1xHexNAc(4)Hex(5)Fuc(2) [N6]	HexNAc(4)Hex(5)Fuc(2)	289	12	P01042	P01042 [289-300]		Kininogen-1 OS=Homo sapiens GN=KNG1 PE=1 SV=2	3346.38773	0	0	5068226.421	0	0	0	0	0	0	0	4165898.35	0	0	0	0	6522855.005	2868301.844	0	0	0	0	0	0	0	0	0	0	0	4995263.317	4648772.026	4800627.869	0	0	0	0	0	0	0	0	0
LGNWSAMPSCK	1xCarbamidomethyl [C10];1xOxidation [M7];1xHexNAc(4)Hex(5)NeuAc(1) [N3]	HexNAc(4)Hex(5)NeuAc(1)	251	64	P02749	P02749 [251-261]		Beta-2-glycoprotein 1 OS=Homo sapiens GN=APOH PE=1 SV=3	3180.23758	3192420.16	5467364.165	8112630.268	2688942.497	2415335.102	2468781.455	0	5588877.928	0	3001790.748	0	5590875.304	0	0	2804095.297	3615355.02	0	0	0	0	6128916.263	4107659.564	2713905.737	1112766.675	0	0	6633986.376	2246821.22	3950194.259	0	5987738.666	2439772.105	0	4943633.034	0	0	4893935.168	0	4379397.22	4428344.225
VTACHSSQPNATLYK	1xCarbamidomethyl [C4];1xHexNAc(4)Hex(5)Fuc(4) [N10]	HexNAc(4)Hex(5)Fuc(4)	27	19	P05543	P05543 [27-41]		Thyroxine-binding globulin OS=Homo sapiens GN=SERPINA7 PE=1 SV=2	3883.61932	0	0	0	2519259.654	0	4135101.168	2180348.464	0	0	0	0	2762441.774	1872630.025	2211644.133	2283774.375	0	0	0	0	3006242.861	0	0	2973938.311	0	1938285	0	0	0	0	0	0	2376491.463	0	0	0	0	4489820.725	0	3196465.7	2886342.499
IIVPLNNRENISDPTSPLR	1xHexNAc(4)Hex(5)Fuc(4) [N10]	HexNAc(4)Hex(5)Fuc(4)	62	28	P01591	P01591 [62-80]		Immunoglobulin J chain OS=Homo sapiens GN=JCHAIN PE=1 SV=4	4354.99038	3908435.881	0	0	0	0	0	3968714.89	0	0	0	0	0	0	0	0	0	0	0	0	3504259.569	0	0	0	0	0	4781055.442	0	0	0	0	0	0	0	5923143.119	0	0	0	11959416.88	0	0
LAGKPTHVNVSVVMAEVDGTC	1xCarbamidomethyl [C21];1xOxidation [M14];1xHexNAc(4)Hex(5)Fuc(3) [N9]	HexNAc(4)Hex(5)Fuc(3)	332	21	P01876	P01876 [332-352]		Ig alpha-1 chain C region OS=Homo sapiens GN=IGHA1 PE=1 SV=2	4260.829	0	0	0	2429192.991	0	0	4068129.848	0	0	1652915.823	4002425.791	0	2268224.558	0	0	0	3216037.107	0	0	0	2747245.833	0	2936934.384	0	1148580.702	0	0	0	2539187.648	6134239.377	6917342.518	0	0	0	0	0	0	0	0	0
FNLTETSEAEIHQSFQHLLR	1xHexNAc(6)Hex(7)Fuc(1)NeuAc(3) [N2]	HexNAc(6)Hex(7)Fuc(1)NeuAc(3)	105	4	P01011	P01011 [105-124]		Alpha-1-antichymotrypsin OS=Homo sapiens GN=SERPINA3 PE=1 SV=2	5772.38441	3184746.959	3765709.371	0	6534638.696	0	0	0	0	7699340.859	0	0	0	0	0	0	0	0	10188077.38	0	0	0	6964251.153	0	9825355.018	8146648.205	0	0	0	10477753.53	0	0	0	3919426.259	0	0	0	0	0	0	0
YAEDKFNETTEK	1xHexNAc(4)Hex(5)Fuc(2)NeuAc(1) [N7]	HexNAc(4)Hex(5)Fuc(2)NeuAc(1)	396	40	P43652	P43652 [396-407]		Afamin OS=Homo sapiens GN=AFM PE=1 SV=1	3680.46247	0	3453032.42	0	0	2006932.34	0	0	0	0	0	0	0	0	0	0	4784774.963	0	0	3945372.351	0	0	0	0	0	0	0	0	0	0	0	0	0	0	0	7324759.959	0	8970257.467	0	0	0
ERSWPAVGNCSSALR	1xCarbamidomethyl [C10];1xHexNAc(4)Hex(5)NeuAc(2) [N9]	HexNAc(4)Hex(5)NeuAc(2)	179	78	P02790	P02790 [179-193]		Hemopexin OS=Homo sapiens GN=HPX PE=1 SV=2	3894.585	52680885.59	80878898.49	41790982.11	48361388.32	76277906.32	46059326.09	61980903	82076373.12	50082344.05	51083464.1	14925474.81	86252364.74	66793811.72	21560307.13	50373317.64	32609356.99	12301247.31	40259916.53	17938450.09	71110993.49	89545936.1	39139329.2	72874461.3	44952939.05	38561383.58	5848125.647	66204089.56	55163867.84	41545047.89	26028185.35	41496954.56	76663414.59	40038303.92	58797891.25	55269994	24551935.75	100295979.1	9424029.906	176213626.5	95198611.84
FVEGSHNSTVSLTTK	1xHexNAc(3)Hex(4) [N7]	HexNAc(3)Hex(4)	3405	33	P04114	P04114 [3405-3419]		Apolipoprotein B-100 OS=Homo sapiens GN=APOB PE=1 SV=2	2864.25654	0	0	0	0	0	716003.4329	0	0	1760171.048	0	0	0	0	0	0	0	0	2587403.947	0	0	0	0	2137746.701	0	0	0	1946465.179	0	2026636.882	0	0	0	0	1403037.1	0	0	0	0	2147561.287	2558470.804
LSLHRPALEDLLLGSEANLTCTLTGLR	1xCarbamidomethyl [C21];1xHexNAc(5)Hex(4)NeuGc(1) [N18]	HexNAc(5)Hex(4)NeuGc(1)	127	6	P01876	P01876 [127-153]		Ig alpha-1 chain C region OS=Homo sapiens GN=IGHA1 PE=1 SV=2	4934.29675	0	0	8333640.283	0	7944952.048	0	3116504.01	2360179.917	0	0	3036470.628	6683188.16	8395821.458	1737209.939	6294504.616	34330118.08	0	4631223.009	0	2560979.361	0	4659044.059	0	6054361.816	0	7782066.872	8038296.998	0	0	15511502.23	23970053.06	0	0	0	5028483.843	0	0	0	3102790.702	0
LAGKPTHVNVSVVMAEVDGTC	1xCarbamidomethyl [C21];1xHexNAc(1)Fuc(1) [N9]	HexNAc(1)Fuc(1)	332	3	P01876	P01876 [332-352]		Ig alpha-1 chain C region OS=Homo sapiens GN=IGHA1 PE=1 SV=2	2533.21603	0	0	0	0	0	0	0	0	7174494.623	0	0	0	0	0	0	0	7652238.324	0	0	0	0	0	0	0	0	5739740.035	0	0	0	0	0	0	0	0	0	0	0	0	0	0
VVLHPNYSQVDIGLIK	1xHexNAc(5)Hex(6)Fuc(3)NeuAc(1) [N6]	HexNAc(5)Hex(6)Fuc(3)NeuAc(1)	236	16	P00738	P00738 [236-251]		Haptoglobin OS=Homo sapiens GN=HP PE=1 SV=1	4511.99419	9645218.92	0	0	4337899.115	0	6058944.056	0	0	0	0	0	0	7835773.56	0	0	0	16923642.89	0	0	0	0	8153123.476	0	26131354.25	6565551.91	0	0	0	12678751.74	3208377.71	0	0	4776509.361	0	0	0	0	0	0	0
FVEGSHNSTVSLTTK	1xHexNAc(4)Hex(5)Fuc(2) [N7]	HexNAc(4)Hex(5)Fuc(2)	3405	45	P04114	P04114 [3405-3419]		Apolipoprotein B-100 OS=Homo sapiens GN=APOB PE=1 SV=2	3521.50455	0	0	0	1804531.414	0	0	4695307.387	0	2189991.225	3081863.997	0	6954945.649	0	3712336.771	0	0	2765146.928	0	0	2549882.556	0	8558993.865	3458639.781	0	2778295.779	2544807.345	3593439.354	0	2436897.681	3197407.34	0	4668496.054	0	3486311.42	3278825.136	0	0	0	7422051.133	3400581.575
VYKPSAGNNSLYR	1xHexNAc(4)Hex(5)Fuc(2) [N8]	HexNAc(4)Hex(5)Fuc(2)	155	15	P02749	P02749 [155-167]		Beta-2-glycoprotein 1 OS=Homo sapiens GN=APOH PE=1 SV=3	3383.45173	2211394.291	20512185.26	0	0	15535312.32	3367337.705	0	2907258.787	8936083.017	2106164.197	5623567.7	15745224.05	4339245.131	1217699.069	3573110.304	12960161.09	1936602.814	0	0	0	4551556.534	0	4721247.157	0	2879684.639	2757090.54	0	17145893.98	2513160.035	5927265.054	3087289.083	3793904.65	3921051.775	0	2051127.024	0	4649837.937	0	20066426.3	0
SRYPHKPEINSTTHPGADLQENFCR	1xCarbamidomethyl [C24];1xHexNAc(4)Hex(5)Fuc(4) [N10]	HexNAc(4)Hex(5)Fuc(4)	134	18	P00734	P00734 [134-158]		Prothrombin OS=Homo sapiens GN=F2 PE=1 SV=2	5161.20946	0	0	0	0	0	0	0	0	0	0	0	0	0	0	0	0	0	0	0	0	9068236.276	0	0	0	8078734.506	0	0	0	3374109.757	0	0	4701765.162	0	0	0	0	4019565.762	0	0	3775624.675
VVLHPNYSQVDIGLIK	1xHexNAc(6)Hex(7)NeuAc(2) [N6]	HexNAc(6)Hex(7)NeuAc(2)	236	6	P00738	P00738 [236-251]		Haptoglobin OS=Homo sapiens GN=HP PE=1 SV=1	4730.04808	12124372.14	4820868.622	0	11685234.19	0	0	0	0	5843945.86	0	0	0	0	0	3439666.043	0	0	13520286.73	0	3365586.002	6212618.321	0	6471754.355	0	0	4673053.482	9572687.345	0	6724883.323	0	0	6463392.23	7488629.619	0	0	0	0	10736305.22	0	4021606.532
MDGASNVTCINSR	1xCarbamidomethyl [C9];1xHexNAc(4)Hex(5) [N6]	HexNAc(4)Hex(5)	1024	11	P08603	P08603 [1024-1036]		Complement factor H OS=Homo sapiens GN=CFH PE=1 SV=4	3047.20728	0	0	9698096.386	0	0	0	0	0	0	0	7433630.796	0	0	0	0	8607464.761	6193325.526	0	0	0	0	0	0	0	0	0	0	0	5265320.157	6543451.377	3543177.549	0	0	0	0	0	0	0	0	0
KLPPGLLANFTLLR	1xHexNAc(4)Hex(5)Fuc(2) [N9]	HexNAc(4)Hex(5)Fuc(2)	178	3	P02750	P02750 [178-191]		Leucine-rich alpha-2-glycoprotein OS=Homo sapiens GN=LRG1 PE=1 SV=2	3467.65479	0	0	0	3781032.403	0	2912524.804	0	0	0	3285298.829	0	4743674.748	0	0	0	12075783.26	8714253.037	0	0	0	0	0	0	5366053.511	2981264.92	0	0	0	3047295.609	0	4833196.283	0	0	0	0	0	0	0	0	0
QLAHQSNSTNIFFSPVSIATAFAMLSLGTK	1xHexNAc(4)Hex(7)NeuAc(1) [N7]	HexNAc(4)Hex(7)NeuAc(1)	64	3	P01009	P01009 [64-93]		Alpha-1-antitrypsin OS=Homo sapiens GN=SERPINA1 PE=1 SV=3	5419.41772	0	0	0	0	0	0	0	0	0	1260493.088	0	0	0	0	0	0	715161.6728	0	0	0	0	0	0	15709363.02	496612.9513	0	0	0	0	0	0	0	0	0	0	0	0	0	0	0
RNPPMGGNVVIFDTVITNQEEPYQNHSGR	1xHexNAc(4)Hex(5)Fuc(1)NeuAc(1) [N25]	HexNAc(4)Hex(5)Fuc(1)NeuAc(1)	122	25	P02745	P02745 [122-150]		Complement C1q subcomponent subunit A OS=Homo sapiens GN=C1QA PE=1 SV=2	5329.31057	14158252.25	0	3740568.445	0	5838702.213	3844226.757	0	8601707.476	3858106.876	2997205.22	0	0	8634521.482	0	5410073.303	0	3046732.271	6966837.59	54824818.95	13774911.54	0	0	11732899.51	0	0	2711537.734	0	10762924.98	0	0	0	5840242.096	4179098.938	0	0	8306112.065	0	10703632.9	6058766.736	6519592.318
LSDLSINSTECLHVHCR	2xCarbamidomethyl [C11; C16];1xHexNAc(4)Hex(5)Fuc(2)NeuAc(1) [N7]	HexNAc(4)Hex(5)Fuc(2)NeuAc(1)	171	63	P05156	P05156 [171-187]		Complement factor I OS=Homo sapiens GN=CFI PE=1 SV=2	4246.75181	5784253.923	6923417.298	0	4696514.337	7853983.52	6303150.595	3290893.097	10405462.16	8216128.606	10586207.44	0	11262148.04	9407229.297	8359750.715	4417244.913	0	0	5218305.096	0	7482416.027	9233362.613	12788006.87	10477574.94	0	3081540.604	0	3315662.293	3003070.159	0	2521190.465	0	11015961.65	0	12108955.46	3917490.982	0	5446844.595	5961135.722	7412523.481	9712768.072
ERSWPAVGNCSSALR	1xCarbamidomethyl [C10];1xHexNAc(4)Hex(5)NeuAc(1) [N9]	HexNAc(4)Hex(5)NeuAc(1)	179	28	P02790	P02790 [179-193]		Hemopexin OS=Homo sapiens GN=HPX PE=1 SV=2	3603.48959	16341393.44	14825597.48	54304877.73	20884353.38	27064576.48	15620586.65	18264210.4	20450650.12	15609738.92	15085627.71	39604288.33	27718734.89	22570049.94	7821060.651	15181908.52	75858650.21	38601296.06	19973817.76	2795939.549	16968520.28	22214917.59	4871335.107	20253860.47	14828568.05	8780747.562	0	15943553.87	15371339.23	61337009.18	67895149.61	62123712.54	29226255.07	12810672.82	18976329.4	20687114.6	3921611.158	19765253.72	0	25850857.81	26611337.6
LSLHRPALEDLLLGSEANLTCTLTGLR	1xCarbamidomethyl [C21];1xHexNAc(5)Hex(3)Fuc(1) [N18]	HexNAc(5)Hex(3)Fuc(1)	127	3	P01876	P01876 [127-153]		Ig alpha-1 chain C region OS=Homo sapiens GN=IGHA1 PE=1 SV=2	4611.21151	0	0	53784866.53	6652317.155	108562580.9	82105702.56	63505286.97	89392747.41	49323694.5	5038501.648	64436822.28	108518111	0	63408349.66	0	0	31087869.12	103902779.7	61835711.3	0	0	89680237.34	0	27436635.19	2514176.049	127088014.5	121592030.3	0	172495454.7	22177409.97	23769920.66	0	2703866.006	63399375.61	70829636.02	115870445.1	0	146258779.7	0	0
THTNISESHPNATFSAVGEASICEDDWNSGER	1xCarbamidomethyl [C23];1xHexNAc(2)Hex(2) [N11];1xHexNAc(9)Hex(3)Fuc(1) [N4]	HexNAc(9)Hex(3)Fuc(1); HexNAc(2)Hex(2)	269	3	P01871	P01871 [269-300]		Ig mu chain C region OS=Homo sapiens GN=IGHM PE=1 SV=3	6708.71007	5083453.3	0	8219776.839	0	3634444.019	0	0	0	3145874.808	5456982.328	0	4173354.76	0	2436782.074	0	0	0	0	0	0	0	0	0	0	0	0	0	0	0	0	0	0	0	0	0	0	0	0	0	0
ELHHLQEQNVSNAFLDKGEFYIGSK	1xHexNAc(5)Hex(6)Fuc(1)NeuAc(3) [N9]	HexNAc(5)Hex(6)Fuc(1)NeuAc(3)	754	3	P00450	P00450 [754-778]		Ceruloplasmin OS=Homo sapiens GN=CP PE=1 SV=1	5910.49021	0	0	0	0	0	0	0	0	0	0	0	0	0	0	0	0	0	4263534.09	9268316.509	0	0	0	0	0	14291059.16	0	0	0	0	0	0	0	0	0	0	0	0	0	0	0
TPLTANITK	1xHexNAc(5)Hex(5)Fuc(1) [N6]	HexNAc(5)Hex(5)Fuc(1)	200	50	P01877	P01877 [200-208]		Ig alpha-2 chain C region OS=Homo sapiens GN=IGHA2 PE=1 SV=3	2930.27566	38565315.72	32685069.76	52153414.18	36298941.83	61965107.09	23219699.84	33409852.23	22694564.88	65522554.23	96707355.09	161979790.5	53433614.25	3429149.121	32592679.64	29684642.55	69449644.03	129316191.2	5440876.549	26880849.59	41119297.05	10749086.96	40976283.2	33858540.84	19318110.25	28283678.15	69777590.71	19717262.87	55060757.21	81460010.92	133240366.9	102770173.8	21659570.73	119088820.7	23347899.99	43658768.19	30039376.21	99450859.65	0	21948347.04	11810260.48
HLGADNVSDPTSGLDFQLTSPEVSQTDK	1xHexNAc(5)Hex(5)Fuc(1)NeuAc(1) [N6]	HexNAc(5)Hex(5)Fuc(1)NeuAc(1)	671	35	Q6P3S1	Q6P3S1 [671-698]		DENN domain-containing protein 1B OS=Homo sapiens GN=DENND1B PE=1 SV=2	5221.21062	0	14640895.78	4691486.427	10474836.97	0	24824969.14	10658471.09	20849531.43	0	62491012.49	0	10597449.28	4209618.919	15684089.75	4692824.716	0	1791511.902	0	12820668.01	14044776.64	2214474.623	9888281.304	0	2015613.117	11486227.97	0	0	0	6750669.375	4081055.303	18367924.69	0	0	9669440.687	8749203.642	23104484.16	0	0	0	7854883.921
VNFTEIQK	1xHexNAc(4)Hex(5)Fuc(1)NeuAc(2) [N2]	HexNAc(4)Hex(5)Fuc(1)NeuAc(2)	250	4	P02771	P02771 [250-257]		Alpha-fetoprotein OS=Homo sapiens GN=AFP PE=1 SV=1	3329.35582	0	0	0	0	0	0	0	0	19707494.92	0	0	0	0	0	0	0	0	0	0	0	0	0	0	0	0	40308372.21	0	0	0	0	0	0	0	0	0	0	0	0	0	0
LQNNENNISCVER	1xCarbamidomethyl [C10];1xHexNAc(4)Hex(5)Fuc(4) [N7]	HexNAc(4)Hex(5)Fuc(4)	120	22	Q03591	Q03591 [120-132]		Complement factor H-related protein 1 OS=Homo sapiens GN=CFHR1 PE=1 SV=2	3796.54689	0	0	0	2512054.704	0	0	0	0	0	0	0	0	3602047.326	0	0	0	0	0	0	0	2973285.903	2945891.539	0	0	0	0	0	0	0	0	0	0	0	0	2718297.653	0	2994843.01	0	0	0
NLFLNHSENATAK	1xHexNAc(4)Hex(5) [N5]	HexNAc(4)Hex(5)	203	6	P00738	P00738 [203-215]		Haptoglobin OS=Homo sapiens GN=HP PE=1 SV=1	3081.31518	0	0	0	0	0	0	0	0	0	0	0	0	0	0	0	0	3348992.729	0	0	0	0	0	0	0	0	0	0	0	1222747.663	0	0	0	0	0	0	0	0	0	0	0
QLAHQSNSTNIFFSPVSIATAFAMLSLGTK	1xHexNAc(7)Hex(7) [N7]	HexNAc(7)Hex(7)	64	4	P01009	P01009 [64-93]		Alpha-1-antitrypsin OS=Homo sapiens GN=SERPINA1 PE=1 SV=3	5737.56042	0	0	0	0	0	0	0	0	0	0	2294922.487	0	0	0	0	0	0	0	0	0	0	0	0	0	5420075.584	0	0	0	11913430.04	1884253.998	5765355.381	5189600.834	0	0	0	0	0	0	0	0
MDGASNVTCINSR	1xCarbamidomethyl [C9];1xHexNAc(4)Hex(5)Fuc(4) [N6]	HexNAc(4)Hex(5)Fuc(4)	1024	33	P08603	P08603 [1024-1036]		Complement factor H OS=Homo sapiens GN=CFH PE=1 SV=4	3631.43892	0	0	0	0	0	0	0	5526511.97	3377681.613	0	0	0	0	0	0	0	0	0	4479975.517	0	0	0	0	0	0	0	7071362.906	4671166.733	0	0	0	0	0	0	3530715.076	0	0	0	0	0
EEQFNSTYR	1xHexNAc(4)Hex(3)Fuc(1) [N5]	HexNAc(4)Hex(3)Fuc(1)	173	62	P01861	P01861 [173-181]		Ig gamma-4 chain C region OS=Homo sapiens GN=IGHG4 PE=1 SV=1	2618.05096	10042974.1	24935731.12	88687965.19	13756652.21	14007038.91	16854989.73	60630582.48	29944156.6	32233647.6	157904117.6	16503574.29	35293199.5	2602132.745	59782884.81	16866407.59	15339005.75	109694020.3	63386021.57	9659954.833	21907737.97	12475991.31	14180871.54	48093473.52	28627120.87	43959914.06	49416803.66	0	29512485.73	19249239.65	15042076.62	12118727.74	18393640.09	81170547.63	47645735.4	40535563.95	44633465.49	27196712.95	0	17222373.81	8490557.304
TVLTPATNHMGNVTFTIPANR	1xOxidation [M10];1xHexNAc(3)Hex(5) [N12]	HexNAc(3)Hex(5)	74	24	P01024	P01024 [74-94]		Complement C3 OS=Homo sapiens GN=C3 PE=1 SV=2	3690.65726	2251049.844	0	0	0	0	0	0	0	0	0	0	0	0	0	0	0	0	0	0	0	0	0	0	0	0	0	0	0	0	0	0	0	0	2318789.069	0	0	0	0	0	2678569.449
LQKNNITK	1xHexNAc(5)Hex(5)Fuc(1)NeuAc(1) [N5]	HexNAc(5)Hex(5)Fuc(1)NeuAc(1)	1348	147	Q6ZMW3	Q6ZMW3 [1348-1355]		Echinoderm microtubule-associated protein-like 6 OS=Homo sapiens GN=EML6 PE=2 SV=2	3221.38231	74904453.5	66088895.94	25676574.99	49910935.76	123029553.1	33578411.4	43874124.25	33564849.19	113698912.5	90737810.01	95459737.66	105856597.7	69116991.04	85489719.92	62481026.96	40121727.3	68185959.34	10475693.17	27958704.64	82996311.26	29284079.03	76315389.69	55890852.78	30571063.15	60348564.98	94034619.16	32206811.47	74297162.3	48055779.34	66803929.55	119675914.5	53831874.82	193281993.1	51498245.26	59905703.58	32577736.61	172003753.1	0	45282210.92	10134326.21
YKNNSDISSTR	1xHexNAc(5)Hex(5)Fuc(1)NeuAc(1) [N3]	HexNAc(5)Hex(5)Fuc(1)NeuAc(1)	44	35	P01871	P01871 [44-54]		Ig mu chain C region OS=Homo sapiens GN=IGHM PE=1 SV=3	3547.43217	15606705.07	1307758.426	0	4977930.467	4948266.127	2546327.536	4058892.361	12103180.2	15062994.34	13094852.69	6615774.653	15940640.79	0	3763874.948	16390413.08	41673438.09	0	11155229.31	80363178.6	19227405.03	10502391.95	2010656.802	7537726.399	3736597.196	4167436.336	8175211.601	0	15823018.07	3092632.823	0	0	5429899.761	43352856.69	4668469.715	6104325.561	13299132.99	18524315.03	0	10366456.38	11125667.82
TPLTANITK	1xHexNAc(3)Hex(3)Fuc(1) [N6]	HexNAc(3)Hex(3)Fuc(1)	200	2	P01877	P01877 [200-208]		Ig alpha-2 chain C region OS=Homo sapiens GN=IGHA2 PE=1 SV=3	2200.01127	0	0	0	0	0	0	0	0	0	0	0	0	0	0	0	0	2923796.574	0	0	0	0	0	0	0	0	0	0	0	0	0	0	0	0	0	0	0	0	0	0	0
EEQFNSTFR	1xHexNAc(4)Hex(4)Fuc(1) [N5]	HexNAc(4)Hex(4)Fuc(1)	172	107	P01859	P01859 [172-180]		Ig gamma-2 chain C region OS=Homo sapiens GN=IGHG2 PE=1 SV=2	2764.10887	0	42013647.37	99455445.08	15993166.14	17072515.35	30920509.29	19801346.24	10441381.75	6953131.061	23857515.27	38137454.82	42377848.08	0	114726094.4	45810697.05	37783309.55	55301825.48	19291670.51	15551912.59	6155742.955	4816526.369	0	0	26648017.54	31252084.33	23947607.09	17829691.94	29861228.83	45151830.6	18930411.34	40550393.16	13211306.07	16045668.57	31790253.44	20727940.56	33877299.34	0	0	4011810.594	0
LSLHRPALEDLLLGSEANLTCTLTGLR	1xCarbamidomethyl [C21];1xHexNAc(4)Hex(4)Fuc(1)NeuAc(1) [N18]	HexNAc(4)Hex(4)Fuc(1)NeuAc(1)	127	7	P01876	P01876 [127-153]		Ig alpha-1 chain C region OS=Homo sapiens GN=IGHA1 PE=1 SV=2	4861.28038	5494994.794	6356675.195	0	0	0	0	0	0	3870899.454	0	5590060.779	0	0	0	0	0	0	9037311.929	4921175.758	6111602.786	0	0	0	0	3386780.556	13403774.77	5268273.089	0	0	4150841.168	3394040.523	6375479.839	7094814.668	7746680.672	0	0	0	19694666.57	0	0
GGNSNGALCHFPFLYNNHNYTDCTSEGRR	2xCarbamidomethyl [C9; C23];1xHexNAc(4)Hex(5)Fuc(2) [N19]	HexNAc(4)Hex(5)Fuc(2)	412	104	P02751	P02751 [412-440]		Fibronectin OS=Homo sapiens GN=FN1 PE=1 SV=4	5273.14754	19387569.54	38684614.1	7332134.48	7415955.565	20079720.97	11750953.22	33628691.9	18750690.17	9226381.9	10485060.95	21254202.05	23336991.01	26369490.35	8906067.989	20135737.54	5244879.58	0	26763917.73	31433311.27	15036464.84	5316886.777	12973290.26	15381186.86	0	9133639.893	0	26313766.83	44502043.93	0	23494183.07	4069353.889	31603626.67	0	14433387.09	17528692.07	27551636.38	0	25246487.35	35707684.31	50326166.85
FNLTETSEAEIHQSFQHLLR	1xHexNAc(5)Hex(6)Fuc(1)NeuAc(3) [N2]	HexNAc(5)Hex(6)Fuc(1)NeuAc(3)	105	7	P01011	P01011 [105-124]		Alpha-1-antichymotrypsin OS=Homo sapiens GN=SERPINA3 PE=1 SV=2	5407.25221	5377941.023	0	0	0	5083419.623	2821374.627	3932868.274	10698609.37	0	0	0	5415336.141	6312089.225	0	3565666.957	0	0	6078929.162	0	2989575.504	0	6952211.893	4571700.769	9192113.841	6880182.504	0	0	0	3807351.582	0	0	0	0	2055266.848	0	0	0	0	0	0
IIVPLNNRENISDPTSPLR	1xHexNAc(4)Hex(5)Fuc(1) [N10]	HexNAc(4)Hex(5)Fuc(1)	62	15	P01591	P01591 [62-80]		Immunoglobulin J chain OS=Homo sapiens GN=JCHAIN PE=1 SV=4	3916.81666	0	0	9288733.394	0	0	0	0	0	0	0	0	0	0	0	0	0	0	0	0	0	0	0	0	0	0	0	0	0	0	12151494.3	7950211.346	0	0	0	0	0	0	0	0	0
RHEEGHMLNCTCFGQGR	2xCarbamidomethyl [C10; C12];1xHexNAc(4)Hex(5)Fuc(2) [N9]	HexNAc(4)Hex(5)Fuc(2)	534	25	P02751	P02751 [534-550]		Fibronectin OS=Homo sapiens GN=FN1 PE=1 SV=4	4003.58833	6291169.918	8274622.608	0	2552615.482	4915349.357	4451502.269	18322286.29	10756345.92	0	6585491.88	0	7379787.204	804521.0358	1840148.113	14416771.66	0	1617972.877	7218119.832	10637003.77	2605856.502	2791604.385	0	13607415.8	0	4651722.877	0	19977181.69	27244582.55	1644206.906	41925895.83	0	10422052.42	0	11803892.55	13422641.8	13836039.75	0	0	8962117.354	35961923.8
FNLTETSEAEIHQSFQHLLR	1xHexNAc(4)Hex(5)Fuc(2)NeuAc(1) [N2]	HexNAc(4)Hex(5)Fuc(2)NeuAc(1)	105	9	P01011	P01011 [105-124]		Alpha-1-antichymotrypsin OS=Homo sapiens GN=SERPINA3 PE=1 SV=2	4605.98709	0	7685715.282	3437149.231	2025486.816	6356673.456	2186882.442	4897517.826	0	4773484.361	2928778.7	0	12346675.98	5196837.011	2486645.67	8819834.949	12548253.82	0	7985565.206	0	0	5352034.492	0	9845690.211	10808666.74	4662000.052	0	0	3118797.693	8732089.528	0	0	4808331.916	0	0	0	0	5009680.747	0	7514842.921	5664768.855
RHEEGHMLNCTCFGQGR	2xCarbamidomethyl [C10; C12];1xHexNAc(4)Hex(5)Fuc(2)NeuAc(1) [N9]	HexNAc(4)Hex(5)Fuc(2)NeuAc(1)	534	19	P02751	P02751 [534-550]		Fibronectin OS=Homo sapiens GN=FN1 PE=1 SV=4	4294.68375	0	0	0	0	0	0	5721820.088	2331530.161	0	3370103.934	0	0	0	0	0	0	0	0	7590418.312	3872469.574	0	0	0	0	1096438.305	0	0	4320766.69	0	6845834.089	0	0	0	0	0	0	0	0	4385315.439	6789205.286
PREEQFNSTFR	1xHexNAc(4)Hex(3)Fuc(1) [N7]	HexNAc(4)Hex(3)Fuc(1)	170	111	P01859	P01859 [170-180]		Ig gamma-2 chain C region OS=Homo sapiens GN=IGHG2 PE=1 SV=2	2855.20992	10046330.07	16024397.18	20881070.17	26312108.51	5924847.365	19511937.19	28193437.69	19345654.47	3030183.807	30063428.62	17484986.58	15087145.6	2063940.954	43962819.33	15528552.4	11531233.69	38892110.05	20919110.71	26514210.68	11572094.03	11332315.29	9633704.267	17089511.96	26629395.86	13045334.52	31163461.37	26060580.77	35036417.44	25867177.62	15087897.72	8548442.03	15217524.3	20270742.27	13197473.04	36140462.56	28161166.96	11040670.07	0	10667685.23	10875745.88
VYKPSAGNNSLYR	1xHexNAc(7)Hex(8)Fuc(1) [N8]	HexNAc(7)Hex(8)Fuc(1)	155	8	P02749	P02749 [155-167]		Beta-2-glycoprotein 1 OS=Homo sapiens GN=APOH PE=1 SV=3	4332.79041	0	0	0	1376340.028	0	0	0	0	0	1832869.945	0	0	0	0	0	0	0	0	0	0	0	0	0	0	0	0	0	0	0	0	0	2851794.505	0	0	0	0	0	0	0	0
LQNNENNISCVER	1xCarbamidomethyl [C10];1xHexNAc(4)Hex(5)Fuc(2)NeuAc(1) [N7]	HexNAc(4)Hex(5)Fuc(2)NeuAc(1)	120	26	Q03591	Q03591 [120-132]		Complement factor H-related protein 1 OS=Homo sapiens GN=CFHR1 PE=1 SV=2	3795.52649	0	2076557.828	0	2107954.244	2948804.147	2708873.276	0	3414211.568	0	0	0	3390887.772	3998777.883	0	0	0	0	3331112.052	0	0	1991113.811	4440178.235	0	0	1769485.474	0	0	2511388.627	0	0	0	0	0	0	0	0	0	0	0	0
TKPREEQFNSTFR	1xHexNAc(3)Hex(4)Fuc(1) [N9]	HexNAc(3)Hex(4)Fuc(1)	168	196	P01859	P01859 [168-180]		Ig gamma-2 chain C region OS=Homo sapiens GN=IGHG2 PE=1 SV=2	3043.32601	32567484.96	130107253.5	79260813.58	60298739.29	35098409.46	95171189.04	78427327.78	88477642.28	60080142.26	57869297.47	72728301.55	102189796.1	0	98393089.74	112067779	82468372.72	109409633.4	54884334.13	191024480	148625085.5	111759991.9	62100167.63	59588762.72	35941578.45	61856997.98	66891678.85	107501529.5	117125456.7	91324942	116501535.8	0	117671439.2	79866716.88	86286573.03	80589143.14	156685886.4	30124017.22	0	71623329.33	101782063
MDGASNVTCINSR	1xCarbamidomethyl [C9];1xOxidation [M1];1xHexNAc(4)Hex(5)Fuc(2)NeuAc(1) [N6]	HexNAc(4)Hex(5)Fuc(2)NeuAc(1)	1024	36	P08603	P08603 [1024-1036]		Complement factor H OS=Homo sapiens GN=CFH PE=1 SV=4	3646.41343	3263809.593	2675092.077	0	0	2757771.212	0	0	3318318.905	3168544.375	3949757.145	0	3796246.904	4567451.278	0	0	0	0	3398803.32	0	3282923.906	2562971.975	5505477.908	2376257.026	0	2568251.383	6974297.634	2546123.838	0	0	0	7066627.211	2915585.46	0	2703291.576	0	0	3194420.331	5474600.367	0	3396326.187
VNQNLVYESGSLNFSK	1xHexNAc(4)Hex(5)Fuc(2)NeuAc(1) [N13]	HexNAc(4)Hex(5)Fuc(2)NeuAc(1)	2970	13	P04114	P04114 [2970-2985]		Apolipoprotein B-100 OS=Homo sapiens GN=APOB PE=1 SV=2	4004.68985	0	0	0	0	0	0	2284886.978	0	0	0	3794493.008	5456897.04	0	0	0	21832001.55	0	0	0	0	0	0	0	3128435.291	3280005.715	2551924.07	0	0	0	3799253.427	0	0	0	5117442.96	0	4144724.494	0	0	0	0
VYKPSAGNNSLYR	1xHexNAc(4)Hex(5)Fuc(4) [N8]	HexNAc(4)Hex(5)Fuc(4)	155	19	P02749	P02749 [155-167]		Beta-2-glycoprotein 1 OS=Homo sapiens GN=APOH PE=1 SV=3	3675.56755	1557553.466	0	0	1113038.941	0	17772353.71	0	2213928.534	0	1620065.895	0	0	2062888.009	0	1647649.03	7783528.077	9538003.793	0	0	0	0	0	0	0	0	16055124.88	0	1733634.845	0	0	0	1277201.108	0	0	1382960.694	27751377.66	0	0	0	1663312.396
LGNWSAMPSCK	1xCarbamidomethyl [C10];1xOxidation [M7];1xHexNAc(4)Hex(5)NeuAc(2) [N3]	HexNAc(4)Hex(5)NeuAc(2)	251	9	P02749	P02749 [251-261]		Beta-2-glycoprotein 1 OS=Homo sapiens GN=APOH PE=1 SV=3	3471.333	0	0	0	0	0	0	0	0	0	0	0	0	0	0	3937009.602	0	0	0	0	0	0	0	0	0	0	0	0	0	0	0	0	0	0	0	0	0	0	0	0	0
TPLTANITK	1xHexNAc(5)Hex(4)Fuc(1) [N6]	HexNAc(5)Hex(4)Fuc(1)	200	63	P01877	P01877 [200-208]		Ig alpha-2 chain C region OS=Homo sapiens GN=IGHA2 PE=1 SV=3	2768.22284	28152519.79	9586589.587	27020045.55	21708381.44	28181688.85	17340232.7	25246538.05	13234818.69	27937799.28	58394755.31	38756816.22	21939124.53	8192240.101	35991470.16	21287953.02	13751308.5	48661784.92	25684656.62	16333804.26	8735146.106	10416860.38	17884492.67	17913336.5	16969795.35	13115318.44	56693123.41	14490274.4	30500886.45	30076674.17	30018969.88	40127873.49	11655591.97	90756924.35	13594070	27805255.19	17902631.4	63800598.3	0	10306677.49	9047331.305
MDGASNVTCINSR	1xCarbamidomethyl [C9];1xHexNAc(4)Hex(5)Fuc(2)NeuAc(1) [N6]	HexNAc(4)Hex(5)Fuc(2)NeuAc(1)	1024	45	P08603	P08603 [1024-1036]		Complement factor H OS=Homo sapiens GN=CFH PE=1 SV=4	3630.41852	12300538.62	0	9128207.315	0	0	0	0	6270142.428	5632066.931	0	4287927.697	0	0	0	0	6244628.775	2852440.004	0	4977116.983	0	14805379.45	0	0	0	0	0	6005808.732	0	0	4413008.996	4494178.352	0	0	0	3858121.357	3674340.23	0	8293167.953	0	0
IPCSQPPQIEHGTINSSR	1xCarbamidomethyl [C3];1xHexNAc(4)Hex(5)Fuc(3) [N15]	HexNAc(4)Hex(5)Fuc(3)	868	6	P08603	P08603 [868-885]		Complement factor H OS=Homo sapiens GN=CFH PE=1 SV=4	4081.74223	0	0	0	0	0	0	0	0	0	0	0	0	0	0	0	0	0	0	0	0	0	3098954.73	0	0	0	0	0	0	0	0	0	0	0	0	0	1857494.157	0	0	0	0
LQKNNITK	1xHexNAc(5)Hex(4)Fuc(1)NeuAc(1) [N5]	HexNAc(5)Hex(4)Fuc(1)NeuAc(1)	1348	47	Q6ZMW3	Q6ZMW3 [1348-1355]		Echinoderm microtubule-associated protein-like 6 OS=Homo sapiens GN=EML6 PE=2 SV=2	3059.32949	8778546.814	2249162.926	0	7575390.912	7254266.002	4208558.402	3649243.929	0	6909296.91	14302507.18	3120934.206	6709624.887	3435629.48	8740738.961	0	0	8982662.877	0	0	0	0	0	0	8276142.925	4451792.254	22716160.74	0	6929513.098	5612003.447	2795689.847	11210532.28	3187438.883	25119628.91	3177234.814	6932670.999	0	16463161.7	0	0	0
GAFISNFSMTVDGK	1xHexNAc(4)Hex(5)Fuc(2)NeuAc(1) [N6]	HexNAc(4)Hex(5)Fuc(2)NeuAc(1)	113	77	P19823	P19823 [113-126]		Inter-alpha-trypsin inhibitor heavy chain H2 OS=Homo sapiens GN=ITIH2 PE=1 SV=2	3679.49708	5929007.868	25343780.33	25255024.08	5422965.223	21229842.44	12186698.83	16965009.59	20762970.85	14438513.07	13550331.33	0	16649578.94	6034218.854	17711620.42	10444450.42	12773252.61	0	25607600.31	0	27553842.57	33876091.32	44376746.43	10903971.9	9426219.619	7896536.537	0	10640047.23	11084420.45	0	7281256.636	4793148.105	15408188.67	8370965.366	9138517.382	5944420.094	22635722.75	31624591.23	9143114.061	22567233.15	15883998.55
FNLTETSEAEIHQSFQHLLR	1xHexNAc(7)Hex(8)Fuc(1) [N2]	HexNAc(7)Hex(8)Fuc(1)	105	29	P01011	P01011 [105-124]		Alpha-1-antichymotrypsin OS=Homo sapiens GN=SERPINA3 PE=1 SV=2	5264.23035	9923707.171	4047768.073	0	8865045.727	3314861.394	3801955.459	6396235.358	15726933.28	3451974.403	9160325.332	0	11491668.74	10638515.41	0	0	0	0	12192169.25	0	2046326.305	7618102.135	4240174.251	6872307.571	4308035.074	2448315.608	0	10962157.28	8377864.825	3517174.962	0	0	6272232.501	0	7892202.027	3134993.131	0	0	0	0	0
FNLTETSEAEIHQSFQHLLR	1xHexNAc(2)Hex(7) [N2]	HexNAc(2)Hex(7)	105	30	P01011	P01011 [105-124]		Alpha-1-antichymotrypsin OS=Homo sapiens GN=SERPINA3 PE=1 SV=2	3940.72276	237010979.8	307627901.6	127537030.6	208638810.2	331867066.7	182249048.6	202299165.8	202604666.5	177556708.2	186800858	41367792.23	314452953.5	261933477.2	93021853.95	214174013.6	51857655.61	37316115.4	307865703.6	51616026.35	148716451.2	210713527.4	143091999.7	228760637.9	149209921.1	148117212.7	23873520.63	138467916.1	129598800.6	106638122.6	92557243.33	86447204.37	212355671.5	110677507.2	149620345.2	205733518.6	72705939.44	221883370.3	0	213543274.6	207317993.3
EEQYNSTYR	1xHexNAc(4)Hex(5)Fuc(1)NeuAc(1) [N5]	HexNAc(4)Hex(5)Fuc(1)NeuAc(1)	176	52	P01857	P01857 [176-184]		Ig gamma-1 chain C region OS=Homo sapiens GN=IGHG1 PE=1 SV=1	3249.24694	41234491.57	45268951.2	18941976.08	14036354.21	46357035.55	21918807.57	13866328.75	29119053.26	15200344.89	14719361.88	4670044.825	67191838.56	2898581.246	60134253.96	34354417.54	0	3022276.097	47033825.27	152622428	39837392.32	46476107.63	35690979.86	24165250.24	8188138.584	31665036.85	17804875.84	46381013.72	23213011.35	3373261.807	8542644.853	29041464.81	35140352.78	39834552.39	64301903.52	29588861.14	55953944.21	33605092.52	0	15418314.99	27180331.17
HNSTGCLR	1xCarbamidomethyl [C6];1xHexNAc(4)Hex(5)Fuc(2)NeuAc(1) [N2]	HexNAc(4)Hex(5)Fuc(2)NeuAc(1)	290	8	P10909	P10909 [290-297]		Clusterin OS=Homo sapiens GN=CLU PE=1 SV=1	3150.22952	0	2613690.093	0	0	2125939.137	0	0	0	2269155.671	2964746.658	0	0	0	0	0	0	0	0	0	0	0	0	0	0	0	0	0	0	0	0	0	0	0	0	0	0	0	0	0	0
YLGNATAIFFLPDEGK	1xHexNAc(5)Hex(4)Fuc(2)NeuAc(1) [N4]	HexNAc(5)Hex(4)Fuc(2)NeuAc(1)	268	13	P01009	P01009 [268-283]		Alpha-1-antitrypsin OS=Homo sapiens GN=SERPINA1 PE=1 SV=3	4002.7146	0	0	0	0	0	0	0	0	0	0	0	0	2620797.035	3955119.657	0	0	0	0	0	0	0	0	0	0	0	0	0	0	0	0	13754201.13	0	0	0	0	0	0	0	0	0
IIVPLNNRENISDPTSPLR	1xHexNAc(3)Hex(4)Fuc(1)NeuAc(1) [N10]	HexNAc(3)Hex(4)Fuc(1)NeuAc(1)	62	3	P01591	P01591 [62-80]		Immunoglobulin J chain OS=Homo sapiens GN=JCHAIN PE=1 SV=4	3842.77988	0	0	0	3936094.552	0	8038897.338	0	0	0	0	0	0	0	9228000.452	0	0	0	0	0	0	0	0	0	0	0	0	0	0	0	0	0	0	0	0	0	0	0	0	0	0
NFTENDLLVR	1xHexNAc(4)Hex(5)NeuAc(2) [N1]	HexNAc(4)Hex(5)NeuAc(2)	416	78	P00734	P00734 [416-425]		Prothrombin OS=Homo sapiens GN=F2 PE=1 SV=2	3425.39942	27651426.73	37458623.67	19685901.8	19984552.93	41020900.53	23507519.98	13375984.11	20456272.53	21918077.62	22227398.24	10404989.49	44634018.98	35980576.36	20175907.23	21206067.07	26263002.85	8447020.682	22227895.43	0	23321092.74	38259625.84	47483085.97	26456081.78	7891743.183	22162928.54	0	18685762.05	16896718.24	23466146.38	23712884.45	0	33286279.28	6791264.454	30745482.36	17183740.07	15366102.34	34499239.24	32396194.74	40469562.03	27070777.48
EEQYNSTYR	1xHexNAc(5)Hex(3)Fuc(1) [N5]	HexNAc(5)Hex(3)Fuc(1)	176	27	P01857	P01857 [176-184]		Ig gamma-1 chain C region OS=Homo sapiens GN=IGHG1 PE=1 SV=1	2837.12525	8632482.691	0	24713688.89	0	1261284.808	0	5924180.864	0	0	5836381.98	0	0	410573.8273	9758289.821	0	0	0	25520666.42	46992872.67	1039109.695	0	0	15488027.27	0	0	12744044.63	581134.5138	12130015.49	0	0	0	986501.5474	1826544.29	0	23740744.33	1872917.459	0	0	0	0
EEQFNSTYR	1xHexNAc(3)Hex(3)Fuc(1) [N5]	HexNAc(3)Hex(3)Fuc(1)	173	35	P01861	P01861 [173-181]		Ig gamma-4 chain C region OS=Homo sapiens GN=IGHG4 PE=1 SV=1	2414.97159	0	1860082.113	9451935.91	3669831.653	0	0	5338249.715	2651613.417	4270132.454	17376643.5	2033246.346	3689649.47	0	5808610.005	2067542.198	2973661.349	12171852.56	7861936.834	0	2521285.522	1374030.352	1731605.206	5438450.575	2455629.241	5881238.382	5050928.06	0	3477884.133	1790775.176	0	0	1992340.65	9598852.042	4442615.907	3915429.513	5121522.495	2976572.476	0	1683088.087	1409961.484
MDGASNVTCINSR	1xCarbamidomethyl [C9];1xOxidation [M1];1xHexNAc(4)Hex(5)NeuAc(2) [N6]	HexNAc(4)Hex(5)NeuAc(2)	1024	15	P08603	P08603 [1024-1036]		Complement factor H OS=Homo sapiens GN=CFH PE=1 SV=4	3645.39303	0	0	0	0	2915446.569	3478256.295	3337686.767	0	0	0	0	0	4655783.596	0	0	0	0	0	0	0	0	0	0	0	0	0	0	0	0	0	0	0	0	0	0	2436319.657	0	0	0	0
TKPREEQFNSTFR	1xHexNAc(3)Hex(3) [N9]	HexNAc(3)Hex(3)	168	32	P01859	P01859 [168-180]		Ig gamma-2 chain C region OS=Homo sapiens GN=IGHG2 PE=1 SV=2	2735.21528	0	0	0	8772867.825	1293131.902	0	9245410.881	0	6523192.401	22580042.17	0	0	0	0	0	0	20382394.14	13760308.81	11883759.54	0	11283460.23	0	6546070.651	6816097.71	0	11284925.22	15167074.65	0	10651173.36	5291640.37	0	0	7797586.362	14208882.28	14755450.83	15077767.94	0	0	6141902.624	9148365.155
SRYPHKPEINSTTHPGADLQENFCRNPDSSTTGPWCYTTDPTVR	2xCarbamidomethyl [C24; C36];1xHexNAc(4)Hex(5)Fuc(4) [N10]	HexNAc(4)Hex(5)Fuc(4)	134	4	P00734	P00734 [134-177]		Prothrombin OS=Homo sapiens GN=F2 PE=1 SV=2	7297.13129	3346219.532	6060460.688	0	0	3125718.958	2077575.071	0	0	0	5244851.387	0	2434446.018	3245610.091	0	0	0	0	0	0	0	0	3334176.041	0	0	0	0	0	3540437.085	0	0	0	0	0	0	0	0	0	0	0	13998811.57
LNAENNATFYFK	1xHexNAc(4)Hex(5)NeuAc(1) [N6]	HexNAc(4)Hex(5)NeuAc(1)	289	5	P01042	P01042 [289-300]		Kininogen-1 OS=Homo sapiens GN=KNG1 PE=1 SV=2	3345.36733	0	0	0	0	0	0	0	0	0	0	0	0	0	0	0	0	0	0	0	0	0	0	0	0	0	0	0	0	0	0	0	0	0	0	0	0	0	0	0	0
IIVPLNNRENISDPTSPLR	1xHexNAc(5)Hex(5) [N10]	HexNAc(5)Hex(5)	62	10	P01591	P01591 [62-80]		Immunoglobulin J chain OS=Homo sapiens GN=JCHAIN PE=1 SV=4	3973.83812	2183575.363	0	0	0	0	0	0	0	0	0	0	0	0	0	0	14035861.48	0	0	22371545.4	0	0	0	0	0	0	0	0	0	0	0	0	0	0	0	0	0	0	0	0	0
NVIFSPLSISTALAFLSLGAHNTTLTEILK	1xHexNAc(4)Hex(5)NeuAc(2) [N22]	HexNAc(4)Hex(5)NeuAc(2)	72	29	P01011	P01011 [72-101]		Alpha-1-antichymotrypsin OS=Homo sapiens GN=SERPINA3 PE=1 SV=2	5376.53882	0	0	19014613.4	0	0	7079544.216	0	9094188.778	0	10725784.66	12646758.01	16099557.16	412312.1791	0	19719600.63	0	0	0	0	0	11500124.56	14371494.47	0	0	11748433.62	0	13732347.58	7944564.265	0	8835491.602	6431837.958	11049269.62	13020406.36	0	0	0	0	37321302.65	10169360.15	0
MDGASNVTCINSR	1xCarbamidomethyl [C9];1xHexNAc(4)Hex(5)Fuc(2) [N6]	HexNAc(4)Hex(5)Fuc(2)	1024	38	P08603	P08603 [1024-1036]		Complement factor H OS=Homo sapiens GN=CFH PE=1 SV=4	3339.3231	0	0	0	0	0	0	0	0	8429169.52	0	0	11730870.91	0	7097354.472	0	0	11103576.8	0	0	0	0	0	0	0	0	2830089.918	0	0	0	0	0	0	0	0	0	0	0	0	10547884.84	0
ELHHLQEQNVSNAFLDKGEFYIGSK	1xHexNAc(5)Hex(6)Fuc(3) [N9]	HexNAc(5)Hex(6)Fuc(3)	754	2	P00450	P00450 [754-778]		Ceruloplasmin OS=Homo sapiens GN=CP PE=1 SV=1	5329.31978	0	0	0	0	0	0	0	0	0	0	0	0	0	0	0	0	2854167.602	0	0	0	0	0	0	0	0	0	0	0	3053835.306	0	0	0	0	0	0	0	0	0	0	0
YAEDKFNETTEK	1xHexNAc(4)Hex(5)Fuc(2) [N7]	HexNAc(4)Hex(5)Fuc(2)	396	9	P43652	P43652 [396-407]		Afamin OS=Homo sapiens GN=AFM PE=1 SV=1	3389.36706	0	0	0	1033276.123	0	0	0	3239980.405	1564808.42	0	10053364.76	0	0	1649040.408	0	0	0	0	2941871.509	0	0	0	0	1709692.321	1823205.984	0	3736477.579	0	0	0	0	0	1034905.874	0	0	0	0	0	0	0
TPLTANITK	1xHexNAc(4)Hex(5)Fuc(1)NeuAc(1) [N6]	HexNAc(4)Hex(5)Fuc(1)NeuAc(1)	200	110	P01877	P01877 [200-208]		Ig alpha-2 chain C region OS=Homo sapiens GN=IGHA2 PE=1 SV=3	3018.29171	36542314.14	66420471.7	27488769.67	46781583.55	65673290.14	32587631.89	56285071.64	41752772.57	80341071.45	128869263.8	86031981.74	57885484.39	83961997.32	91455968.33	52045937.98	31262615.63	147933147.3	9960873.111	29118339.77	70026036.58	19117501.2	43150048.62	50680495.48	22259632.05	79310439.54	98138072.13	32679618.19	48676311.84	63346308.62	88224189.91	82721068.64	42019936.58	119387400.7	86723509.02	42497452.07	37985464.44	79188757.17	0	27700574.94	22078552.33
TPLTANITK	1xHexNAc(5)Hex(4)Fuc(1)NeuAc(1) [N6]	HexNAc(5)Hex(4)Fuc(1)NeuAc(1)	200	8	P01877	P01877 [200-208]		Ig alpha-2 chain C region OS=Homo sapiens GN=IGHA2 PE=1 SV=3	3059.31825	8778546.814	2249162.926	0	7575390.912	7254266.002	4208558.402	3649243.929	0	6909296.91	14302507.18	3120934.206	6709624.887	3435629.48	8740738.961	0	0	8982662.877	0	0	0	0	0	0	8276142.925	4451792.254	22716160.74	0	6929513.098	5612003.447	2795689.847	11210532.28	3187438.883	25119628.91	3177234.814	6932670.999	0	16463161.7	0	0	0
RHEEGHMLNCTCFGQGR	2xCarbamidomethyl [C10; C12];1xHexNAc(4)Hex(5)NeuAc(1) [N9]	HexNAc(4)Hex(5)NeuAc(1)	534	72	P02751	P02751 [534-550]		Fibronectin OS=Homo sapiens GN=FN1 PE=1 SV=4	4002.56793	5894127.685	26441368.64	5764436.002	5175338.301	7469511.364	4804589.874	24265534.21	9571933.939	1669993.223	10463393.71	5353299.9	15526641.82	434544.3553	6453922.869	17139131.51	11524277	3628991.579	4644515.683	18000208.45	10091283.61	2791604.385	8098547.316	12700414.17	0	8347384.186	0	24176706.28	34125561.79	8389223.185	53787901.1	4753947.805	17936136.89	1559245.61	8628383.832	15496628.12	17547055.78	5877856.216	0	43576675.26	51135241.99
LGNWSAMPSCK	1xCarbamidomethyl [C10];1xOxidation [M7];1xHexNAc(4)Hex(5)Fuc(2)NeuAc(1) [N3]	HexNAc(4)Hex(5)Fuc(2)NeuAc(1)	251	30	P02749	P02749 [251-261]		Beta-2-glycoprotein 1 OS=Homo sapiens GN=APOH PE=1 SV=3	3472.3534	0	0	0	2178664.512	0	0	3192629.865	4631515.478	0	0	0	0	0	0	0	0	0	4894504.565	0	0	0	0	3320103.072	0	0	0	0	0	0	0	0	0	0	0	0	3050985.971	0	0	0	0
CGLVPVLAENYNK	1xCarbamidomethyl [C1];1xHexNAc(4)Hex(5)NeuAc(1) [N12]	HexNAc(4)Hex(5)NeuAc(1)	421	2	P02787	P02787 [421-433]		Serotransferrin OS=Homo sapiens GN=TF PE=1 SV=3	3390.42855	14317444.71	5407513.251	0	0	15565122.87	4830633.706	6024459.23	4689225.697	9996026.551	5597804.58	0	7577289.956	12024195.54	5371199.976	10269825.05	0	0	12950709.62	0	5159178.437	8112478.417	0	6070968.485	0	4544651.214	0	8357660.094	8312256.527	0	0	0	7457696.965	0	10121754.52	5913085.868	5172995.712	15334730.69	0	10022528.42	10011813.13
LAGKPTHVNVSVVMAEVDGTCY	1xCarbamidomethyl [C21];1xHexNAc(6)Hex(7) [N9]	HexNAc(6)Hex(7)	332	7	P01876	P01876 [332-353]		Ig alpha-1 chain C region OS=Homo sapiens GN=IGHA1 PE=1 SV=2	4699.98808	6783053.201	0	5882254.049	0	0	7398001.669	0	0	0	5368847.141	0	10463643.35	14890640.46	0	0	0	0	0	5667446.381	9007613.274	0	0	0	0	0	5151104.508	0	0	0	0	4347546.829	6472388.767	0	0	8756378.309	13134438.43	19140983.19	0	0	0
TKPREEQFNSTFR	1xHexNAc(4)Hex(3)Fuc(1) [N9]	HexNAc(4)Hex(3)Fuc(1)	168	184	P01859	P01859 [168-180]		Ig gamma-2 chain C region OS=Homo sapiens GN=IGHG2 PE=1 SV=2	3084.35256	902659106.2	1330215280	2232114299	2568365897	1011259157	1987588812	2220033697	2230872476	1007773926	2555520569	1282730137	1718363981	29056117.26	2585438080	1163442054	1343544050	2377945894	2078673580	2395576793	1439175866	1272631674	857090359.5	1812613529	2041487389	948444415.4	2649735655	2319872544	3626535836	2082709257	1747791312	971408734.1	1851459616	2195457072	1205879395	3442400328	2622103767	1237861146	0	1225253545	1322156298
YAEDKFNETTEK	1xHexNAc(4)Hex(5)NeuAc(1) [N7]	HexNAc(4)Hex(5)NeuAc(1)	396	32	P43652	P43652 [396-407]		Afamin OS=Homo sapiens GN=AFM PE=1 SV=1	3388.34665	0	6308482.681	18512821.82	0	5273257.57	2755148.764	5007772.491	0	0	2871400.949	6055412.556	4865358.831	0	4296235.425	1564805.444	19044862.11	4043395.018	4924819.319	2488927.241	5584242.167	5928236.002	6969667.319	3212116.611	0	0	0	2828672.902	5526692.019	0	14949120.25	7045446.91	5838053.417	798049.7258	2017597.742	4142026.842	7928491.382	5395914.96	0	4144712.529	6187309.347
LQNNENNISCVER	1xCarbamidomethyl [C10];1xHexNAc(4)Hex(5)NeuAc(2) [N7]	HexNAc(4)Hex(5)NeuAc(2)	120	11	Q03591	Q03591 [120-132]		Complement factor H-related protein 1 OS=Homo sapiens GN=CFHR1 PE=1 SV=2	3794.50608	0	0	0	0	0	0	0	0	0	0	0	0	0	0	0	0	0	0	0	0	0	0	3187449.269	0	0	0	0	2127170.529	0	0	0	0	0	0	0	0	2614646.655	0	0	0
WVSNKTEGR	1xHexNAc(4)Hex(5)Fuc(2)NeuAc(1) [N4]	HexNAc(4)Hex(5)Fuc(2)NeuAc(1)	221	2	P01008	P01008 [221-229]		Antithrombin-III OS=Homo sapiens GN=SERPINC1 PE=1 SV=1	3282.34118	14453422.19	16383420.36	0	7242958.159	10555164.27	6464305.886	11053807.14	0	0	7693278.886	0	19942733.57	0	1523508.213	13225379.21	0	0	0	0	994352.4936	0	0	0	0	0	0	0	778805.7235	0	0	1396521.919	1250370.115	0	4781831.263	3152481.248	3199994.615	3997979.18	0	19148780.61	0
TKPREEQFNSTFR	1xHexNAc(3)Hex(3)Fuc(1) [N9]	HexNAc(3)Hex(3)Fuc(1)	168	294	P01859	P01859 [168-180]		Ig gamma-2 chain C region OS=Homo sapiens GN=IGHG2 PE=1 SV=2	2881.27319	129618069.5	271239088.2	332468470	322736426.7	156491729.6	314659548.5	337419372.7	352625243.6	179185270.6	335982358.7	217008756.2	261059299.5	2973988.989	389396575.5	230024304.9	212591320.3	426475957.7	264076294.1	392800602.2	253796849.7	217677967.1	144472220.1	266439270.5	308827209.3	198355216.1	315520059.9	399839415.3	501725793.5	362564397.8	306424950.3	164713294	375697340.5	282948884.3	196242345.5	422307434.4	424461127.2	138084581.3	0	210255083.9	246025181.8
ILRQQQHLFGSNVTDCSGNFCLFRSETK	2xCarbamidomethyl [C16; C21];1xHexNAc(4)Hex(5)Fuc(2)NeuAc(1) [N12]	HexNAc(4)Hex(5)Fuc(2)NeuAc(1)	619	21	P02787	P02787 [619-646]		Serotransferrin OS=Homo sapiens GN=TF PE=1 SV=3	5548.40348	0	0	0	0	0	0	0	0	0	0	0	0	0	0	0	0	0	11860389.97	0	9324551.051	10643291.94	0	7639446.788	0	0	0	0	0	0	0	0	13245692.04	0	0	0	0	42210734.84	0	0	0
VNFTEIQK	1xHexNAc(4)Hex(5)NeuAc(1) [N2]	HexNAc(4)Hex(5)NeuAc(1)	250	3	P02771	P02771 [250-257]		Alpha-fetoprotein OS=Homo sapiens GN=AFP PE=1 SV=1	2892.2025	0	0	0	0	0	0	0	0	5834359.311	0	0	0	0	0	0	0	0	0	0	0	0	0	0	0	0	7644365.053	0	0	0	0	0	0	0	0	0	0	0	0	0	0
MLNTSSLLEQLNEQFNWVSR	1xHexNAc(4)Hex(5)Fuc(2)NeuAc(1) [N3]	HexNAc(4)Hex(5)Fuc(2)NeuAc(1)	352	45	P10909	P10909 [352-371]		Clusterin OS=Homo sapiens GN=CLU PE=1 SV=1	4614.97956	0	0	4361517.02	0	0	0	0	0	0	0	2388930.102	3526300.952	0	0	0	0	703963.6557	0	0	0	6809235.046	15692841.44	0	0	5300745.889	0	0	0	4018259.812	0	0	0	0	0	4506885.67	0	4869067.222	8515616.95	0	0
PREEQFNSTFR	1xHexNAc(4)Hex(4)Fuc(1) [N7]	HexNAc(4)Hex(4)Fuc(1)	170	46	P01859	P01859 [170-180]		Ig gamma-2 chain C region OS=Homo sapiens GN=IGHG2 PE=1 SV=2	3017.26275	1063231.851	13405198.56	19351711.55	15699157.58	16754521.03	16308697.23	21851103.19	13297669.4	9144931.416	13381028.66	18161104.97	16301354.24	1016504.515	19519631.31	17244248.06	16929740.37	26177743.32	14866991.06	33596208.14	18818443.85	14265601.05	14351733.56	7827274.193	7941924.986	12762434.29	15155791.18	27363749.03	26318145.18	17940702.93	15776951.67	6914546.532	20771152.96	17507870.06	15935976.8	20055145.15	34311910.04	3176927.99	0	11842888.67	11790475.37
YAEDKFNETTEK	1xHexNAc(4)Hex(5)Fuc(4) [N7]	HexNAc(4)Hex(5)Fuc(4)	396	21	P43652	P43652 [396-407]		Afamin OS=Homo sapiens GN=AFM PE=1 SV=1	3681.48287	0	0	0	0	0	0	0	0	0	0	0	0	0	0	0	0	2323008.051	0	0	1367881.118	1882765.347	0	0	0	0	1731164.233	0	0	0	0	0	0	0	0	0	0	0	0	0	0
NLSMPLLPADFHK	1xHexNAc(4)Hex(5)NeuAc(1) [N1]	HexNAc(4)Hex(5)NeuAc(1)	49	17	P05546	P05546 [49-61]		Heparin cofactor 2 OS=Homo sapiens GN=SERPIND1 PE=1 SV=3	3396.45437	0	0	14230902.62	0	0	0	0	0	0	0	13650658.82	0	0	0	0	17745559.18	0	0	0	0	0	0	0	0	0	0	0	0	0	15990695.62	0	0	0	0	0	0	0	0	0	0
FLNNGTCTAEGK	1xCarbamidomethyl [C7];1xHexNAc(4)Hex(5)NeuAc(1) [N4]	HexNAc(4)Hex(5)NeuAc(1)	100	23	P05156	P05156 [100-111]		Complement factor I OS=Homo sapiens GN=CFI PE=1 SV=2	3225.2768	3315854.558	0	0	0	0	0	1612900.395	3181354.895	4081450.27	0	0	0	0	2978711.305	0	0	0	0	0	0	2641299.396	0	0	0	0	0	0	0	3759905.619	0	0	4218582.902	0	0	0	0	0	0	3160920.689	2896539.191
TKPREEQFNSTFR	1xHexNAc(1) [N9]	HexNAc(1)	168	44	P01859	P01859 [168-180]		Ig gamma-2 chain C region OS=Homo sapiens GN=IGHG2 PE=1 SV=2	1842.89807	2459115.567	0	0	2328922.515	1841577.651	1959931.904	2089255.583	0	2622206.097	1155414.837	0	0	0	0	2830958.011	0	1616504.466	3392669.049	0	0	0	0	2690294.357	4028788.611	0	0	19231962.66	0	3366773.351	0	0	0	0	67710198.52	1351991.013	7695669.568	0	0	0	29550525.17
ISEENETTCYMGK	1xCarbamidomethyl [C9];1xOxidation [M11];1xHexNAc(4)Hex(5)NeuAc(2) [N5]	HexNAc(4)Hex(5)NeuAc(2)	907	10	P08603	P08603 [907-919]		Complement factor H OS=Homo sapiens GN=CFH PE=1 SV=4	3782.41824	0	1761592.022	0	0	0	2080715.727	0	3679958.112	0	0	0	0	0	0	0	0	0	0	0	0	0	0	0	0	0	0	0	0	0	0	0	0	0	0	0	0	0	0	0	0
FLNNGTCTAEGK	1xCarbamidomethyl [C7];1xHexNAc(4)Hex(5)NeuAc(2) [N4]	HexNAc(4)Hex(5)NeuAc(2)	100	22	P05156	P05156 [100-111]		Complement factor I OS=Homo sapiens GN=CFI PE=1 SV=2	3516.37222	3340477.545	2697341.699	0	0	0	0	0	0	0	0	0	0	8008993.465	0	0	0	0	0	0	0	0	0	0	0	4375542.429	0	0	0	0	0	0	0	0	0	0	0	0	0	0	0
IIVPLNNRENISDPTSPLR	1xHexNAc(4)Hex(5)Fuc(3)NeuAc(1) [N10]	HexNAc(4)Hex(5)Fuc(3)NeuAc(1)	62	29	P01591	P01591 [62-80]		Immunoglobulin J chain OS=Homo sapiens GN=JCHAIN PE=1 SV=4	4500.02789	3967018.752	5241331.625	5047251.577	14516022.32	10832065.24	27881629.24	4052213.178	10032146.82	7081689.363	12222983.63	10439898.92	14259670.67	6533739.159	19154474.08	10102807.75	0	0	115615949.6	31225192.34	9521797.77	6497578.936	7289039.891	5390031.675	20256261.62	4288565.156	11359749.32	5315862.575	7572527.264	7132582.704	4288436.191	0	0	23912621.55	9725851.802	0	19375800.42	18531812.02	14795202.75	5205216.152	8886169.763
GHGHRNGTGHGNSTHHGPEYMR	1xHexNAc(4)Hex(5)NeuAc(1) [N12]	HexNAc(4)Hex(5)NeuAc(1)	235	42	P02790	P02790 [235-256]		Hemopexin OS=Homo sapiens GN=HPX PE=1 SV=2	4309.73284	0	0	1628963.731	1952910.62	0	0	0	0	0	0	9975765.4	0	1927280.029	0	0	3824659.384	0	7913195.737	0	1385077.75	0	0	2530537.481	0	0	0	2050244.683	3895859.029	0	5432174.553	0	2124606.351	3422251.342	0	6660863.608	0	0	0	6895770.44	2649935.761
TKPREEQFNSTFR	1xHexNAc(4)Hex(4)Fuc(1) [N9]	HexNAc(4)Hex(4)Fuc(1)	168	134	P01859	P01859 [168-180]		Ig gamma-2 chain C region OS=Homo sapiens GN=IGHG2 PE=1 SV=2	3246.40539	829811617.3	2339253252	2200556659	1853990375	1173847950	2166303566	2136085394	2033968357	1401792859	1512471820	1707532871	2227204997	40101202.3	1794097809	2096512956	1992677292	2129651698	1508990686	3704851135	2885314174	2025054430	1447222460	1619336845	869082743.9	1132838263	1826015940	2810071790	3242475761	1806570062	2271215892	1138565730	2627887534	2167828124	1560564288	2295227475	3908466054	975506274	0	1703715071	2135664949
YKNNSDISSTR	1xHexNAc(5)Hex(5)Fuc(1) [N3]	HexNAc(5)Hex(5)Fuc(1)	44	17	P01871	P01871 [44-54]		Ig mu chain C region OS=Homo sapiens GN=IGHM PE=1 SV=3	3256.33676	12717964.95	0	0	0	30866337.3	0	0	0	11652444.89	5860199.74	0	14876656.1	0	0	0	0	0	0	52512495.07	0	0	0	0	0	0	5492221.431	0	0	0	0	0	0	21022870.06	0	0	6900083.157	0	0	0	0
SWPAVGNCSSALR	1xCarbamidomethyl [C8];1xHexNAc(4)Hex(5)Fuc(3)NeuAc(1) [N7]	HexNAc(4)Hex(5)Fuc(3)NeuAc(1)	181	10	P02790	P02790 [181-193]		Hemopexin OS=Homo sapiens GN=HPX PE=1 SV=2	3756.51961	0	0	0	0	0	0	0	0	0	0	0	0	0	0	0	0	0	0	0	0	0	0	0	0	0	0	0	0	0	0	0	0	0	0	0	0	0	0	0	0
VYKPSAGNNSLYR	1xHexNAc(4)Hex(5)Fuc(1)NeuAc(1) [N8]	HexNAc(4)Hex(5)Fuc(1)NeuAc(1)	155	2	P02749	P02749 [155-167]		Beta-2-glycoprotein 1 OS=Homo sapiens GN=APOH PE=1 SV=3	3528.48924	4709688.812	6265973.413	6670742.685	4938492.774	4120712.799	0	7103402.98	6917961.096	6329888.782	1612690.708	8890410.907	0	0	0	6827699.313	12772806.76	0	8317174.675	4234646.056	0	0	4265122.851	2271492.767	0	0	2495741.919	0	5590451.184	13058454.13	12624825.37	5147176.174	2928402.007	1813217.436	0	4733468.932	5713841.96	9762146.268	0	0	3611800.015
NGSLFAFR	1xHexNAc(3)Hex(5)NeuAc(1) [N1]	HexNAc(3)Hex(5)NeuAc(1)	169	70	P04004	P04004 [169-176]		Vitronectin OS=Homo sapiens GN=VTN PE=1 SV=1	2622.07103	13221410.27	24416062.05	8897674.641	8970239.682	18933881.04	28607999.74	21543930.93	9852265.343	17584623.47	18173753.07	8106464.689	23940104.45	23257561.98	13079114.87	19762446.95	30985208.78	10228379.31	24749599.4	0	16879608.25	9276176.065	41882857.09	17120577.59	16800425.48	15234333.99	0	5269318.531	6614149.646	26843752.47	4952826.081	8940221.796	15705340.23	0	11087984.4	7901235.097	54758767.88	16994916.13	8674561.868	25250635.94	17531569.04
MDGASNVTCINSR	1xCarbamidomethyl [C9];1xHexNAc(6)Hex(7) [N6]	HexNAc(6)Hex(7)	1024	1	P08603	P08603 [1024-1036]		Complement factor H OS=Homo sapiens GN=CFH PE=1 SV=4	3777.47167	0	0	0	0	0	0	0	0	3290710.73	0	0	0	0	0	0	0	0	0	0	0	0	0	0	0	0	0	0	0	0	0	0	0	0	0	0	0	0	0	0	0
LNAAKALPQPQNVTSLLGCTH	1xCarbamidomethyl [C19];1xHexNAc(6)Hex(4)Fuc(1) [N12]	HexNAc(6)Hex(4)Fuc(1)	442	12	P02790	P02790 [442-462]		Hemopexin OS=Homo sapiens GN=HPX PE=1 SV=2	4245.9212	0	3244322.345	0	0	0	0	0	3260415.542	4073033.246	0	0	3842158.642	0	0	0	0	0	0	7289286.905	2536669.432	0	9405213.731	0	2689707.741	2658816.954	2089680.867	0	0	0	0	0	0	0	7613615.631	0	3856805.482	0	4686898.476	5645915.077	5520861.991
LGNWSAMPSCK	1xCarbamidomethyl [C10];1xHexNAc(4)Hex(5)Fuc(4) [N3]	HexNAc(4)Hex(5)Fuc(4)	251	16	P02749	P02749 [251-261]		Beta-2-glycoprotein 1 OS=Homo sapiens GN=APOH PE=1 SV=3	3457.37888	0	0	0	0	0	0	11435155.4	0	0	0	0	0	0	0	0	9526669.635	0	0	0	0	0	0	0	4837881.431	0	0	0	0	5148274.952	0	0	0	0	0	0	10110607.98	0	0	4639172.784	3563634.149
EEQFNSTYR	1xHexNAc(4)Hex(4)Fuc(1) [N5]	HexNAc(4)Hex(4)Fuc(1)	173	47	P01861	P01861 [173-181]		Ig gamma-4 chain C region OS=Homo sapiens GN=IGHG4 PE=1 SV=1	2780.10379	1211796.929	7967076.481	70517427.61	10922526.9	1740523.151	3243550.92	23192572.86	6763114.041	19687190.22	53180909.37	17794856.51	3734404.475	751501.503	24091805.76	8215122.375	18473972.74	47353840.13	63630099.4	3614814.09	17664569.94	8474659.281	14257882.34	26929030.17	7108295.016	46298627.5	13802175.77	0	10180632.41	9781427.908	9347823.451	7996643.216	13838705.87	37970347.16	23315485.07	14476213.18	48462847.99	9129371.362	0	6328740.255	14987612.28
PREEQFNSTFR	1xHexNAc(4)Hex(5)Fuc(1) [N7]	HexNAc(4)Hex(5)Fuc(1)	170	34	P01859	P01859 [170-180]		Ig gamma-2 chain C region OS=Homo sapiens GN=IGHG2 PE=1 SV=2	3179.31557	0	8867001.401	7687575.287	3921503.303	4730691.051	4220919.229	4437515.001	0	4483859.135	0	8564087.546	6202758.972	0	4147980.232	9337870.393	6680726.025	5606444.14	4710139.859	16400108.3	14392492.92	7911791.147	4201863.846	0	0	0	3566162.588	11031989.6	8256250.305	4669579.378	5650996.805	0	7174656.474	4602551.134	9313903.323	4753425.398	18271401.23	0	0	4144386.222	6259482.041
GVTSVSQIFHSPDLAIRDTFVNASR	1xHexNAc(4)Hex(5)NeuAc(1) [N22]	HexNAc(4)Hex(5)NeuAc(1)	217	21	P05155	P05155 [217-241]		Plasma protease C1 inhibitor OS=Homo sapiens GN=SERPING1 PE=1 SV=2	4631.07758	13278152.26	11415476.79	24739078.11	5482866.797	6090180.784	8895021.455	7980550.234	15663862.93	6914442.094	9196884.554	19515876.44	9701349.493	14631646.52	12216760.22	10161587.43	35189485.96	12239289.47	0	0	4006455.496	5125754.34	16327233.77	7198573.109	10094253.37	6509058.28	0	11790565.19	7141176.313	39335660.07	18980675.07	12494715.35	13915670.55	5206623.607	7169981.501	7654417.216	0	18827716.53	15963339.56	10837310.41	9770688.994
SWPAVGNCSSALR	1xCarbamidomethyl [C8];1xHexNAc(4)Hex(5)Fuc(2) [N7]	HexNAc(4)Hex(5)Fuc(2)	181	32	P02790	P02790 [181-193]		Hemopexin OS=Homo sapiens GN=HPX PE=1 SV=2	3319.36628	0	0	0	0	23262662.53	0	0	0	0	0	0	19720567.88	0	10008332.35	0	0	21248361.08	0	0	0	0	0	0	0	5643692.168	0	0	0	0	0	0	0	0	0	0	4079419.163	0	0	0	0
YKNNSDISSTR	1xHexNAc(4)Hex(5)Fuc(1) [N3]	HexNAc(4)Hex(5)Fuc(1)	44	11	P01871	P01871 [44-54]		Ig mu chain C region OS=Homo sapiens GN=IGHM PE=1 SV=3	3053.25739	0	0	0	0	8055328.592	0	0	0	4668732.475	0	0	0	0	0	0	0	0	7031822.96	13941247.72	0	0	0	0	0	0	0	0	1773550.678	0	0	0	0	4371129.375	0	0	0	2653896.803	0	0	0
EEQFNSTFR	1xHexNAc(4)Hex(5)Fuc(1) [N5]	HexNAc(4)Hex(5)Fuc(1)	172	60	P01859	P01859 [172-180]		Ig gamma-2 chain C region OS=Homo sapiens GN=IGHG2 PE=1 SV=2	2926.16169	0	36170571.6	25811489.13	5270849.871	11371012.76	14774903.12	8697461.442	16317559.3	15536867.7	1856828.95	20622111.71	17907816.69	0	19738329.67	33745015.65	0	25233886.09	6359208.717	25242486.3	18862556.22	14407673.75	4876876.211	0	0	18657194.19	5185614.44	12223782.63	12854757.01	14279088.65	13342566.19	8775275.979	9618953.681	3704449.03	29936077.67	7992224.535	27224011.49	0	0	3635776.637	9335163.987
GAFISNFSMTVDGK	1xHexNAc(4)Hex(5)Fuc(4) [N6]	HexNAc(4)Hex(5)Fuc(4)	113	45	P19823	P19823 [113-126]		Inter-alpha-trypsin inhibitor heavy chain H2 OS=Homo sapiens GN=ITIH2 PE=1 SV=2	3680.51748	0	0	0	0	3259279.727	5711264.456	0	0	6166246.524	4044528.686	0	5227577.845	0	0	0	0	1945684.393	0	4110423.153	3331888.796	0	4623666.589	0	4709205.181	0	0	0	0	2161880.51	0	0	3492690.344	0	2661419.877	0	5368209.815	0	0	0	0
FLNNGTCTAEGK	1xCarbamidomethyl [C7];1xHexNAc(4)Hex(5)Fuc(2)NeuAc(1) [N4]	HexNAc(4)Hex(5)Fuc(2)NeuAc(1)	100	13	P05156	P05156 [100-111]		Complement factor I OS=Homo sapiens GN=CFI PE=1 SV=2	3517.39262	5170883.762	2849357.056	0	0	0	2842300.932	0	0	0	0	0	3508095.243	0	0	0	0	0	0	0	0	0	0	0	2663953.639	0	0	0	0	0	0	0	0	0	3550063.988	0	0	0	0	0	0
VNFTEIQK	1xHexNAc(4)Hex(5)Fuc(1)NeuAc(1) [N2]	HexNAc(4)Hex(5)Fuc(1)NeuAc(1)	250	2	P02771	P02771 [250-257]		Alpha-fetoprotein OS=Homo sapiens GN=AFP PE=1 SV=1	3038.26041	0	0	0	0	0	0	0	0	4758377.867	0	0	0	0	0	4796836.988	0	0	0	0	0	3962704.032	0	0	0	0	5727315.231	0	0	0	0	0	0	0	0	0	0	0	0	0	0
TKPREEQFNSTFR	1xHexNAc(4)Hex(5)Fuc(1) [N9]	HexNAc(4)Hex(5)Fuc(1)	168	61	P01859	P01859 [168-180]		Ig gamma-2 chain C region OS=Homo sapiens GN=IGHG2 PE=1 SV=2	3408.45821	266189039.2	1414918730	849355480.8	453567551.2	497906106.4	805351495.3	600629805.9	915280159.5	713619829.3	404284712.8	900601828.6	928858304.9	19715091.38	545409501.6	1338091063	987600039	761953943.4	593476278.6	1987765528	2123012543	1238604247	753212040.7	623766544.7	161631751.8	536659157.3	458086265	1304127754	1159752988	657920256.3	1158360533	458961405.7	1123164043	770676681.8	993173216.3	657381540.3	2159317223	337525962.2	0	818702521.1	1257135909
ISEENETTCYMGK	1xCarbamidomethyl [C9];1xHexNAc(4)Hex(5)Fuc(4) [N5]	HexNAc(4)Hex(5)Fuc(4)	907	25	P08603	P08603 [907-919]		Complement factor H OS=Homo sapiens GN=CFH PE=1 SV=4	3768.46413	0	0	0	0	0	0	0	0	0	0	4118083.912	0	0	0	8911199.993	5019784.734	3226157.224	0	4974087.077	0	0	0	2385266.475	0	0	0	0	4417975.648	0	0	0	0	0	0	0	0	0	0	0	0
GVTSVSQIFHSPDLAIRDTFVNASR	1xHexNAc(4)Hex(5)NeuAc(2) [N22]	HexNAc(4)Hex(5)NeuAc(2)	217	17	P05155	P05155 [217-241]		Plasma protease C1 inhibitor OS=Homo sapiens GN=SERPING1 PE=1 SV=2	4922.17299	24189653.06	23577030.1	9550448.728	23292567.01	18915544.64	19551584.98	10853003.27	16548957.74	13255296.73	21562626.69	5482517.864	30109575.23	25708749.94	22422373.69	12013058.85	20194037.77	4236240.464	22040454.62	0	10218694.64	16449232.57	45544102.5	18302050.24	31096837.92	33832398.13	13613791.7	15464072.22	18025633.11	17175278.46	6102792.252	4527477.479	25709639.16	11201403.86	22274058.91	15921039.85	5315971.668	14190619.01	28512397.99	28629933.88	24688800.74
SRYPHKPEINSTTHPGADLQENFCR	1xCarbamidomethyl [C24];1xHexNAc(4)Hex(5)Fuc(2) [N10]	HexNAc(4)Hex(5)Fuc(2)	134	25	P00734	P00734 [134-158]		Prothrombin OS=Homo sapiens GN=F2 PE=1 SV=2	4869.09364	3752490.298	0	0	0	0	2861319.933	0	3995370.089	3881065.054	1546306.458	6930217.588	9651859.382	0	1482118.023	4000587.488	10291230.6	0	2996711.161	0	2428432.202	2687364.269	6720944.076	1737143.669	2855086.623	3145425.95	0	2246849.514	4637173.788	0	11339614.35	13829672.3	9646962.987	1975347.457	3035170.85	5841538.923	2325923.025	2865565.647	0	14016703.29	10982339.52
NGTGHGNSTHHGPEYMR	1xHexNAc(4)Hex(5)Fuc(2)NeuAc(1) [N7]	HexNAc(4)Hex(5)Fuc(2)NeuAc(1)	240	13	P02790	P02790 [240-256]		Hemopexin OS=Homo sapiens GN=HPX PE=1 SV=2	4057.58679	0	7463832.183	0	0	10023854.69	0	3938486.604	0	0	2908433.134	0	5019311.026	0	0	0	0	0	14142934.51	0	6479895.139	0	0	0	0	0	0	0	5065992.875	0	0	0	0	3011238.212	0	7010995.684	0	0	0	4901224.599	0
HLGADNVSDPTSGLDFQLTSPEVSQTDK	1xHexNAc(4)Hex(5)Fuc(1)NeuAc(1) [N6]	HexNAc(4)Hex(5)Fuc(1)NeuAc(1)	671	24	Q6P3S1	Q6P3S1 [671-698]		DENN domain-containing protein 1B OS=Homo sapiens GN=DENND1B PE=1 SV=2	5018.13125	0	12481817.34	0	5278648.393	0	9341217.135	10260133.97	24494019.66	0	41392181.34	0	1565530.986	5237810.292	11769285.88	2791349.198	0	4321345.774	0	3426767.769	11266211.89	0	3165658.504	0	0	11375158.85	0	0	0	9274954.362	8271327.643	10825838.5	1890038.058	1899571.541	14217926.61	2908588.227	12490519.98	0	0	0	4964161.832
ISEENETTCYMGK	1xCarbamidomethyl [C9];1xOxidation [M11];1xHexNAc(4)Hex(5)Fuc(4) [N5]	HexNAc(4)Hex(5)Fuc(4)	907	24	P08603	P08603 [907-919]		Complement factor H OS=Homo sapiens GN=CFH PE=1 SV=4	3784.45904	2941284.916	0	2342579.044	1236838.459	2241561.611	0	2072139.05	0	0	0	0	3026276.075	0	0	3348797.994	0	0	0	0	1340146.664	0	3318313.403	0	2569152.974	1224552.954	0	0	0	2921841.176	0	1196629.401	2073461.995	0	0	0	2419120.409	3557526.504	0	0	2062215.489
EYESYSDFERNVTEK	1xHexNAc(4)Hex(5)Fuc(2)NeuAc(1) [N11]	HexNAc(4)Hex(5)Fuc(2)NeuAc(1)	233	16	P07358	P07358 [233-247]		Complement component C8 beta chain OS=Homo sapiens GN=C8B PE=1 SV=3	4101.62222	3860821.57	13351405.45	4830936.029	3097466.468	4541487.997	3525202.717	8473961.589	11480389.61	4944434.445	4244751.243	0	13732492.19	4969692.327	3459208.907	2842121.977	0	0	6359666.904	0	0	3815427.032	6443971.732	3299757.616	3454746.302	3321207.901	0	9112021.144	7734708.947	7095648.861	0	0	5827041.543	2390975.044	6003670.71	0	0	4518634.298	13045466.38	8210512.521	9969144.948
HLGADNVSDPTSGLDFQLTSPEVSQTDK	1xHexNAc(5)Hex(5)Fuc(1)NeuAc(2) [N6]	HexNAc(5)Hex(5)Fuc(1)NeuAc(2)	671	6	Q6P3S1	Q6P3S1 [671-698]		DENN domain-containing protein 1B OS=Homo sapiens GN=DENND1B PE=1 SV=2	5512.30604	0	0	0	1725158.007	0	3305737.667	0	8978559.021	0	13544271.36	0	2883266.992	0	4822497.854	0	0	0	0	11712833.56	2510396.155	0	2638294.028	0	0	3399971.866	3681170.009	0	0	0	0	0	0	0	0	0	3356651.322	0	0	0	3031047.196
GHGHRNGTGHGNSTHHGPEYMR	1xHexNAc(4)Hex(5)Fuc(4) [N12]	HexNAc(4)Hex(5)Fuc(4)	235	2	P02790	P02790 [235-256]		Hemopexin OS=Homo sapiens GN=HPX PE=1 SV=2	4602.86906	0	0	2801591.109	0	0	0	0	0	0	0	0	0	0	2444860.224	2491741.14	3685066.026	0	1232204.335	0	0	0	0	5107866.861	0	0	0	0	1453405.739	3123012.915	2869812.826	0	0	755630.842	5459815.893	0	0	0	0	0	0
EYESYSDFERNVTEK	1xHexNAc(4)Hex(5)Fuc(4) [N11]	HexNAc(4)Hex(5)Fuc(4)	233	5	P07358	P07358 [233-247]		Complement component C8 beta chain OS=Homo sapiens GN=C8B PE=1 SV=3	4102.64262	0	2837459.937	0	3261654.68	0	0	0	0	3381687.435	0	0	0	0	0	0	0	0	0	0	2542447.942	0	0	2920340.834	0	0	0	5075787.278	0	3286415.158	0	0	4341126.774	0	0	0	0	4707705.238	0	0	0
TKPREEQFNSTFR	1xHexNAc(5)Hex(5)Fuc(1) [N9]	HexNAc(5)Hex(5)Fuc(1)	168	15	P01859	P01859 [168-180]		Ig gamma-2 chain C region OS=Homo sapiens GN=IGHG2 PE=1 SV=2	3611.53758	0	62985195.6	85218572.01	0	0	69877872.07	0	43387164.96	46234330.11	0	46835025.13	22159580.6	0	0	116402668.7	27171590.22	0	0	129075327.5	158693378.2	122268754.5	55553842.86	37521147.93	0	11971549.65	28596699.83	59072735.84	85023299.91	13200218.72	59534513.33	0	30792272.27	25862165.35	48516938.66	9782643.38	148611908.8	0	0	59783054.89	108364070.1
GHGHRNGTGHGNSTHHGPEYMR	1xHexNAc(4)Hex(5)Fuc(2)NeuAc(1) [N12]	HexNAc(4)Hex(5)Fuc(2)NeuAc(1)	235	10	P02790	P02790 [235-256]		Hemopexin OS=Homo sapiens GN=HPX PE=1 SV=2	4601.84866	4216700.102	26152044.4	3860606.81	13038738.79	6389552.473	0	8964018.165	11706895.07	8681790.827	0	5733162.981	23547224.33	0	0	13579576.73	6771478.16	0	20176519.21	7673174.651	16220580.78	11301412.61	1251482.046	29252521.5	1927039.212	6525488.301	0	10328497.5	20830273.1	2770884.414	0	0	12680486.4	12481756.66	6940278.289	15915686.52	3047810.773	10699890.26	0	7999597.682	14003899.59
TPLTANITK	1xHexNAc(5)Hex(5)Fuc(1)NeuAc(1) [N6]	HexNAc(5)Hex(5)Fuc(1)NeuAc(1)	200	48	P01877	P01877 [200-208]		Ig alpha-2 chain C region OS=Homo sapiens GN=IGHA2 PE=1 SV=3	3221.37108	74904453.5	66088895.94	25676574.99	49910935.76	119052342.1	33578411.4	43874124.25	33564849.19	109701280.5	85889292.48	91272232.19	105856597.7	66075902.71	85489719.92	62481026.96	40121727.3	68185959.34	0	27958704.64	81418709.61	29284079.03	76315389.69	55890852.78	30571063.15	60348564.98	94034619.16	32206811.47	74297162.3	43933285.8	66803929.55	119675914.5	53831874.82	189731363.7	51498245.26	59905703.58	32577736.61	165517819	0	45282210.92	10134326.21
TKPREEQYNSTYR	1xHexNAc(4)Hex(5) [N9]	HexNAc(4)Hex(5)	172	17	P01857	P01857 [172-184]		Ig gamma-1 chain C region OS=Homo sapiens GN=IGHG1 PE=1 SV=1	3294.39013	6914169.747	9245443.737	12494822.1	7059419.793	6969017.934	0	0	7986338.794	0	0	5561709.672	6998566.157	795862.3498	6167156.209	5992265.115	0	0	0	0	7428273.958	11663798.85	13903231.01	7174077.477	5718050.411	4564395.625	4062724.514	0	0	0	4604907.493	4705047.522	8614603.102	0	2517055.144	0	10083411.89	8270063.346	0	7904481.629	0
EEQFNSTYR	1xHexNAc(5)Hex(3)Fuc(1) [N5]	HexNAc(5)Hex(3)Fuc(1)	173	11	P01861	P01861 [173-181]		Ig gamma-4 chain C region OS=Homo sapiens GN=IGHG4 PE=1 SV=1	2821.13033	0	9757069.919	23933789.76	5853113.406	4924111.481	3538155.031	11811464.3	10356515.7	9491576.299	30156790.51	4870152.296	16358946.12	236568.9635	24256102.17	5195812.865	0	11559285.38	7005483.149	6866934.451	5091601.865	4993510.73	2112997.757	11108787.68	5675231.783	10509394.71	18210602.48	0	16298727.59	2908034.759	0	0	3864036.792	12377595.88	27694418.95	12424167.16	16741761.83	12891439.38	0	5777270.449	4344877.925
HLGADNVSDPTSGLDFQLTSPEVSQTDK	1xHexNAc(4)Hex(5)Fuc(1)NeuAc(2) [N6]	HexNAc(4)Hex(5)Fuc(1)NeuAc(2)	671	4	Q6P3S1	Q6P3S1 [671-698]		DENN domain-containing protein 1B OS=Homo sapiens GN=DENND1B PE=1 SV=2	5309.22666	0	0	0	0	0	0	0	0	0	1752092.337	0	0	0	2648968.634	0	0	0	0	0	0	0	0	0	0	3565563.056	0	0	0	0	0	0	0	0	2523044.664	0	0	0	0	0	0
ALHALNVTWR	1xHexNAc(4)Hex(5)NeuAc(2) [N6]	HexNAc(4)Hex(5)NeuAc(2)	331	4	Q9Y2E5	Q9Y2E5 [331-340]		Epididymis-specific alpha-mannosidase OS=Homo sapiens GN=MAN2B2 PE=1 SV=4	3385.43099	8441076.579	10721380.56	12872222.45	7346730.197	0	7797613.415	8788815.867	8386524.847	6649300.136	11572761.81	0	12036468.31	22585457.6	6310994.001	17413340.45	7716298.322	0	6724010.194	0	10371171.84	15712417.88	10077051.22	13126278.64	0	4015681.421	0	13863167.96	14146565.69	0	10476857.7	5889852.826	20658952.88	0	12221764.17	6823015.272	0	19947364.61	22035784.95	25605676.66	19694267.54
NFTENDLLVR	1xHexNAc(4)Hex(5)NeuAc(1) [N1]	HexNAc(4)Hex(5)NeuAc(1)	416	66	P00734	P00734 [416-425]		Prothrombin OS=Homo sapiens GN=F2 PE=1 SV=2	3134.304	0	6857134.367	25752682.35	0	10961827.99	4995112.621	6762358.405	9492258.182	5704138.81	5230594.312	0	9799777.983	8914466.314	0	0	19616952.67	12136153.64	6362984.747	7917765.635	0	8780842.968	11352180.11	4264062.532	0	5450336.775	0	6190872.236	7877937.202	23192127.37	16703709.23	16060593.21	12769303.14	0	10617382.62	0	0	7816010.175	0	14064382.61	0
TKPREEQYNSTYR	1xHexNAc(4)Hex(4) [N9]	HexNAc(4)Hex(4)	172	6	P01857	P01857 [172-184]		Ig gamma-1 chain C region OS=Homo sapiens GN=IGHG1 PE=1 SV=1	3132.33731	0	0	0	0	0	0	0	0	0	0	0	0	0	0	0	0	0	0	0	0	0	0	0	0	0	0	0	0	0	0	70824088.27	0	0	0	0	0	0	0	0	0
FQHLNESQHNYLR	1xHexNAc(5)Hex(5)Fuc(1) [N5]	HexNAc(5)Hex(5)Fuc(1)	226	24	Q5TC84	Q5TC84 [226-238]		Opioid growth factor receptor-like protein 1 OS=Homo sapiens GN=OGFRL1 PE=2 SV=1	3657.53317	0	16607483.85	0	0	0	0	0	0	0	0	0	0	0	2700346.123	0	0	0	0	28836622.73	0	0	0	0	2726250.077	0	9503344.132	0	0	0	0	0	0	0	0	0	9744691.274	0	0	0	0
ISEENETTCYMGK	1xCarbamidomethyl [C9];1xOxidation [M11];1xHexNAc(4)Hex(5)Fuc(2)NeuAc(1) [N5]	HexNAc(4)Hex(5)Fuc(2)NeuAc(1)	907	34	P08603	P08603 [907-919]		Complement factor H OS=Homo sapiens GN=CFH PE=1 SV=4	3783.43864	2903077.341	2011010.414	2780956.168	1787286.838	2977849.879	2546249.634	0	0	2951594.299	2592885.386	0	0	4113813.077	2372626.61	3136291.354	0	0	0	0	0	2537075.052	3616003.367	2142007.773	0	2098288.313	0	0	0	0	0	0	0	0	2023553.987	0	2894497.168	0	0	3548941.446	0
TPLTANITK	1xHexNAc(4)Hex(5)Fuc(1) [N6]	HexNAc(4)Hex(5)Fuc(1)	200	56	P01877	P01877 [200-208]		Ig alpha-2 chain C region OS=Homo sapiens GN=IGHA2 PE=1 SV=3	2727.19629	0	1530420.461	16087736.57	5418081.908	0	0	5262395.701	0	6200040.3	17916521.05	74224267.98	0	259266.2738	11106613.03	0	31237427.22	127071241.4	0	6888873.466	9917877.22	0	0	2043141.392	3076017.708	7520221.937	13560740.78	0	6370808.752	31799582.01	67335515.9	44830046.69	0	15373008.97	10840459.43	3725630.486	0	2052749.698	0	0	0
TKPREEQFNSTFR	1xHexNAc(2)Hex(2)Fuc(1) [N9]	HexNAc(2)Hex(2)Fuc(1)	168	59	P01859	P01859 [168-180]		Ig gamma-2 chain C region OS=Homo sapiens GN=IGHG2 PE=1 SV=2	2516.14099	0	0	0	0	0	0	0	7006718.237	0	0	0	0	0	0	0	0	0	0	0	6437910.12	7697074.092	0	3713227.466	0	0	7056464.271	6159832.228	12058261.78	0	0	0	0	0	0	0	0	0	0	0	0
GAFISNFSMTVDGK	1xHexNAc(4)Hex(5) [N6]	HexNAc(4)Hex(5)	113	5	P19823	P19823 [113-126]		Inter-alpha-trypsin inhibitor heavy chain H2 OS=Homo sapiens GN=ITIH2 PE=1 SV=2	3096.28585	0	0	0	0	0	0	0	0	0	0	0	0	0	0	0	0	0	0	0	0	0	0	0	0	0	0	0	0	0	3845475.491	0	0	0	0	0	0	0	0	0	0
TKPREEQFNSTYR	1xHexNAc(4)Hex(3) [N9]	HexNAc(4)Hex(3)	169	6	P01861	P01861 [169-181]		Ig gamma-4 chain C region OS=Homo sapiens GN=IGHG4 PE=1 SV=1	2954.28957	0	0	19250175.09	0	0	0	0	0	0	0	0	0	0	0	0	0	0	0	0	0	0	0	0	4272734.493	0	0	0	0	0	0	0	0	0	0	0	0	0	0	0	0
EEQYNSTYR	1xHexNAc(4)Hex(4)Fuc(1)NeuAc(1) [N5]	HexNAc(4)Hex(4)Fuc(1)NeuAc(1)	176	14	P01857	P01857 [176-184]		Ig gamma-1 chain C region OS=Homo sapiens GN=IGHG1 PE=1 SV=1	3087.19412	3927656.834	4012218.482	3885178.363	3849064.579	4887466.71	0	2469475.811	0	0	3658941.584	0	5432741.819	0	16526901.17	2201523.846	0	0	6922990.572	31335040.08	2347963.825	0	0	0	3014053.335	4522596.654	5029250.279	0	2003984.376	0	0	7360970.381	4253075.586	5182208.141	3891311.494	6107387.905	5567767.268	6067448.732	0	0	0
NNSDISSTR	1xHexNAc(5)Hex(5)Fuc(1)NeuAc(1) [N1]	HexNAc(5)Hex(5)Fuc(1)NeuAc(1)	46	19	P01871	P01871 [46-54]		Ig mu chain C region OS=Homo sapiens GN=IGHM PE=1 SV=3	3256.27388	12717964.95	0	0	0	30866337.3	0	0	0	11652444.89	5860199.74	0	14876656.1	0	0	0	0	0	0	52512495.07	0	0	0	0	0	0	5492221.431	0	0	0	0	0	0	21022870.06	0	0	6900083.157	0	0	0	0
NHSCSEGQISIFR	1xCarbamidomethyl [C4];1xHexNAc(4)Hex(5)Fuc(2)NeuAc(1) [N1]	HexNAc(4)Hex(5)Fuc(2)NeuAc(1)	731	4	O75882	O75882 [731-743]		Attractin OS=Homo sapiens GN=ATRN PE=1 SV=2	3740.49954	0	0	0	0	0	0	2102263.078	0	0	0	0	0	0	0	0	0	0	0	0	0	3633238.892	0	0	0	0	0	0	0	0	0	0	0	0	0	0	0	0	0	0	2214978.998
LGNWSAMPSCK	1xCarbamidomethyl [C10];1xOxidation [M7];1xHexNAc(4)Hex(5)Fuc(4) [N3]	HexNAc(4)Hex(5)Fuc(4)	251	16	P02749	P02749 [251-261]		Beta-2-glycoprotein 1 OS=Homo sapiens GN=APOH PE=1 SV=3	3473.3738	0	0	0	0	4462908.742	0	0	0	2781226.466	2496454.137	0	0	0	0	4777134.527	0	0	0	0	0	0	0	0	0	0	0	0	2165657.982	0	0	0	0	3575236.767	0	3102342.982	0	0	0	0	0
DIENFNSTQK	1xHexNAc(4)Hex(5)NeuAc(2) [N6]	HexNAc(4)Hex(5)NeuAc(2)	28	59	P43652	P43652 [28-37]		Afamin OS=Homo sapiens GN=AFM PE=1 SV=1	3400.3314	6836673.555	16778071.95	7470381.533	0	18399850.65	5677062.91	8898338.412	4458975.35	5037254.33	4935930.073	0	15365494.66	23144710.18	4994024.356	14925951.8	0	0	3611430.818	0	12501707.16	17057290.78	21805712.3	6736692.044	0	2935496.642	0	7686121.235	6951349.116	0	5831658.579	0	10235286.71	0	4725516.851	5719642.178	12001334.2	8887929.208	0	13036434.8	7776042.255
TKPREEQFNSTFR	1xHexNAc(5)Hex(4)Fuc(1) [N9]	HexNAc(5)Hex(4)Fuc(1)	168	49	P01859	P01859 [168-180]		Ig gamma-2 chain C region OS=Homo sapiens GN=IGHG2 PE=1 SV=2	3449.48476	128432353.3	296647655.6	445050696.9	164573883.5	189931059.5	348776896.9	192791892.6	299325540.4	192733927.6	152353387.8	247265804	333097140.7	1993513.514	199270132.6	401346067.1	304311847.9	170169791.7	148266987.5	562972171.4	466798771.7	345778990	245036085.4	156318757.4	119344901.8	131988410.8	190863168.5	297123141.4	563961413.3	230763220	260183528.5	123757662.4	372216490	240209136.8	192154515.4	277465765.2	570730685.2	141468357.6	0	193412331.2	364767774.8
LQKNNITK	1xHexNAc(4)Hex(5)Fuc(1)NeuAc(2) [N5]	HexNAc(4)Hex(5)Fuc(1)NeuAc(2)	1348	58	Q6ZMW3	Q6ZMW3 [1348-1355]		Echinoderm microtubule-associated protein-like 6 OS=Homo sapiens GN=EML6 PE=2 SV=2	3309.39836	0	11903183.53	0	6784658.622	10222288.69	1627060.145	6932658.277	5981957.32	13862513.89	11221867.88	4898195.014	10407474.34	15727015.73	17404364.23	8798335.927	0	8113217.845	0	0	7090499.249	0	0	4662174.186	0	6873772.117	8706539.671	3149710.051	5555052.491	0	2297374.327	0	8796560.26	21896487.12	13041591.98	0	0	9349187.858	55721216.92	0	0
HLGADNVSDPTSGLDFQLTSPEVSQTDK	1xHexNAc(5)Hex(5)Fuc(1) [N6]	HexNAc(5)Hex(5)Fuc(1)	671	10	Q6P3S1	Q6P3S1 [671-698]		DENN domain-containing protein 1B OS=Homo sapiens GN=DENND1B PE=1 SV=2	4930.1152	0	0	10356867.18	0	0	13325723.61	1566078.023	0	0	17840591.13	10182915.29	0	0	0	0	0	10512897.06	0	0	3867866.102	0	5777796.486	0	0	3761976.607	0	0	0	9225850.128	12947997.39	11576469.46	0	0	0	0	7297010.94	0	0	0	0
YKNNSDISSTR	1xHexNAc(4)Hex(5)Fuc(3) [N3]	HexNAc(4)Hex(5)Fuc(3)	44	15	P01871	P01871 [44-54]		Ig mu chain C region OS=Homo sapiens GN=IGHM PE=1 SV=3	3345.3732	8190957.156	7210009.065	11317618.54	0	9280050.16	995647.386	0	0	1020817.878	0	0	16017676.88	0	0	0	0	2529540.929	10888067.68	0	0	0	0	9423292.261	0	0	0	0	0	0	0	15035602.79	0	793732.0993	0	3471430.915	0	0	0	0	2882296.755
LAGKPTHVNVSVVMAEVDGTCY	1xCarbamidomethyl [C21];1xHexNAc(4)Hex(5)Fuc(2)NeuAc(1) [N9]	HexNAc(4)Hex(5)Fuc(2)NeuAc(1)	332	2	P01876	P01876 [332-353]		Ig alpha-1 chain C region OS=Homo sapiens GN=IGHA1 PE=1 SV=2	4552.93492	0	0	0	8053342.269	0	0	0	0	0	0	0	0	0	0	0	0	0	0	0	0	0	0	0	0	0	0	0	0	0	0	0	0	0	0	0	0	0	0	0	0
TKPREEQFNSTFR	1xHexNAc(4)Hex(4)Fuc(1)NeuAc(1) [N9]	HexNAc(4)Hex(4)Fuc(1)NeuAc(1)	168	25	P01859	P01859 [168-180]		Ig gamma-2 chain C region OS=Homo sapiens GN=IGHG2 PE=1 SV=2	3537.5008	46164789.05	113974443	95689850.17	154296171.9	51249912.49	240646691	234515738.1	211259569.3	54303950.54	164621517.1	132057031.5	93978624.17	14724706.12	376639793.9	291811088.8	83533711.15	183161092	147537111	432060362.5	246157686.7	159739227.1	156126342.9	115590235	150073843.1	149351400.8	61910145.39	208763244.3	207630248.4	163302191.4	122708972.9	92337491.19	260566262.1	196598440.5	149059675.8	249985218.6	388519669.2	77099565.19	0	215462638.9	277749254.2
NFTENDLLVR	1xHexNAc(4)Hex(5)Fuc(2)NeuAc(1) [N1]	HexNAc(4)Hex(5)Fuc(2)NeuAc(1)	416	41	P00734	P00734 [416-425]		Prothrombin OS=Homo sapiens GN=F2 PE=1 SV=2	3426.41982	0	0	0	0	0	0	19744166.7	28849672.52	0	0	0	0	0	0	27990844.91	0	0	0	0	0	0	0	0	13402277.49	0	4989413.105	0	0	0	0	5431508.08	0	10134872.7	0	0	0	0	0	0	0
WVSNKTEGR	1xHexNAc(4)Hex(5)NeuAc(2) [N4]	HexNAc(4)Hex(5)NeuAc(2)	221	11	P01008	P01008 [221-229]		Antithrombin-III OS=Homo sapiens GN=SERPINC1 PE=1 SV=1	3281.32077	0	0	0	4467281.305	0	0	0	12367303.25	9480754.07	0	3501.623137	0	0	0	0	0	0	11900192.96	0	14628654.55	19787456.93	0	36930930.97	0	0	0	16016780.78	16325570.45	0	0	0	869299.2916	8166761	0	11552868.87	9949951.692	25702259.22	0	11535243.95	33988145.46
TKPREEQFNSTYR	1xHexNAc(3)Hex(3)Fuc(1) [N9]	HexNAc(3)Hex(3)Fuc(1)	169	43	P01861	P01861 [169-181]		Ig gamma-4 chain C region OS=Homo sapiens GN=IGHG4 PE=1 SV=1	2897.26811	4486095.598	16928809.14	33445683.95	13594077.2	5720488.767	10414686.85	22997088.13	15889210.48	14616296.59	55855726.38	30558110.3	16642244.78	0	42686021.82	11610429.7	24667232.79	40864262.82	0	0	8998553.829	9187645.769	11402399.66	16090955.5	15196814.73	38551807.8	23949220.82	0	0	16449736.34	0	9373677.902	7692168.87	1851399.424	36870839.4	5089023.677	8544860.456	9135352.145	0	22784030.98	0
HLGADNVSDPTSGLDFQLTSPEVSQTDK	1xHexNAc(5)Hex(4)Fuc(1) [N6]	HexNAc(5)Hex(4)Fuc(1)	671	6	Q6P3S1	Q6P3S1 [671-698]		DENN domain-containing protein 1B OS=Homo sapiens GN=DENND1B PE=1 SV=2	4768.06238	0	0	0	0	0	4196550.003	0	0	0	3727188.046	0	0	0	0	0	0	0	0	0	0	0	0	0	0	0	0	0	0	0	0	0	0	0	0	0	0	0	0	0	0
FSLLGHASISCTVENETIGVWRPSPPTCEK	2xCarbamidomethyl [C11; C28];1xHexNAc(1) [N15]	HexNAc(1)	207	5	P04003	P04003 [207-236]		C4b-binding protein alpha chain OS=Homo sapiens GN=C4BPA PE=1 SV=2	3575.71449	3282144.589	0	0	0	2578622.933	0	0	0	0	0	0	5757366.276	0	0	0	0	0	0	5791763.551	0	3725407.188	0	6636726.907	0	0	2280959.423	3447201.211	4846180.964	0	2946414.843	0	5780490.763	0	0	0	0	5898829.901	0	3853596.668	0
TKPREEQFNSTFR	1xHexNAc(5)Hex(6)Fuc(1) [N9]	HexNAc(5)Hex(6)Fuc(1)	168	13	P01859	P01859 [168-180]		Ig gamma-2 chain C region OS=Homo sapiens GN=IGHG2 PE=1 SV=2	3773.59041	4909930.837	0	0	0	4506894.308	6477788.1	0	4614964.456	0	0	4498597.206	4983095.564	99213.70005	0	3040028.354	7334745.318	0	0	0	0	0	0	0	0	0	0	0	0	0	0	0	3168845.591	0	0	0	1758409.205	0	0	0	2985192.496
LQKNNITK	1xHexNAc(4)Hex(5)Fuc(1) [N5]	HexNAc(4)Hex(5)Fuc(1)	1348	36	Q6ZMW3	Q6ZMW3 [1348-1355]		Echinoderm microtubule-associated protein-like 6 OS=Homo sapiens GN=EML6 PE=2 SV=2	2727.20752	0	1530420.461	16087736.57	5418081.908	0	0	5262395.701	0	6200040.3	17916521.05	74224267.98	0	259266.2738	11106613.03	0	31237427.22	127071241.4	0	6888873.466	9917877.22	0	0	2043141.392	3076017.708	7520221.937	13560740.78	0	6370808.752	31799582.01	67335515.9	44830046.69	0	15373008.97	10840459.43	3725630.486	0	2052749.698	0	0	0
THTNISESHPNATFSAVGEASICEDDWNSGER	1xCarbamidomethyl [C23];1xHexNAc(2)Hex(2)Fuc(1) [N11];1xHexNAc(9)Hex(3) [N4]	HexNAc(9)Hex(3); HexNAc(2)Hex(2)Fuc(1)	269	6	P01871	P01871 [269-300]		Ig mu chain C region OS=Homo sapiens GN=IGHM PE=1 SV=3	6708.71007	0	0	0	2848831.216	0	2253913.77	3334925.613	0	0	0	0	10997880.37	2550827.706	4505877.427	4876916.189	0	5236646.816	8920694.993	0	6283496.404	7033336.252	3520346.766	5636049.521	0	0	6442900.43	0	6397514.176	5860185.17	8941195.364	0	0	2837772.327	2382383.759	0	4809904.662	7132894.161	7080625.742	5183189.654	0
TPLTANITK	1xHexNAc(4)Hex(5)Fuc(3) [N6]	HexNAc(4)Hex(5)Fuc(3)	200	16	P01877	P01877 [200-208]		Ig alpha-2 chain C region OS=Homo sapiens GN=IGHA2 PE=1 SV=3	3019.31211	0	2660326.132	0	0	0	0	0	1813116.431	5071038.052	0	0	0	2264309.264	0	0	0	0	0	0	1636426.409	0	0	0	0	1448199.652	0	0	2621434.873	0	0	0	0	1682429.087	1426718.499	0	0	0	0	0	0
VNFTEIQK	1xHexNAc(4)Hex(5)NeuAc(2) [N2]	HexNAc(4)Hex(5)NeuAc(2)	250	2	P02771	P02771 [250-257]		Alpha-fetoprotein OS=Homo sapiens GN=AFP PE=1 SV=1	3183.29791	0	0	0	0	0	0	0	0	14852630.45	0	0	0	0	0	0	0	0	0	0	0	0	0	0	0	0	10417245.28	0	0	0	0	0	0	0	0	0	0	0	0	0	0
NFTENDLLVR	1xHexNAc(4)Hex(5)Fuc(2) [N1]	HexNAc(4)Hex(5)Fuc(2)	416	33	P00734	P00734 [416-425]		Prothrombin OS=Homo sapiens GN=F2 PE=1 SV=2	3135.3244	0	0	0	0	0	0	0	0	0	7105965.768	8845552.658	0	0	7028936.225	6791105.666	0	0	0	0	3584364.413	0	0	5817408.671	5606564.024	0	0	0	0	0	0	0	0	3424235.65	0	5872745.087	5492722.251	0	9899065.018	0	8231725.538
LQKNNITK	1xHexNAc(5)Hex(5)Fuc(1)NeuAc(2) [N5]	HexNAc(5)Hex(5)Fuc(1)NeuAc(2)	1348	10	Q6ZMW3	Q6ZMW3 [1348-1355]		Echinoderm microtubule-associated protein-like 6 OS=Homo sapiens GN=EML6 PE=2 SV=2	3512.47773	0	0	0	0	9051572.367	0	0	0	4795595.672	0	0	6479703.005	9206361.245	6075347.068	0	0	0	0	0	0	0	0	0	0	0	0	0	0	0	0	0	0	4756213.455	0	0	0	7058202.515	0	0	0
AGLQAFFQVQECNK	1xCarbamidomethyl [C12];1xHexNAc(4)Hex(5) [N13]	HexNAc(4)Hex(5)	346	8	P00450	P00450 [346-359]		Ceruloplasmin OS=Homo sapiens GN=CP PE=1 SV=1	3262.37131	0	0	11238104.36	0	0	0	0	0	0	0	0	0	0	0	0	0	10396098.49	0	0	0	0	0	0	0	0	0	0	0	7438265.154	0	6834966.668	0	0	0	0	0	0	0	0	0
TKPREEQFNSTFR	1xHexNAc(5)Hex(3)Fuc(1) [N9]	HexNAc(5)Hex(3)Fuc(1)	168	81	P01859	P01859 [168-180]		Ig gamma-2 chain C region OS=Homo sapiens GN=IGHG2 PE=1 SV=2	3287.43194	196148515.1	244942823.1	699776423.5	326557374.6	241204074.4	458962253.9	353447564.8	433305832.8	178229850.9	385205795	231718169.4	384917839.4	5698677.622	426025342.2	257374344.8	287004251.8	270330521.5	243176507	500040130.4	366919662.7	293527624.5	175293844.1	237378928.5	343636642.3	136440629.7	366672183	371316283.2	912041490	438676107.9	242992964	120180038.4	336274103.5	285505857.8	183531013	530804555.5	561529671.7	301874171.6	0	209245566.2	410570134.1
LQKNNITK	1xHexNAc(5)Hex(5)Fuc(1) [N5]	HexNAc(5)Hex(5)Fuc(1)	1348	82	Q6ZMW3	Q6ZMW3 [1348-1355]		Echinoderm microtubule-associated protein-like 6 OS=Homo sapiens GN=EML6 PE=2 SV=2	2930.2869	38565315.72	32685069.76	52153414.18	36298941.83	61965107.09	23219699.84	33409852.23	22694564.88	65522554.23	96707355.09	161979790.5	53433614.25	3429149.121	32592679.64	29684642.55	69449644.03	129316191.2	5440876.549	26880849.59	41119297.05	10749086.96	40976283.2	33858540.84	19318110.25	28283678.15	69777590.71	19717262.87	55060757.21	81460010.92	133240366.9	102770173.8	21659570.73	119088820.7	23347899.99	43658768.19	30039376.21	99450859.65	0	21948347.04	11810260.48
TKPREEQYNSTYR	1xHexNAc(4)Hex(5)Fuc(1)NeuAc(1) [N9]	HexNAc(4)Hex(5)Fuc(1)NeuAc(1)	172	3	P01857	P01857 [172-184]		Ig gamma-1 chain C region OS=Homo sapiens GN=IGHG1 PE=1 SV=1	3731.54346	134501455.6	305445702	112020060.8	101245251.1	275237140	96590176.22	69955451.59	182603154.2	101947659.3	58576321.03	288230074.4	295130480.1	2696581.002	225976615.7	175443849.4	214578390.5	36843504.53	181099020.4	480268165.8	343076762.1	280730837.2	191815840	143223448.9	58969882.09	194238665.3	83049310.9	240471082.2	68213942.81	54118012.89	160372469	276773771.4	262816969.3	165193852.1	368829450.8	147153194.1	190615396.9	110951860.3	0	189121725.7	182079624.8
TKPREEQFNSTFR	1xHexNAc(4)Hex(3) [N9]	HexNAc(4)Hex(3)	168	45	P01859	P01859 [168-180]		Ig gamma-2 chain C region OS=Homo sapiens GN=IGHG2 PE=1 SV=2	2938.29465	7232178.925	0	0	0	0	0	8397031.019	0	0	8483197.977	0	0	0	0	0	0	0	0	0	0	0	0	13143918.07	0	0	0	0	75942981.6	0	0	0	0	0	0	26100068.44	0	0	0	0	0
YKNNSDISSTR	1xHexNAc(5)Hex(5)Fuc(3) [N3]	HexNAc(5)Hex(5)Fuc(3)	44	9	P01871	P01871 [44-54]		Ig mu chain C region OS=Homo sapiens GN=IGHM PE=1 SV=3	3548.45258	0	0	0	7705975.458	1635681.804	3767755.493	6194181.179	2535721.061	0	0	0	12499227.77	0	0	0	5616493.348	0	6915665.137	29245572.76	0	6384542.252	0	5657412.515	4336212.458	5364891.789	3065229.048	0	0	3136431.957	4753695.113	0	2248098.209	2126622.065	700123.2019	3034561.862	0	0	0	3578080.356	0
THTNISESHPNATFSAVGEASICEDDWNSGER	1xCarbamidomethyl [C23];1xHexNAc(5)Hex(4)Fuc(1) [N4];1xHexNAc(2)Hex(6) [N11]	HexNAc(5)Hex(4)Fuc(1); HexNAc(2)Hex(6)	269	2	P01871	P01871 [269-300]		Ig mu chain C region OS=Homo sapiens GN=IGHM PE=1 SV=3	6706.65669	0	0	0	0	0	0	0	0	0	0	0	0	0	0	0	25328876.08	0	0	0	0	0	0	0	0	0	0	0	0	0	0	0	0	0	0	0	0	0	0	0	0
TPLTANITK	1xHexNAc(5)Hex(5)Fuc(3) [N6]	HexNAc(5)Hex(5)Fuc(3)	200	17	P01877	P01877 [200-208]		Ig alpha-2 chain C region OS=Homo sapiens GN=IGHA2 PE=1 SV=3	3222.39148	2605116.202	1365111.323	31660226.42	1697880.046	3947328.894	0	0	0	2553169.32	3259764.317	3386692.493	4917837.365	0	6137571.167	2344040.652	0	2561282.5	0	0	2325156.767	0	1457112.122	0	0	976210.3574	2051808.314	0	1710101.478	2219775.347	1627818.205	7910305.983	0	0	1257258.215	1593705.12	0	0	0	0	12637718.86
GHGHRNGTGHGNSTHHGPEYMR	1xHexNAc(4)Hex(5)NeuAc(2) [N12]	HexNAc(4)Hex(5)NeuAc(2)	235	31	P02790	P02790 [235-256]		Hemopexin OS=Homo sapiens GN=HPX PE=1 SV=2	4600.82826	1669093.809	18328864.01	0	23743021.43	23443647.07	6412467.739	15366760.74	17529890.02	14441835.18	11285316.75	13074459.36	34626356.82	0	0	12153025.35	0	0	50138559.27	0	37355633.33	26235090.82	0	21457695.62	7237404.408	3492666.9	0	21600139.96	33095363.52	0	0	0	31254214.52	25705498.67	2556486.22	28603205.44	1898211.213	16425114.31	0	15684649.54	31468429.78
THTNISESHPNATFSAVGEASICEDDWNSGER	1xCarbamidomethyl [C23];1xHexNAc(2) [N11];1xHexNAc(9)Hex(4)Fuc(1) [N4]	HexNAc(9)Hex(4)Fuc(1); HexNAc(2)	269	4	P01871	P01871 [269-300]		Ig mu chain C region OS=Homo sapiens GN=IGHM PE=1 SV=3	6546.65724	5959082.525	0	5655129.654	2367932.091	2399193.188	0	0	0	2561197.415	2183192.829	0	3589878.482	0	2523069.953	0	0	2282667.375	3709314.574	13578770.9	2016673.848	0	0	0	0	0	4049370.045	0	0	0	0	2901713.946	0	0	0	0	0	5386498.929	5204657.15	0	0
NLFLNHSENATAK	1xHexNAc(1)Fuc(1) [N9];1xHexNAc(3)Hex(5)Fuc(1) [N5]	HexNAc(3)Hex(5)Fuc(1); HexNAc(1)Fuc(1)	203	1	P00738	P00738 [203-215]		Haptoglobin OS=Homo sapiens GN=HP PE=1 SV=1	3373.43099	0	0	0	0	0	2650972.574	0	0	1509146.698	0	0	0	0	0	0	5267204.912	0	0	0	0	0	2357692.786	0	0	0	0	0	0	2914122.08	3246879.682	0	0	0	0	0	0	0	0	0	0
NLSMPLLPADFHK	1xHexNAc(4)Hex(5)Fuc(4) [N1]	HexNAc(4)Hex(5)Fuc(4)	49	26	P05546	P05546 [49-61]		Heparin cofactor 2 OS=Homo sapiens GN=SERPIND1 PE=1 SV=3	3689.59059	0	0	0	0	0	0	0	0	0	0	0	0	0	0	0	0	0	0	0	0	6289807.728	0	4415146.223	0	0	0	0	0	0	0	0	0	0	0	0	0	0	0	0	0
HLGADNVSDPTSGLDFQLTSPEVSQTDK	1xHexNAc(5)Hex(5)Fuc(3) [N6]	HexNAc(5)Hex(5)Fuc(3)	671	14	Q6P3S1	Q6P3S1 [671-698]		DENN domain-containing protein 1B OS=Homo sapiens GN=DENND1B PE=1 SV=2	5222.23102	0	0	2151851.843	0	0	0	1365015.577	0	0	22712687.65	0	2366075.476	4937288.052	11384154.24	7965982.402	0	1417697.949	0	0	9731524.556	2350291.044	0	0	3306142.744	5652809.949	1590968.676	5132013.992	0	2872252.5	0	14771943.01	0	0	5410157.87	1715696.619	14220596.92	0	0	0	7304453.535
GHGHRNGTGHGNSTHHGPEYMR	1xHexNAc(4)Hex(5)Fuc(3)NeuAc(1) [N12]	HexNAc(4)Hex(5)Fuc(3)NeuAc(1)	235	14	P02790	P02790 [235-256]		Hemopexin OS=Homo sapiens GN=HPX PE=1 SV=2	4747.90657	0	1439216.041	0	1395059.367	2834601.055	0	0	0	0	748369.2691	0	0	0	0	0	0	0	2441434.635	0	0	0	0	0	0	0	0	0	0	0	0	0	0	1368053.728	0	0	0	0	0	0	0
GVTSVSQIFHSPDLAIRDTFVNASR	1xHexNAc(4)Hex(5)Fuc(2) [N22]	HexNAc(4)Hex(5)Fuc(2)	217	12	P05155	P05155 [217-241]		Plasma protease C1 inhibitor OS=Homo sapiens GN=SERPING1 PE=1 SV=2	4632.09798	3870772.289	4376548.954	24739078.11	3145805.099	5050325.431	0	5355741.319	12094602.6	6914442.094	9196884.554	5916151.87	0	11490605.71	4500479.468	10161587.43	48431103.96	12239289.47	5433718.456	0	4584089.208	0	16327233.77	0	2788169.182	0	4042648.511	11790565.19	0	6606072.531	6559570.074	12494715.35	13915670.55	6221525.049	6478091.397	0	0	6356232.928	14247490.58	6136924.946	18064065.46
GVTSVSQIFHSPDLAIRDTFVNASR	1xHexNAc(4)Hex(5)Fuc(3)NeuAc(1) [N22]	HexNAc(4)Hex(5)Fuc(3)NeuAc(1)	217	5	P05155	P05155 [217-241]		Plasma protease C1 inhibitor OS=Homo sapiens GN=SERPING1 PE=1 SV=2	5069.2513	4432218.115	0	0	2774652.143	0	10098154.24	0	0	0	0	0	0	5382732.333	0	0	0	0	0	0	0	0	9424957.04	0	2648995.214	0	0	0	0	0	0	0	0	0	0	0	4202909.505	0	0	0	0
EEQFNSTFR	1xHexNAc(5)Hex(4)Fuc(1) [N5]	HexNAc(5)Hex(4)Fuc(1)	172	22	P01859	P01859 [172-180]		Ig gamma-2 chain C region OS=Homo sapiens GN=IGHG2 PE=1 SV=2	2967.18824	0	9454438.392	14782002.15	3345957.811	5344001.162	11700264.63	5150919.548	7765748.152	4855730.066	3218916.439	4572935.541	12127802.6	0	12337526.14	16167984.78	0	9458029.507	0	9630719.285	6944125.778	7175975.676	5381350.287	0	3469893.238	6699997.208	4748019.335	0	8231946.881	8201926.086	0	0	5628992.53	0	5436437.686	0	11320815.77	0	0	0	0
TKPREEQYNSTYR	1xHexNAc(3)Hex(3)Fuc(1) [N9]	HexNAc(3)Hex(3)Fuc(1)	172	46	P01857	P01857 [172-184]		Ig gamma-1 chain C region OS=Homo sapiens GN=IGHG1 PE=1 SV=1	2913.26302	2949445.539	11302913.37	47846551.17	1339960.086	0	0	0	0	0	0	6095185.062	0	0	26791928.97	0	0	0	0	0	0	0	1452451.107	1637604.362	11615152.96	17299497.79	0	0	0	0	0	161024434.3	0	0	0	0	0	0	0	0	0
MVSHHNLTTGATLINEQWLLTTAK	1xOxidation [M1];1xHexNAc(5)Hex(4)Fuc(2)NeuAc(1) [N6]	HexNAc(5)Hex(4)Fuc(2)NeuAc(1)	179	4	P00738	P00738 [179-202]		Haptoglobin OS=Homo sapiens GN=HP PE=1 SV=1	4942.2066	0	0	1990349.332	0	0	3690139.559	0	3641783.914	0	0	0	0	4999600.508	0	4954717.286	0	0	0	0	0	0	0	0	0	0	0	0	0	0	0	0	0	0	0	0	0	0	0	0	0
FQHLNESQHNYLR	1xHexNAc(4)Hex(5)Fuc(1)NeuAc(1) [N5]	HexNAc(4)Hex(5)Fuc(1)NeuAc(1)	226	17	Q5TC84	Q5TC84 [226-238]		Opioid growth factor receptor-like protein 1 OS=Homo sapiens GN=OGFRL1 PE=2 SV=1	3745.54921	0	51625649.41	0	0	0	0	0	0	0	0	0	0	0	66729311.72	0	0	0	0	40815940.61	0	0	0	0	0	0	15610867.58	0	0	0	0	0	0	0	0	0	12778350.67	0	0	0	0
FQHLNESQHNYLR	1xHexNAc(4)Hex(4)Fuc(1) [N5]	HexNAc(4)Hex(4)Fuc(1)	226	40	Q5TC84	Q5TC84 [226-238]		Opioid growth factor receptor-like protein 1 OS=Homo sapiens GN=OGFRL1 PE=2 SV=1	3292.40097	0	66743437.51	0	0	0	0	0	0	0	0	0	0	0	145300869.8	0	0	0	0	180748441.9	0	0	0	0	103634875.2	0	88451637.03	0	0	0	0	0	0	0	0	0	67474097.72	0	0	0	0
FVEGSHNSTVSLTTK	1xHexNAc(4)Hex(5)NeuAc(2) [N7]	HexNAc(4)Hex(5)NeuAc(2)	3405	11	P04114	P04114 [3405-3419]		Apolipoprotein B-100 OS=Homo sapiens GN=APOB PE=1 SV=2	3811.57957	0	0	0	0	0	0	0	0	0	0	0	0	0	0	0	0	0	0	0	0	0	6733079.628	0	0	2034527.744	0	0	0	0	0	0	0	0	0	0	0	0	4909490.716	0	0
LQKNNITK	1xHexNAc(5)Hex(4)Fuc(1) [N5]	HexNAc(5)Hex(4)Fuc(1)	1348	43	Q6ZMW3	Q6ZMW3 [1348-1355]		Echinoderm microtubule-associated protein-like 6 OS=Homo sapiens GN=EML6 PE=2 SV=2	2768.23407	22015061.95	4720755.444	16309239.66	19457777.4	20095662.07	15527063.48	15126255.57	8464510.52	24423932.54	54414098.37	30140147.55	14700361.62	8192240.101	26433924.91	5646485.968	7691220.787	48661784.92	8263253.101	10351605.76	5319341.215	0	11594684.76	11679834.9	16969795.35	12112406.91	54549484.21	4989513.054	22863967.77	27731066.53	24842662.12	40127873.49	6298910.586	87203414.38	8146220.667	22522046.26	6846331.376	57452012.96	0	4022001.6	2688675.324
FQHLNESQHNYLR	1xHexNAc(4)Hex(4) [N5]	HexNAc(4)Hex(4)	226	10	Q5TC84	Q5TC84 [226-238]		Opioid growth factor receptor-like protein 1 OS=Homo sapiens GN=OGFRL1 PE=2 SV=1	3146.34306	0	5039077.979	0	0	0	0	0	0	0	0	0	0	0	13972242.59	0	0	2703302.882	0	8487840.137	0	0	0	0	3790414.97	0	9236788.8	0	0	0	0	0	0	0	0	0	3309238.701	0	0	0	0
FVEGSHNSTVSLTTK	1xHexNAc(4)Hex(5)Fuc(4) [N7]	HexNAc(4)Hex(5)Fuc(4)	3405	11	P04114	P04114 [3405-3419]		Apolipoprotein B-100 OS=Homo sapiens GN=APOB PE=1 SV=2	3813.62037	0	0	0	2096806.45	2097578.283	0	0	0	0	0	0	0	0	0	0	0	0	0	0	2387491.922	2913711.536	0	0	2011092.879	0	0	3452331.498	2272219.952	0	0	0	0	1473128.636	0	0	0	0	0	0	0
TKPREEQYNSTYR	1xHexNAc(3)Hex(4)Fuc(1) [N9]	HexNAc(3)Hex(4)Fuc(1)	172	48	P01857	P01857 [172-184]		Ig gamma-1 chain C region OS=Homo sapiens GN=IGHG1 PE=1 SV=1	3075.31584	3140629.151	8910169.111	25592543.35	0	6211111.049	0	0	0	0	0	3042609.586	4609439.381	0	17528989.35	0	0	0	1074546.082	5342442.352	2436991.038	4454080.891	0	1676723.522	3606786.777	12816429.23	0	0	0	0	0	76415016.57	0	0	0	0	0	0	0	0	0
FQHLNESQHNYLR	1xHexNAc(5)Hex(4)Fuc(1) [N5]	HexNAc(5)Hex(4)Fuc(1)	226	28	Q5TC84	Q5TC84 [226-238]		Opioid growth factor receptor-like protein 1 OS=Homo sapiens GN=OGFRL1 PE=2 SV=1	3495.48034	0	29691365.51	0	0	0	0	0	0	0	0	0	0	0	50363339.4	0	0	0	0	54543054.93	0	0	0	0	45795812.27	0	58940917.74	0	0	0	0	0	0	0	0	0	45357924.85	0	0	0	0
LQKNNITK	1xHexNAc(4)Hex(4)Fuc(1) [N5]	HexNAc(4)Hex(4)Fuc(1)	1348	33	Q6ZMW3	Q6ZMW3 [1348-1355]		Echinoderm microtubule-associated protein-like 6 OS=Homo sapiens GN=EML6 PE=2 SV=2	2565.1547	3699259.824	2371596.172	2436686.481	2599453.805	4031007.144	1536560.06	2322705.994	1342013.624	4966776.096	6928746.989	13014617.41	3772064.582	0	3049152.123	2993058.91	4204840.436	9476526.877	0	0	3315182.087	0	3024254.58	0	1923104.661	1982173.107	6090147.848	0	4187138.614	5973267.027	8953147.532	7881472.944	0	10701905.69	0	3623587.093	2245940.285	6882571.384	0	0	0
GVNYINFSATGK	1xHexNAc(5)Hex(5)NeuAc(2) [N6]	HexNAc(5)Hex(5)NeuAc(2)	1464	16	Q6ZMW3	Q6ZMW3 [1464-1475]		Echinoderm microtubule-associated protein-like 6 OS=Homo sapiens GN=EML6 PE=2 SV=2	3678.49444	14487490.87	20653798.33	11380424.43	6773008.71	18184133.11	0	15468959	0	0	0	6914634.012	16084062.4	17245833.69	5992711.326	24592076.17	9464331.828	5146888.776	10226382	0	6170469.374	9683859.977	9133428.384	15955539.23	3599262.763	13926181.4	0	10274794.47	8215419.148	6575306.822	16068560.34	12560092.75	12997114.62	3739115.831	12999602.78	8193498.73	0	6798832.935	0	0	0
QNGEAVKTHTNISESHPNATFSAVGEASICEDDWNSGER	1xCarbamidomethyl [C30];1xHexNAc(6)Hex(5)Fuc(1)NeuAc(2) [N18]	HexNAc(6)Hex(5)Fuc(1)NeuAc(2)	262	3	P01871	P01871 [262-300]		Ig mu chain C region OS=Homo sapiens GN=IGHM PE=1 SV=3	7001.87009	0	0	0	1490179.48	0	0	0	0	0	1941627.607	0	0	0	0	2494567.344	0	2681099.837	0	0	3770173.989	0	0	0	0	0	0	0	0	0	0	0	0	2863503.261	0	0	0	0	0	2363255.113	0
TPLTANITK	1xHexNAc(5)Hex(3)Fuc(1) [N6]	HexNAc(5)Hex(3)Fuc(1)	200	14	P01877	P01877 [200-208]		Ig alpha-2 chain C region OS=Homo sapiens GN=IGHA2 PE=1 SV=3	2606.17001	4007217.279	0	0	3366538.496	0	1188665.368	0	0	0	5820793.939	0	0	0	8505449.804	0	0	10420375.51	1728289.983	8312864.262	0	1364579.61	0	0	2093537.07	0	15173352.63	0	2186627.138	0	0	7319380.01	1682036.195	12339851.99	0	1376803.226	2245939.817	9357764.89	0	0	0
FQHLNESQHNYLR	1xHexNAc(4)Hex(5) [N5]	HexNAc(4)Hex(5)	226	21	Q5TC84	Q5TC84 [226-238]		Opioid growth factor receptor-like protein 1 OS=Homo sapiens GN=OGFRL1 PE=2 SV=1	3308.39588	0	15238057	0	0	0	0	0	0	0	0	0	0	0	3054121.26	0	0	0	0	0	0	0	0	0	0	0	0	0	0	0	0	0	0	0	0	0	0	0	0	0	0
LQKNNITK	1xHexNAc(4)Hex(5)Fuc(3)NeuAc(1) [N5]	HexNAc(4)Hex(5)Fuc(3)NeuAc(1)	1348	30	Q6ZMW3	Q6ZMW3 [1348-1355]		Echinoderm microtubule-associated protein-like 6 OS=Homo sapiens GN=EML6 PE=2 SV=2	3310.41876	5136315.828	0	0	0	0	3599925.067	0	0	0	0	7208872.879	0	0	0	0	0	0	0	0	10340048.04	0	5309352.18	0	0	6991744.711	0	3564835.911	0	5054177.686	4240948.549	7282786.083	0	0	0	5752973.909	4994183.778	0	0	3557756.467	0
LSSWVLLMKYLGNATAIFFLPDEGK	1xHexNAc(6)Hex(5)Fuc(1)NeuAc(1) [N13]	HexNAc(6)Hex(5)Fuc(1)NeuAc(1)	259	5	P01009	P01009 [259-283]		Alpha-1-antitrypsin OS=Homo sapiens GN=SERPINA1 PE=1 SV=3	5279.38831	3196056.627	0	0	0	0	0	5496009.319	4596910.785	0	5516109.321	0	0	4651179.851	0	6100541.365	0	0	0	0	0	3535519.314	0	6206241.652	0	4854892.473	0	3086006.965	3981476.133	4670721.007	1422710.914	0	6259347.172	2614912.216	2723544.093	3309464.509	0	0	0	6735513.07	5603240.713
ERSWPAVGNCSSALR	1xCarbamidomethyl [C10];1xHexNAc(4)Hex(5)Fuc(2) [N9]	HexNAc(4)Hex(5)Fuc(2)	179	6	P02790	P02790 [179-193]		Hemopexin OS=Homo sapiens GN=HPX PE=1 SV=2	3604.50999	6071824.25	21336745.69	4630224.456	3968918.038	0	0	0	0	3183712.796	2525060.3	5563031.437	11785511.19	0	0	3567344.098	27576179.44	3102796.426	9229399.742	3927870.067	0	7682054.546	0	0	0	4702815.992	0	6061121.383	0	28193138.95	5957772.589	6911605.652	7827994.105	4858667.45	0	0	5142045.182	28164098.99	5627814.521	33505914.09	0
DTFVNASR	1xHexNAc(4)Hex(5)NeuAc(1) [N5]	HexNAc(4)Hex(5)NeuAc(1)	234	1	P05155	P05155 [234-241]		Plasma protease C1 inhibitor OS=Homo sapiens GN=SERPING1 PE=1 SV=2	2823.1195	0	0	2501229.329	0	0	0	0	0	0	0	0	0	0	0	0	0	3778250.005	0	0	0	0	0	0	0	0	0	0	0	3555947.592	0	0	0	0	0	0	0	0	0	0	0
NEEYNK	1xHexNAc(5)Hex(6)Fuc(3)NeuAc(1) [N5]	HexNAc(5)Hex(6)Fuc(3)NeuAc(1)	52	4	P02763	P02763 [52-57]		Alpha-1-acid glycoprotein 1 OS=Homo sapiens GN=ORM1 PE=1 SV=1	3513.33012	0	0	0	0	843615.5695	1204413.996	0	0	681344.4551	779357.6671	0	1120215.999	0	0	0	0	0	0	0	0	0	1823792.188	0	4431606.95	1165002.999	2152519.751	0	0	2547610.345	0	0	0	1417674.176	0	0	0	0	0	0	0
TKPREEQYNSTFR	1xHexNAc(3)Hex(4)Fuc(1) [N9]	HexNAc(3)Hex(4)Fuc(1)	219	8	P01860	P01860 [219-231]		Ig gamma-3 chain C region OS=Homo sapiens GN=IGHG3 PE=1 SV=2	3059.32093	0	0	11111199.11	0	0	0	5123062.93	4416447.022	0	12534098.14	13716372.95	0	0	11127518.28	4595918.254	0	11752678.43	0	0	5613926.94	0	0	4107691.089	0	13892803.4	5932185	0	0	0	0	0	3081782.64	0	14178948.02	0	0	0	0	8723809.173	0
CSDGWSFDATTLDDNGTMLFFK	1xCarbamidomethyl [C1];1xOxidation [M18];1xHexNAc(4)Hex(4)Fuc(1)NeuAc(1) [N15]	HexNAc(4)Hex(4)Fuc(1)NeuAc(1)	50	12	P02790	P02790 [50-71]		Hemopexin OS=Homo sapiens GN=HPX PE=1 SV=2	4441.75148	0	0	11396621.17	0	0	0	0	0	0	0	0	0	0	0	0	0	0	0	0	0	0	0	0	0	0	0	0	0	6148933.215	11782266.17	19850648.39	0	0	0	0	0	0	0	0	0
SRYPHKPEINSTTHPGADLQENFCRNPDSSTTGPWCYTTDPTVR	2xCarbamidomethyl [C24; C36];1xHexNAc(4)Hex(5)NeuGc(2) [N10]	HexNAc(4)Hex(5)NeuGc(2)	134	18	P00734	P00734 [134-177]		Prothrombin OS=Homo sapiens GN=F2 PE=1 SV=2	7327.08031	0	0	0	0	0	0	10398693.18	5794865.791	4738703.411	0	0	0	9036964.675	0	0	0	0	0	0	15875970.57	0	8720144.548	0	0	10138367.5	0	0	0	0	0	0	10092387.74	3513700.453	0	0	0	6132542.146	0	10519114.25	0
QLAHQSNSTNIFFSPVSIATAFAMLSLGTK	1xOxidation [M24];1xHexNAc(2)Hex(11) [N7]	HexNAc(2)Hex(11)	64	4	P01009	P01009 [64-93]		Alpha-1-antitrypsin OS=Homo sapiens GN=SERPINA1 PE=1 SV=3	5386.36976	0	0	0	39488059.11	0	6723082.104	3043695.349	6136773.295	2334586.752	3483629.041	0	4456771.777	1388885.227	17335919.85	832226.5546	0	869745.4279	83474505.88	0	0	6066551.535	0	7258125.568	0	7442002.126	4644810.347	5108154.539	9679262.781	6757967.425	0	29036204.23	3469791.865	0	0	7463554.41	3286483.326	0	23523109.06	4200525.2	0
FNLTETSEAEIHQSFQHLLR	1xHexNAc(5)Hex(6)NeuAc(3) [N2]	HexNAc(5)Hex(6)NeuAc(3)	105	11	P01011	P01011 [105-124]		Alpha-1-antichymotrypsin OS=Homo sapiens GN=SERPINA3 PE=1 SV=2	5261.1943	7904123.589	12857873.18	0	2949943.494	0	0	9154350.18	9906592.541	9758160.284	7496375.002	0	8171235.211	2946709.715	0	16819543.17	0	0	0	0	0	0	0	9448737.33	3143617.883	3731365.831	0	0	4447528.59	0	0	0	4807909.665	0	0	0	0	0	0	19767615.22	16521198.29
FQHLNESQHNYLR	1xHexNAc(4)Hex(3) [N5]	HexNAc(4)Hex(3)	226	6	Q5TC84	Q5TC84 [226-238]		Opioid growth factor receptor-like protein 1 OS=Homo sapiens GN=OGFRL1 PE=2 SV=1	2984.29024	0	0	0	0	0	0	0	0	0	0	0	0	0	9797955.227	0	0	0	0	0	0	0	0	0	2471726.174	0	3348761.698	0	0	0	0	0	0	0	0	0	0	0	0	0	0
WVSNK	1xHexNAc(4)Hex(5)NeuAc(2) [N4]	HexNAc(4)Hex(5)NeuAc(2)	221	33	P01008	P01008 [221-225]		Antithrombin-III OS=Homo sapiens GN=SERPINC1 PE=1 SV=1	2838.10793	0	0	0	1408235.034	4345585.333	1262576.288	0	0	1062516.925	2771561.742	0	4904292.641	806343.6445	1558114.159	3598371.742	0	0	2732965.243	2505893.771	2538077.446	4104235.586	3973003.414	4973018.33	0	1683452.738	0	1801294.048	3066616.281	0	0	0	3614643.556	0	6294373.575	2344628.679	0	6125717.751	0	1898052.067	2395899.76
TKPREEQFNSTFR	1xHexNAc(4)Hex(5)Fuc(1)NeuAc(1) [N9]	HexNAc(4)Hex(5)Fuc(1)NeuAc(1)	168	45	P01859	P01859 [168-180]		Ig gamma-2 chain C region OS=Homo sapiens GN=IGHG2 PE=1 SV=2	3699.55363	148100658.2	396723765.6	243098395.1	243895760	139804315.5	448387822.2	298992116.3	362885076.9	207380208.6	198919435	296684020.7	455520262.2	16929459.58	520842531.5	760604536	201920800.4	287799956.1	314713177.1	847710600.8	834004070.6	649126908.2	301030070.4	214451487.5	133891381.1	333759185.4	201863054	458133561.1	323015030.5	247422890.4	195468470.1	124321749.2	432585776.1	397640088	592242189.9	334609386	911511570	138384279.1	0	378437681.3	381823289.9
NGSLFAFR	1xHexNAc(3)Hex(5) [N1]	HexNAc(3)Hex(5)	169	9	P04004	P04004 [169-176]		Vitronectin OS=Homo sapiens GN=VTN PE=1 SV=1	2330.97561	0	0	7146520.184	0	0	0	0	0	0	0	8988664.82	0	0	0	0	16517555.03	7340114.672	0	0	0	0	0	0	0	0	0	0	0	10786622.83	4525119.467	9606728.466	0	0	0	0	0	0	0	0	0
NLSMPLLPADFHK	1xHexNAc(4)Hex(5)Fuc(2) [N1]	HexNAc(4)Hex(5)Fuc(2)	49	16	P05546	P05546 [49-61]		Heparin cofactor 2 OS=Homo sapiens GN=SERPIND1 PE=1 SV=3	3397.47477	0	0	0	0	0	0	0	0	0	0	0	0	0	0	5067411.005	0	5865198.807	0	0	0	0	0	0	0	0	0	0	0	0	0	0	6382441.915	0	0	0	0	0	0	0	0
LQKNNITK	1xHexNAc(5)Hex(5)Fuc(3) [N5]	HexNAc(5)Hex(5)Fuc(3)	1348	33	Q6ZMW3	Q6ZMW3 [1348-1355]		Echinoderm microtubule-associated protein-like 6 OS=Homo sapiens GN=EML6 PE=2 SV=2	3222.40271	2605116.202	1365111.323	31660226.42	1697880.046	3947328.894	0	0	0	2553169.32	3259764.317	3386692.493	4917837.365	0	6137571.167	2344040.652	0	2561282.5	0	0	2325156.767	0	1457112.122	0	0	976210.3574	2051808.314	0	1710101.478	2219775.347	1627818.205	7910305.983	0	0	1257258.215	1593705.12	0	0	0	0	12637718.86
NGTGHGNSTHHGPEYMR	1xHexNAc(4)Hex(5)Fuc(4) [N7]	HexNAc(4)Hex(5)Fuc(4)	240	9	P02790	P02790 [240-256]		Hemopexin OS=Homo sapiens GN=HPX PE=1 SV=2	4058.6072	0	0	0	5931286.995	12150178.81	0	5130777.482	0	3969563.771	1819070.084	2847719.464	5770485.504	0	0	0	0	0	0	0	0	4478957.387	0	6510139.378	2521388.331	0	0	0	0	0	0	0	0	0	0	0	0	0	0	0	0
EEQYNSTFR	1xHexNAc(3)Hex(3)Fuc(1) [N5]	HexNAc(3)Hex(3)Fuc(1)	223	10	P01860	P01860 [223-231]		Ig gamma-3 chain C region OS=Homo sapiens GN=IGHG3 PE=1 SV=2	2414.97159	0	1860082.113	9451935.91	1588954.523	0	0	5338249.715	2651613.417	0	16663001.62	2033246.346	3689649.47	0	5808610.005	2067542.198	2973661.349	12171852.56	7861936.834	0	2521285.522	1374030.352	1731605.206	5438450.575	2455629.241	5881238.382	5050928.06	0	3477884.133	1790775.176	0	0	1992340.65	9205958.41	4442615.907	3915429.513	5121522.495	2976572.476	0	1683088.087	1409961.484
LQKNNITK	1xHexNAc(5)Hex(3)Fuc(1) [N5]	HexNAc(5)Hex(3)Fuc(1)	1348	12	Q6ZMW3	Q6ZMW3 [1348-1355]		Echinoderm microtubule-associated protein-like 6 OS=Homo sapiens GN=EML6 PE=2 SV=2	2606.18125	4007217.279	0	0	3366538.496	0	1188665.368	0	0	0	5820793.939	0	0	0	8505449.804	0	0	10420375.51	1728289.983	8312864.262	0	1364579.61	0	0	2093537.07	0	15173352.63	0	2186627.138	0	0	7319380.01	1682036.195	12339851.99	0	1376803.226	2245939.817	9357764.89	0	0	0
TKPREEQYNSTYR	1xHexNAc(4)Hex(3) [N9]	HexNAc(4)Hex(3)	172	5	P01857	P01857 [172-184]		Ig gamma-1 chain C region OS=Homo sapiens GN=IGHG1 PE=1 SV=1	2970.28448	3413022.185	5961102.207	5088120.285	2140800.154	4830663.113	0	0	4556356.072	2611021.332	0	0	4486173.764	0	2058128.181	0	0	3457683.497	2338839.179	7122791.116	0	0	0	2415394.337	0	5058959.079	5453126.012	0	0	0	7285091.101	19217500.13	0	1052419.996	3672491.355	0	2115210.406	3942027.837	0	0	0
TEHPFTVEEFVLPKFEVQVTVPKIITILEEEMNVSVCGLYTYGKPVPGHVTVSICR	2xCarbamidomethyl [C37; C55];1xHexNAc(4)Hex(5)Fuc(1)NeuAc(1) [N33]	HexNAc(4)Hex(5)Fuc(1)NeuAc(1)	215	1	P01023	P01023 [215-270]		Alpha-2-macroglobulin OS=Homo sapiens GN=A2M PE=1 SV=3	8476.04086	0	0	6244650.973	2221464.053	0	4477738.412	2013843.314	5241436.185	2302922.025	2927138.585	6109489.734	4253885.139	5627125.938	0	0	4709669.83	0	4427251.357	0	0	5021135.88	0	4977051.25	0	0	0	6384144.649	3563063.66	4017557.677	0	0	4000609.992	0	0	3741758.623	0	0	0	0	0
FQHLNESQHNYLR	1xHexNAc(4)Hex(3)Fuc(1) [N5]	HexNAc(4)Hex(3)Fuc(1)	226	34	Q5TC84	Q5TC84 [226-238]		Opioid growth factor receptor-like protein 1 OS=Homo sapiens GN=OGFRL1 PE=2 SV=1	3130.34815	0	20189372.12	0	0	0	0	0	0	0	0	0	0	0	70005878.2	0	0	0	0	49498576.76	0	0	0	0	104662216.6	0	114111229.2	0	0	0	0	0	0	0	0	0	65230020.13	0	0	0	0
LQKNNITK	1xHexNAc(4)Hex(3)Fuc(1) [N5]	HexNAc(4)Hex(3)Fuc(1)	1348	8	Q6ZMW3	Q6ZMW3 [1348-1355]		Echinoderm microtubule-associated protein-like 6 OS=Homo sapiens GN=EML6 PE=2 SV=2	2403.10188	1327684.814	0	0	0	0	0	0	0	1128970.713	3064135.473	0	0	0	0	0	0	3358098.759	0	0	0	0	0	0	0	0	3250886.339	0	0	1559042.982	1496581.769	2206035.747	0	4798666.931	0	1215749.447	0	2607189.169	0	0	0
WVSNK	1xHexNAc(4)Hex(5)Fuc(2)NeuAc(1) [N4]	HexNAc(4)Hex(5)Fuc(2)NeuAc(1)	221	27	P01008	P01008 [221-225]		Antithrombin-III OS=Homo sapiens GN=SERPINC1 PE=1 SV=1	2839.12833	2538557.98	2351555.715	0	1090237.823	0	2427345.95	1516786.159	2687409.636	1213678.526	0	0	1898244.939	0	2403946.514	1445196.019	0	0	4360307.73	6084388.778	0	1932902.817	6468696.338	1771216.08	0	2843923.557	0	3375258.122	1556690.435	0	0	0	1237599.37	0	0	0	0	0	0	0	1082294.127
LAGKPTHVNVSVVMAEVDGTCY	1xCarbamidomethyl [C21];1xHexNAc(2)Hex(7) [N9]	HexNAc(2)Hex(7)	332	2	P01876	P01876 [332-353]		Ig alpha-1 chain C region OS=Homo sapiens GN=IGHA1 PE=1 SV=2	3887.67059	0	0	0	5134858.836	0	0	0	0	0	0	0	0	0	0	0	0	1839059.849	0	0	0	0	0	0	0	0	0	0	0	0	0	0	0	0	0	0	0	0	0	0	0
IIVPLNNRENISDPTSPLR	1xHexNAc(4)Hex(5)NeuAc(2) [N10]	HexNAc(4)Hex(5)NeuAc(2)	62	12	P01591	P01591 [62-80]		Immunoglobulin J chain OS=Homo sapiens GN=JCHAIN PE=1 SV=4	4352.94958	18853483.5	5240236.546	15263257.51	25832788.28	24787079.08	27329924.7	16118883.24	26369267.21	27787997.1	17959963.16	0	44640854.69	15990158.8	31248590.24	35119960.42	9214020.119	0	24539283.52	45113837.32	18499151.14	26995390.59	19712400.73	8906812.611	27089842.5	12067909.71	18733413.87	6743328.687	22148131.48	6795805.436	4949497.143	8989012.542	6330604.497	34081870.56	22933512.27	6759488.47	37464679.6	32448182.04	44152299.46	0	18261504.04
HANWTLTPLK	1xHexNAc(4)Hex(5)Fuc(4) [N3]	HexNAc(4)Hex(5)Fuc(4)	251	15	P27169	P27169 [251-260]		Serum paraoxonase/arylesterase 1 OS=Homo sapiens GN=PON1 PE=1 SV=3	3387.46056	0	0	0	0	4329953.797	0	0	0	0	0	6065179.257	5197823.788	3696343.718	8783966.473	3224871.467	0	0	0	0	0	0	0	0	0	0	0	2859428.298	0	3785532.389	0	0	0	0	3330388.08	0	3891073.522	0	0	5305795.395	0
IIVPLNNRENISDPTSPLR	1xHexNAc(5)Hex(5)NeuAc(1) [N10]	HexNAc(5)Hex(5)NeuAc(1)	62	6	P01591	P01591 [62-80]		Immunoglobulin J chain OS=Homo sapiens GN=JCHAIN PE=1 SV=4	4264.93354	7297721.326	0	0	0	0	0	0	0	0	0	0	0	0	0	0	0	0	0	27407533.71	0	0	0	0	0	0	0	0	0	0	0	0	0	0	0	0	0	0	0	0	0
LNAENNATFYFK	1xHexNAc(5)Hex(6)Fuc(2) [N6]	HexNAc(5)Hex(6)Fuc(2)	289	8	P01042	P01042 [289-300]		Kininogen-1 OS=Homo sapiens GN=KNG1 PE=1 SV=2	3711.51993	0	0	5418911.005	0	0	0	0	0	0	0	0	0	0	0	0	0	0	0	0	0	0	0	0	0	0	0	0	0	0	2806929.447	3296500.975	0	0	0	0	0	0	0	0	0
YDFNSSMLYSTAK	1xOxidation [M7];1xHexNAc(4)Hex(5)Fuc(2) [N4]	HexNAc(4)Hex(5)Fuc(2)	3462	15	P04114	P04114 [3462-3474]		Apolipoprotein B-100 OS=Homo sapiens GN=APOB PE=1 SV=2	3457.37551	0	0	0	3962030.737	0	0	4977115.075	3942330.197	0	0	0	0	3434192.311	0	3764803.882	0	0	0	0	2639836.457	0	5294103.187	0	3910463.423	0	4358741.514	0	0	4015673.213	0	0	0	0	0	0	0	0	0	0	0
SPYYNVSDEISFHCYDGYTLR	1xCarbamidomethyl [C14];1xHexNAc(4)Hex(5)Fuc(4) [N5]	HexNAc(4)Hex(5)Fuc(4)	118	10	P00751	P00751 [118-138]		Complement factor B OS=Homo sapiens GN=CFB PE=1 SV=2	4792.93742	0	8361304.685	8082676.901	0	0	0	1979938.98	3755267.211	1995958.425	3092013.715	0	0	3172803.5	0	3120539.572	0	3060528.961	4545955.452	0	12790627.47	2986828.17	4137618.452	2752885.914	6669075.724	0	2469825.627	0	0	0	3563322.527	0	0	0	0	3917295.638	0	0	0	9303378.003	6267433.203
GHVNITR	1xHexNAc(4)Hex(5)NeuAc(2) [N4]	HexNAc(4)Hex(5)NeuAc(2)	118	24	P00734	P00734 [118-124]		Prothrombin OS=Homo sapiens GN=F2 PE=1 SV=2	3001.21485	47168042.93	58202881.06	30344692.17	30607565.71	68998316.92	39915113.31	39274422.42	4166263.583	41974722.93	0	14086017.95	63432646.77	1972220.473	13313488.06	30940611.09	0	0	51322268.18	3480613.927	38592653.1	62123270.36	64598221.52	67976817.21	15024152.13	39139917.87	0	43950938.21	45414669.15	0	22325798.22	0	50544554.58	50875421.48	66962864.68	2957663.511	51823864.51	69085576.44	0	61539756.11	65750091.93
HLGADNVSDPTSGLDFQLTSPEVSQTDK	1xHexNAc(4)Hex(5)Fuc(3) [N6]	HexNAc(4)Hex(5)Fuc(3)	671	7	Q6P3S1	Q6P3S1 [671-698]		DENN domain-containing protein 1B OS=Homo sapiens GN=DENND1B PE=1 SV=2	5019.15165	0	2675934.661	0	0	0	0	0	0	0	5066267.789	2610040.889	4607474.276	0	0	3393260.33	0	7127981.53	0	5536893.914	0	0	2341749.559	0	2166700.65	0	0	3637261.102	0	0	0	7851046.41	0	0	5107787.564	0	8646238.953	0	0	0	3134820.835
NNSDISSTR	1xHexNAc(4)Hex(5)Fuc(1)NeuAc(1) [N1]	HexNAc(4)Hex(5)Fuc(1)NeuAc(1)	46	20	P01871	P01871 [46-54]		Ig mu chain C region OS=Homo sapiens GN=IGHM PE=1 SV=3	3053.19451	0	0	0	0	8055328.592	0	0	0	4668732.475	0	0	0	0	0	0	0	0	7031822.96	13941247.72	0	0	0	0	0	0	0	0	1773550.678	0	0	0	0	4371129.375	0	0	0	2653896.803	0	0	0
FQHLNESQHNYLR	1xHexNAc(5)Hex(4) [N5]	HexNAc(5)Hex(4)	226	7	Q5TC84	Q5TC84 [226-238]		Opioid growth factor receptor-like protein 1 OS=Homo sapiens GN=OGFRL1 PE=2 SV=1	3349.42243	0	0	0	0	0	0	0	0	0	0	0	0	0	5550869.411	0	0	0	0	0	0	0	0	0	0	0	3776006.234	0	0	0	0	0	0	0	0	0	0	0	0	0	0
HLGADNVSDPTSGLDFQLTSPEVSQTDK	1xHexNAc(7)Hex(7) [N6]	HexNAc(7)Hex(7)	671	7	Q6P3S1	Q6P3S1 [671-698]		DENN domain-containing protein 1B OS=Homo sapiens GN=DENND1B PE=1 SV=2	5514.32169	0	3166626.536	0	1330963.013	0	0	0	4473872.76	0	0	0	0	1862627.424	0	1768171.75	0	0	0	0	0	0	0	0	0	0	0	0	0	0	0	0	0	0	0	0	0	0	0	0	0
VLNFTTK	1xHexNAc(4)Hex(5)NeuAc(2) [N3]	HexNAc(4)Hex(5)NeuAc(2)	322	11	P13671	P13671 [322-328]		Complement component C6 OS=Homo sapiens GN=C6 PE=1 SV=3	3027.24442	0	0	0	0	0	0	0	7029912.567	0	0	0	10836029.3	7964067.816	0	0	0	0	0	0	0	0	4998182.374	0	0	3101704.518	0	0	0	0	0	0	0	0	5230581.987	0	0	0	0	3795426.248	0
IYSGILNLSDITK	1xHexNAc(4)Hex(5)NeuAc(1) [N7]	HexNAc(4)Hex(5)NeuAc(1)	447	15	P03952	P03952 [447-459]		Plasma kallikrein OS=Homo sapiens GN=KLKB1 PE=1 SV=1	3350.47655	0	0	0	0	0	0	0	0	0	0	0	0	0	0	0	0	0	0	0	0	0	0	0	0	0	0	0	0	0	0	0	0	0	0	0	0	0	0	0	2924107.972
ERSWPAVGNCSSALR	1xCarbamidomethyl [C10];1xHexNAc(4)Hex(5)Fuc(3)NeuAc(1) [N9]	HexNAc(4)Hex(5)Fuc(3)NeuAc(1)	179	10	P02790	P02790 [179-193]		Hemopexin OS=Homo sapiens GN=HPX PE=1 SV=2	4041.66331	7748842.33	13021494.28	0	8455660.453	5960538.556	12376539.86	4039434.021	0	3931429.632	0	0	6013204.194	10128297.22	0	2147492.496	0	0	0	0	4651805.2	10575974.2	8549058.877	0	5822488.09	0	0	0	0	0	0	0	0	0	3241851.124	2570499.304	0	14219154.67	0	3195117.513	7239700.963
VYKPSAGNNSLYR	1xHexNAc(5)Hex(6)NeuAc(1) [N8]	HexNAc(5)Hex(6)NeuAc(1)	155	2	P02749	P02749 [155-167]		Beta-2-glycoprotein 1 OS=Homo sapiens GN=APOH PE=1 SV=3	3747.56352	0	0	0	0	0	0	0	0	0	0	7850684.387	0	0	0	0	9821844.858	0	0	0	0	0	0	0	0	0	0	0	0	0	2393001.266	0	0	0	0	0	0	0	0	0	0
NEEYNK	1xHexNAc(4)Hex(5)Fuc(4) [N5]	HexNAc(4)Hex(5)Fuc(4)	52	9	P02763	P02763 [52-57]		Alpha-1-acid glycoprotein 1 OS=Homo sapiens GN=ORM1 PE=1 SV=1	3003.16042	0	0	0	0	0	0	0	0	0	0	0	0	0	0	0	0	0	0	0	0	0	0	0	0	0	0	0	0	0	0	0	0	0	0	0	0	0	0	0	0
TKPREEQFNSTYR	1xHexNAc(3)Hex(4) [N9]	HexNAc(3)Hex(4)	169	8	P01861	P01861 [169-181]		Ig gamma-4 chain C region OS=Homo sapiens GN=IGHG4 PE=1 SV=1	2913.26302	2949445.539	9660913.67	47846551.17	1339960.086	0	0	0	0	0	0	6095185.062	0	0	26791928.97	0	0	0	0	0	0	0	1452451.107	1637604.362	11615152.96	17299497.79	0	0	0	0	0	157111130.4	0	0	0	0	0	0	0	0	0
EEQYNSTYR	1xHexNAc(4)Hex(5)Fuc(1) [N5]	HexNAc(4)Hex(5)Fuc(1)	176	48	P01857	P01857 [176-184]		Ig gamma-1 chain C region OS=Homo sapiens GN=IGHG1 PE=1 SV=1	2958.15152	0	18485946.54	0	0	4865520.898	0	0	0	0	0	0	7023760.216	1520317.788	2564178.404	3908032.989	0	0	0	64943559.98	0	1954924.288	1894666.889	23836424.42	0	6306437.153	0	16686754.84	0	0	17263249.58	0	21481391.17	0	1421851.376	0	2127299.344	0	0	0	0
FGCEIENNR	1xCarbamidomethyl [C3];1xHexNAc(4)Hex(5)Fuc(2)NeuAc(1) [N8]	HexNAc(4)Hex(5)Fuc(2)NeuAc(1)	121	3	P25311	P25311 [121-129]		Zinc-alpha-2-glycoprotein OS=Homo sapiens GN=AZGP1 PE=1 SV=2	3344.28743	0	0	8189866.265	0	0	0	0	0	0	0	3956606.452	0	0	0	0	7523718.837	0	5911321.012	0	9354196.733	0	0	8615761.564	0	0	3458076.151	0	7274684.952	0	4795606.601	0	0	0	0	3515882.954	0	0	0	0	0
MDGASNVTCINSR	1xCarbamidomethyl [C9];1xOxidation [M1];1xHexNAc(4)Hex(5) [N6]	HexNAc(4)Hex(5)	1024	2	P08603	P08603 [1024-1036]		Complement factor H OS=Homo sapiens GN=CFH PE=1 SV=4	3063.2022	0	0	0	0	0	0	0	0	0	0	0	0	0	0	0	0	0	0	0	0	0	0	0	0	0	0	0	0	1785721.88	0	0	0	0	0	0	0	0	0	0	0
LQKNNITK	1xHexNAc(5)Hex(5)NeuAc(1) [N5]	HexNAc(5)Hex(5)NeuAc(1)	1348	1	Q6ZMW3	Q6ZMW3 [1348-1355]		Echinoderm microtubule-associated protein-like 6 OS=Homo sapiens GN=EML6 PE=2 SV=2	3075.3244	0	0	0	0	0	0	0	0	4522791.696	0	0	0	0	0	0	0	0	0	0	0	0	0	0	0	0	0	0	3281882.26	0	0	0	0	0	0	0	0	0	0	0	0
FQHLNESQHNYLR	1xHexNAc(4)Hex(5)Fuc(3) [N5]	HexNAc(4)Hex(5)Fuc(3)	226	5	Q5TC84	Q5TC84 [226-238]		Opioid growth factor receptor-like protein 1 OS=Homo sapiens GN=OGFRL1 PE=2 SV=1	3746.56961	0	0	0	0	0	0	0	0	0	0	0	0	0	4423125.428	0	0	0	0	7833939.419	0	0	0	0	3959505.477	0	0	0	0	0	0	0	0	0	0	0	18032523.01	0	0	0	0
TKPREEQFNSTYR	1xHexNAc(4)Hex(5)Fuc(1)NeuAc(1) [N9]	HexNAc(4)Hex(5)Fuc(1)NeuAc(1)	169	24	P01861	P01861 [169-181]		Ig gamma-4 chain C region OS=Homo sapiens GN=IGHG4 PE=1 SV=1	3715.54854	0	33981934.07	33061189.86	12471628.97	0	0	0	33892974.7	13624928.69	63513399.4	0	0	0	29969580.11	11486042.35	0	15884743.44	376360678.6	7142773.037	69041443.44	64241838.44	28397096.37	64835429.54	0	79192897.97	27030985.02	0	0	0	0	0	27829966.69	92566917.28	137953287.3	0	175962217.5	0	0	71063722.7	124196933.2
YKNNSDISSTR	1xHexNAc(6)Hex(7)Fuc(1)NeuAc(1) [N3]	HexNAc(6)Hex(7)Fuc(1)NeuAc(1)	44	15	P01871	P01871 [44-54]		Ig mu chain C region OS=Homo sapiens GN=IGHM PE=1 SV=3	4074.61719	2194724.434	1775128.098	0	1506405	10663454.55	0	0	0	3834417.459	0	0	3414709.224	0	0	3726386.278	0	0	0	1943002.127	0	3611842.329	0	1565293.728	0	0	0	0	813826.4971	1590329.729	0	0	0	2442424.726	0	0	0	2845203.539	0	0	0
LEHNHTYIQWLFPLREQGLNFYAK	1xHexNAc(4)Hex(5)NeuAc(1) [N4]	HexNAc(4)Hex(5)NeuAc(1)	151	10	Q5TC84	Q5TC84 [151-174]		Opioid growth factor receptor-like protein 1 OS=Homo sapiens GN=OGFRL1 PE=2 SV=1	4931.2191	8380279.391	8544057.218	0	7345020.461	6675681.096	3893954.077	13755455.75	12788266.97	10856894.71	8474305.44	9852339.592	5625980.821	7607804.145	11773735.37	0	0	5197088.593	0	8863751.748	11763837.18	4749819.171	0	7655199.28	4491063.317	9317185.403	13518825.88	5917144.444	6766234.683	3097820.075	11683098.29	17485639.75	10410589.61	12138114.45	19265625.58	4324981.908	11402978.61	17351168.93	22067506.03	0	10140556.65
GHGHRNGTGHGNSTHHGPEYMR	1xOxidation [M21];1xHexNAc(4)Hex(5)NeuAc(2) [N6]	HexNAc(4)Hex(5)NeuAc(2)	235	14	P02790	P02790 [235-256]		Hemopexin OS=Homo sapiens GN=HPX PE=1 SV=2	4616.82317	0	11147421.14	0	1157988.521	0	5335236.881	3772030.623	0	0	0	0	4430125.199	0	0	0	0	0	18889013.64	0	4727375.565	5120766.634	0	7195071.481	0	0	0	0	11843910.77	0	0	0	10151628.92	10276169.65	0	7928723.08	0	0	0	14712606.01	7122752.624
YLGNATAIFFLPDEGK	1xHexNAc(3)Hex(4) [N4]	HexNAc(3)Hex(4)	268	15	P01009	P01009 [268-283]		Alpha-1-antitrypsin OS=Homo sapiens GN=SERPINA1 PE=1 SV=3	3013.34462	18128536.92	0	6374328.945	0	4786331.209	9492764.618	7333901.483	3738270.595	4316794.675	0	0	0	5357570.391	7830675.203	0	8673352.802	0	9312544.634	4247640.503	8898330.003	10089675.12	9900351.626	10205202.21	0	1517292.783	3481834.555	9814827.755	18020336.2	10571247.04	4223004.229	7749041.118	5787132.678	8848993.076	0	7835705.218	2770554.296	10551675.68	9495921.628	0	16371958.4
TKPREEQFNSTYR	1xHexNAc(3)Hex(3) [N9]	HexNAc(3)Hex(3)	169	17	P01861	P01861 [169-181]		Ig gamma-4 chain C region OS=Homo sapiens GN=IGHG4 PE=1 SV=1	2751.2102	0	0	17306105.46	0	0	0	0	0	0	0	0	0	0	7666901.367	0	0	0	0	0	0	0	0	0	3572147.847	11034954.4	0	0	0	0	0	41348812.39	0	0	0	0	0	0	0	0	0
FQHLNESQHNYLR	1xHexNAc(4)Hex(5)Fuc(1) [N5]	HexNAc(4)Hex(5)Fuc(1)	226	48	Q5TC84	Q5TC84 [226-238]		Opioid growth factor receptor-like protein 1 OS=Homo sapiens GN=OGFRL1 PE=2 SV=1	3454.45379	0	56343446.4	0	0	0	0	0	0	0	0	0	0	0	93555999.98	0	0	0	0	125505735.7	0	0	0	0	31784861.9	0	47564084.58	0	0	0	0	0	0	0	0	0	88717114.35	0	0	0	0
DIENFNSTQK	1xHexNAc(4)Hex(5)NeuAc(1) [N6]	HexNAc(4)Hex(5)NeuAc(1)	28	19	P43652	P43652 [28-37]		Afamin OS=Homo sapiens GN=AFM PE=1 SV=1	3109.23598	2923999.218	3029018.782	6659768.505	0	0	0	0	0	0	0	0	0	3482691.308	0	0	0	0	0	0	0	0	0	0	0	0	0	0	0	0	5980690.491	0	0	0	1820673.031	0	0	0	0	3824188.311	3125223.366
MDGASNVTCINSR	1xCarbamidomethyl [C9];1xHexNAc(4)Hex(5)Fuc(3) [N6]	HexNAc(4)Hex(5)Fuc(3)	1024	4	P08603	P08603 [1024-1036]		Complement factor H OS=Homo sapiens GN=CFH PE=1 SV=4	3485.38101	1057020.984	0	0	818445.7788	0	1434615.576	2560166.333	0	1698608.795	1548060.164	0	0	0	3317775.731	0	4239175.084	2023647.915	0	0	0	0	2239343.201	0	2077164.036	1033358.447	1422883.864	1926640.708	2370215.912	2683404.73	0	0	2121573.012	0	2231091.418	0	0	1906792.871	17463.12791	0	0
NETYQLFLSYSSK	1xHexNAc(4)Hex(5)NeuAc(2) [N1]	HexNAc(4)Hex(5)NeuAc(2)	277	6	P02748	P02748 [277-289]		Complement component C9 OS=Homo sapiens GN=C9 PE=1 SV=2	3784.53631	0	0	0	0	0	0	0	0	0	0	0	0	0	0	0	0	0	0	0	0	0	0	0	0	2036734.85	0	0	0	2110731.939	0	0	0	0	0	0	0	0	0	0	0
QQQHLFGSNVTDCSGNFCLFR	2xCarbamidomethyl [C13; C18];1xHexNAc(4)Hex(4)Fuc(2)NeuAc(1) [N9]	HexNAc(4)Hex(4)Fuc(2)NeuAc(1)	622	10	P02787	P02787 [622-642]		Serotransferrin OS=Homo sapiens GN=TF PE=1 SV=3	4558.86416	0	0	6229862.477	0	0	3846064.495	0	0	4448911.371	0	0	0	0	0	0	0	0	0	0	0	0	4683129.136	0	0	0	14327040.17	0	0	6631004.486	5665466.221	19352247.15	0	0	0	0	7138975.733	0	0	0	0
ERSWPAVGNCSSALR	1xCarbamidomethyl [C10];1xHexNAc(4)Hex(5) [N9]	HexNAc(4)Hex(5)	179	3	P02790	P02790 [179-193]		Hemopexin OS=Homo sapiens GN=HPX PE=1 SV=2	3312.39417	0	0	14068760.18	0	0	0	0	0	0	0	16470769.16	0	0	0	0	12930718.69	10898867.18	0	0	0	0	0	0	0	0	0	0	0	19154967.29	18279908.6	10855521.84	0	0	0	0	0	0	0	0	0
FGCEIENNR	1xCarbamidomethyl [C3];1xHexNAc(4)Hex(5)NeuAc(2) [N8]	HexNAc(4)Hex(5)NeuAc(2)	121	9	P25311	P25311 [121-129]		Zinc-alpha-2-glycoprotein OS=Homo sapiens GN=AZGP1 PE=1 SV=2	3343.26702	10912749.08	9308624.177	3437290.979	5063743.754	8002521.523	13218759.48	9463631.178	12339753.21	5296395.553	9470642.225	0	13353681.43	12172487.96	6197736.291	9390132.579	4270439.443	0	0	0	5423876.122	10343815.07	13608197.88	6099994.28	7829853.843	8977693.612	0	12325643.54	5006632.004	6977789.085	0	8533481.115	10328622.68	0	8583921.255	0	0	14589930.38	13982110.07	9225596.325	6543868.485
ICIFVNHSTAPYSVK	1xCarbamidomethyl [C2];1xHexNAc(4)Hex(6)Fuc(1)NeuAc(1) [N6]	HexNAc(4)Hex(6)Fuc(1)NeuAc(1)	192	6	Q9GZY0	Q9GZY0 [192-206]		Nuclear RNA export factor 2 OS=Homo sapiens GN=NXF2 PE=1 SV=1	3957.67136	7865634.065	11859543.61	0	6765819.554	9800168.908	3104612.635	4166158.05	0	0	0	0	13034077.21	8749760.476	0	7017901.551	0	0	0	0	0	0	0	2765651.773	0	4433455.091	0	0	0	0	0	0	7440015.416	0	4651733.513	5375412.64	0	0	0	6608816.965	0
RHEEGHMLNCTCFGQGR	2xCarbamidomethyl [C10; C12];1xOxidation [M7];1xHexNAc(4)Hex(5)Fuc(2)NeuAc(1) [N9]	HexNAc(4)Hex(5)Fuc(2)NeuAc(1)	534	25	P02751	P02751 [534-550]		Fibronectin OS=Homo sapiens GN=FN1 PE=1 SV=4	4310.67866	2379559.019	3168144.999	0	2834416.244	1739274.811	0	2437590.729	0	0	0	0	0	0	0	1807077.568	0	0	1687654.288	5852668.943	5635384.096	0	1858568.956	0	0	2599712.557	0	2971707.486	9109285.672	0	5773704.017	0	2913450.756	1503458.991	1975821.359	3183580.584	3041075.26	0	0	8071066.761	12626911.35
FLNNGTCTAEGK	1xCarbamidomethyl [C7];1xHexNAc(4)Hex(5)Fuc(2) [N4]	HexNAc(4)Hex(5)Fuc(2)	100	18	P05156	P05156 [100-111]		Complement factor I OS=Homo sapiens GN=CFI PE=1 SV=2	3226.2972	0	2967215.211	0	0	0	0	0	0	0	0	0	0	0	0	0	0	2047843.351	0	0	0	0	0	0	0	1795961.708	0	4583338.727	0	0	0	0	0	0	2682903.71	0	0	0	0	0	0
MLTVHNASVNLSVIGLK	1xHexNAc(4)Hex(5) [N6]	HexNAc(4)Hex(5)	121	11	Q5S007	Q5S007 [121-137]		Leucine-rich repeat serine/threonine-protein kinase 2 OS=Homo sapiens GN=LRRK2 PE=1 SV=2	3418.59147	0	3197994.602	0	0	0	11968591.17	0	0	0	0	30580332.05	0	0	0	0	94378720.26	41168002.77	0	0	4922557.631	11629102.56	10680727.45	0	4969060.105	0	0	0	4378104.25	15370741.67	28397916.35	12142815.82	0	0	0	0	0	0	0	0	0
YLGNATAIFFLPDEGK	1xHexNAc(3)Hex(6) [N4]	HexNAc(3)Hex(6)	268	4	P01009	P01009 [268-283]		Alpha-1-antitrypsin OS=Homo sapiens GN=SERPINA1 PE=1 SV=3	3337.45027	0	0	0	0	0	0	0	0	0	0	4735099.494	0	0	0	0	16741419.04	5614559.222	0	0	0	0	0	2991636.049	4705615.096	0	0	0	0	4359702.855	0	0	0	0	0	0	0	0	0	0	3081912.96
GICRPWTNCSLDGK	2xCarbamidomethyl [C3; C9];1xHexNAc(4)Hex(5)Fuc(3)NeuAc(1) [N8]	HexNAc(4)Hex(5)Fuc(3)NeuAc(1)	131	8	Q07011	Q07011 [131-144]		Tumor necrosis factor receptor superfamily member 9 OS=Homo sapiens GN=TNFRSF9 PE=1 SV=1	4015.61867	0	3050610.31	0	0	0	3827268.133	2343203.565	2689412.111	0	6304979.311	0	0	1414066.328	0	0	0	0	0	0	0	0	0	0	0	1722020.852	0	0	0	0	0	0	0	0	2477334.653	0	0	0	0	0	3013030.333
IADAHLDRVENTTVYYLVLDVQESDCSVLSRK	1xCarbamidomethyl [C26];1xHexNAc(4)Hex(5)Fuc(4) [N11]	HexNAc(4)Hex(5)Fuc(4)	53	7	P04196	P04196 [53-84]		Histidine-rich glycoprotein OS=Homo sapiens GN=HRG PE=1 SV=1	5915.66701	0	3255715.693	0	1840383.791	7619473.712	5235025.067	2942229.219	0	0	2748412.874	0	0	6061863.479	0	0	0	0	0	0	0	5238956.802	0	0	0	2046439.07	0	2595572.823	3995038.333	0	0	0	4125589.912	6085987.807	3204109.579	0	0	4442013.083	7945307.468	0	0
VDHRGLTFQQNASSMCVPDQDTAIR	1xCarbamidomethyl [C16];1xOxidation [M15];1xHexNAc(2)Hex(7) [N11]	HexNAc(2)Hex(7)	199	29	P01871	P01871 [199-223]		Ig mu chain C region OS=Homo sapiens GN=IGHM PE=1 SV=3	4402.85426	0	0	0	4779586.451	0	0	0	0	0	0	0	0	0	5080606.206	0	0	0	0	0	0	0	0	0	0	0	0	0	0	0	0	0	0	0	0	0	0	0	0	0	0
LGNWSAMPSCK	1xCarbamidomethyl [C10];1xOxidation [M7];1xHexNAc(4)Hex(5)Fuc(2) [N3]	HexNAc(4)Hex(5)Fuc(2)	251	37	P02749	P02749 [251-261]		Beta-2-glycoprotein 1 OS=Homo sapiens GN=APOH PE=1 SV=3	3181.25798	0	0	0	0	3349700.39	0	0	0	2249655.341	0	0	0	1089387.221	0	5058308.079	0	0	2903915.011	0	2003794.941	0	0	0	1550384.862	1491729.27	0	0	3104389.959	0	4473839.248	0	3020486.955	1816758.96	0	2864401.07	4466401.592	0	0	5947083.271	0
TKPREEQYNSTFR	1xHexNAc(3)Hex(3)Fuc(1) [N9]	HexNAc(3)Hex(3)Fuc(1)	219	8	P01860	P01860 [219-231]		Ig gamma-3 chain C region OS=Homo sapiens GN=IGHG3 PE=1 SV=2	2897.26811	4486095.598	16928809.14	33445683.95	13594077.2	5720488.767	10414686.85	22997088.13	15889210.48	14616296.59	55855726.38	30558110.3	16642244.78	0	42686021.82	11610429.7	24667232.79	40864262.82	0	0	8998553.829	9187645.769	11402399.66	16090955.5	15196814.73	38551807.8	23949220.82	0	0	16449736.34	0	9373677.902	7692168.87	1851399.424	36870839.4	5089023.677	8544860.456	9135352.145	0	22784030.98	0
TKPREEQFNSTFR	1xHexNAc(3)Hex(4) [N9]	HexNAc(3)Hex(4)	168	7	P01859	P01859 [168-180]		Ig gamma-2 chain C region OS=Homo sapiens GN=IGHG2 PE=1 SV=2	2897.26811	4486095.598	16928809.14	33445683.95	13594077.2	5720488.767	10414686.85	22997088.13	15889210.48	14616296.59	55855726.38	30558110.3	16642244.78	0	42686021.82	11610429.7	24667232.79	40864262.82	0	0	8998553.829	9187645.769	11402399.66	16090955.5	15196814.73	38551807.8	23949220.82	0	0	16449736.34	0	9373677.902	7692168.87	1851399.424	36870839.4	5089023.677	8544860.456	9135352.145	0	22784030.98	0
GICRPWTNCSLDGK	2xCarbamidomethyl [C3; C9];1xHexNAc(5)Hex(5)Fuc(1)NeuAc(1) [N8]	HexNAc(5)Hex(5)Fuc(1)NeuAc(1)	131	50	Q07011	Q07011 [131-144]		Tumor necrosis factor receptor superfamily member 9 OS=Homo sapiens GN=TNFRSF9 PE=1 SV=1	3926.58223	0	7391326.836	11504992.41	8711313.846	0	13195935.36	10326705.45	16297994.11	0	41432202.71	14032521.98	6393603.089	515363.7974	16096227.03	7741623.553	0	7796808.836	851421.2699	21224302.01	8222460.83	1477885.463	7849740.55	0	0	11966763.73	0	4774636.928	0	6739662.422	7910233.677	7741400.167	0	0	9025128.453	9240852.783	17484384.8	0	0	0	10704458.8
FEAHFELVHYAGVVPYNISGWLEK	1xHexNAc(4)Hex(5)NeuAc(1) [N17]	HexNAc(4)Hex(5)NeuAc(1)	585	7	Q9Y2K3	Q9Y2K3 [585-608]		Myosin-15 OS=Homo sapiens GN=MYH15 PE=1 SV=5	4719.08054	0	3742883.963	0	0	0	0	0	21791543.27	11145891.52	0	0	0	0	0	0	0	0	0	0	0	0	0	0	0	0	0	0	0	30066193.08	4264783.499	0	0	0	0	0	0	0	0	6490179.659	4230024.638
NGSLFAFR	1xHexNAc(4)Hex(5)NeuAc(2) [N1]	HexNAc(4)Hex(5)NeuAc(2)	169	27	P04004	P04004 [169-176]		Vitronectin OS=Homo sapiens GN=VTN PE=1 SV=1	3116.24582	13489237.6	41849829.24	25863453.1	18001430.03	40982076.71	26013198.79	21101483.04	15280968.12	31221542.67	23565676.9	0	37560160.87	58313577.8	20240642.03	40228943.46	21089608.79	5513432.481	29893194.07	0	20684144.76	33033395.73	44836402.29	18832230.89	28183149.73	27076624.26	0	10877376.14	15267519.56	11613057.82	20143799.04	34257180.77	19691882.03	9929735.141	31306046.35	18241808.08	14466160.1	28446317.37	17581750.07	43377044.38	24035407.29
NGSLFAFR	1xHexNAc(4)Hex(5)NeuAc(1) [N1]	HexNAc(4)Hex(5)NeuAc(1)	169	25	P04004	P04004 [169-176]		Vitronectin OS=Homo sapiens GN=VTN PE=1 SV=1	2825.1504	16450891.46	28619020.85	47068382.2	0	19346301.24	9395807.438	16993478.88	16810639.38	18292207.37	9611982.326	40547773.46	15489940.17	27601469.46	12515819.86	26866152.8	75850068.69	19844141.71	21324357.38	0	11715422.93	21489172.86	20411478.85	17424750.37	14245094.91	9169357.112	0	14803701.84	9481125.271	35531968.49	54914826.58	45263439.02	23230107.17	4500542.507	16891706.61	14120555.98	19289031.14	17107943.2	0	31195139.08	13110567.42
TKPREEQFNSTYR	1xHexNAc(3)Hex(4)Fuc(1) [N9]	HexNAc(3)Hex(4)Fuc(1)	169	17	P01861	P01861 [169-181]		Ig gamma-4 chain C region OS=Homo sapiens GN=IGHG4 PE=1 SV=1	3059.32093	0	0	11111199.11	0	0	0	5123062.93	4416447.022	0	12534098.14	13716372.95	0	0	11127518.28	4595918.254	0	11752678.43	0	0	5613926.94	0	0	4107691.089	0	13892803.4	5932185	0	0	0	0	0	3081782.64	0	14178948.02	0	0	0	0	8723809.173	0
GICRPWTNCSLDGK	2xCarbamidomethyl [C3; C9];1xHexNAc(5)Hex(5)Fuc(3) [N8]	HexNAc(5)Hex(5)Fuc(3)	131	31	Q07011	Q07011 [131-144]		Tumor necrosis factor receptor superfamily member 9 OS=Homo sapiens GN=TNFRSF9 PE=1 SV=1	3927.60263	0	7317605.744	4430767.95	0	0	3838277.462	4478873.115	6612958.245	0	19220059.74	8094437.183	5053823.583	612113.2023	1614814.06	3311346.284	0	0	0	0	4768081.111	4007321.765	6252809.699	0	1520770.157	0	0	1799201.622	0	5532752.334	4738593.228	3489978.255	0	0	0	6634508.81	5407034.362	0	0	0	0
EEQYNSTFR	1xHexNAc(4)Hex(4)Fuc(1) [N5]	HexNAc(4)Hex(4)Fuc(1)	223	10	P01860	P01860 [223-231]		Ig gamma-3 chain C region OS=Homo sapiens GN=IGHG3 PE=1 SV=2	2780.10379	3794438.376	20503993.7	70517427.61	10922526.9	1740523.151	3243550.92	23192572.86	16172408.75	19687190.22	55087403.34	17794856.51	13170181.32	1070921.14	24091805.76	8215122.375	18473972.74	52670894.68	63630099.4	3614814.09	17664569.94	8474659.281	14257882.34	26929030.17	7108295.016	46298627.5	13802175.77	0	10180632.41	9781427.908	9347823.451	7996643.216	13838705.87	37970347.16	23315485.07	14476213.18	48462847.99	9129371.362	0	6328740.255	14987612.28
ICIFVNHSTAPYSVK	1xCarbamidomethyl [C2];1xHexNAc(4)Hex(5)NeuAc(2) [N6]	HexNAc(4)Hex(5)NeuAc(2)	192	4	Q9GZY0	Q9GZY0 [192-206]		Nuclear RNA export factor 2 OS=Homo sapiens GN=NXF2 PE=1 SV=1	3940.65604	237010979.8	307627901.6	127537030.6	208638810.2	331867066.7	182249048.6	202299165.8	202604666.5	177556708.2	186800858	41367792.23	314452953.5	261933477.2	93021853.95	214174013.6	51857655.61	37316115.4	307865703.6	51616026.35	148716451.2	210713527.4	143091999.7	228760637.9	149209921.1	148117212.7	23873520.63	138467916.1	129598800.6	106638122.6	92557243.33	86447204.37	212355671.5	110677507.2	149620345.2	205733518.6	72705939.44	221883370.3	0	213543274.6	207317993.3
GICRPWTNCSLDGK	2xCarbamidomethyl [C3; C9];1xHexNAc(4)Hex(5)Fuc(1)NeuAc(2) [N8]	HexNAc(4)Hex(5)Fuc(1)NeuAc(2)	131	10	Q07011	Q07011 [131-144]		Tumor necrosis factor receptor superfamily member 9 OS=Homo sapiens GN=TNFRSF9 PE=1 SV=1	4014.59827	0	0	0	0	0	1810303.084	2343203.565	2689412.111	0	6304979.311	0	0	1414066.328	0	0	0	0	0	0	0	0	0	0	0	1722020.852	0	0	0	0	0	0	0	0	2477334.653	0	0	0	0	0	0
TKPREEQFNSTYR	1xHexNAc(4)Hex(4)Fuc(1)NeuAc(1) [N9]	HexNAc(4)Hex(4)Fuc(1)NeuAc(1)	169	5	P01861	P01861 [169-181]		Ig gamma-4 chain C region OS=Homo sapiens GN=IGHG4 PE=1 SV=1	3553.49572	1493695.106	0	0	0	0	0	0	0	0	1035791.132	5899436.646	4773327.817	0	0	3177651.243	3370556.016	0	7483248.802	4040700.077	6278142.408	10080167.25	4361122.512	32469904.92	0	32112952.95	11720978.92	2643923.141	7907371.181	2009030.647	0	0	2087756.117	55884355.85	28836956.05	999779.2873	7266286.362	0	0	0	4177979.1
ITYSIVQTNCSK	1xCarbamidomethyl [C10];1xHexNAc(5)Hex(6)Fuc(2)NeuAc(1) [N9]	HexNAc(5)Hex(6)Fuc(2)NeuAc(1)	197	11	P01042	P01042 [197-208]		Kininogen-1 OS=Homo sapiens GN=KNG1 PE=1 SV=2	3984.62928	0	0	5880536.537	0	2242795.948	0	0	0	0	0	0	0	0	0	0	0	0	0	0	0	0	0	0	0	2431701.759	0	0	0	4008661.815	3183875.117	4784515.421	0	0	0	0	0	0	0	3094311.465	2674565.01
MDGASNVTCINSR	1xCarbamidomethyl [C9];1xOxidation [M1];1xHexNAc(4)Hex(5)Fuc(4) [N6]	HexNAc(4)Hex(5)Fuc(4)	1024	17	P08603	P08603 [1024-1036]		Complement factor H OS=Homo sapiens GN=CFH PE=1 SV=4	3647.43383	1615393.95	0	0	3346582.582	0	0	0	3459007.189	0	2962051.244	0	0	0	3961476.644	3619684.961	0	0	0	0	0	0	7048383.431	0	0	4073690.973	0	0	2407139.316	0	0	0	0	0	2092687.61	0	0	0	0	0	0
TKPREEQYNSTYR	1xHexNAc(5)Hex(3)Fuc(1) [N9]	HexNAc(5)Hex(3)Fuc(1)	172	6	P01857	P01857 [172-184]		Ig gamma-1 chain C region OS=Homo sapiens GN=IGHG1 PE=1 SV=1	3319.42177	29960025.88	32788333.56	138004719	4183265.179	40728953.3	12244525.08	1735240.069	0	0	13147242.89	37133561.12	25468133.18	439079.0784	91901477.26	13265477.11	28299483.44	19143720.26	0	0	0	2259155.792	10679609.56	0	139214622.1	76411004.43	4149296.768	0	2265484.826	38369797.04	23435346.15	155721299.3	0	0	36237829.28	0	1310484.767	12496815.6	0	4705176.066	0
DIENFNSTQK	1xHexNAc(4)Hex(5)Fuc(2)NeuAc(1) [N6]	HexNAc(4)Hex(5)Fuc(2)NeuAc(1)	28	34	P43652	P43652 [28-37]		Afamin OS=Homo sapiens GN=AFM PE=1 SV=1	3401.3518	0	0	0	2800238.893	0	0	0	6275265.008	0	0	0	0	0	7066632.688	0	0	0	0	0	0	0	0	0	0	0	0	0	0	0	0	0	0	0	9296466.978	0	0	12689541.09	11091227.68	0	11234705.44
KYNSQNQSNNQFVLYR	1xHexNAc(4)Hex(5)Fuc(4) [N6]	HexNAc(4)Hex(5)Fuc(4)	43	7	P01042	P01042 [43-58]		Kininogen-1 OS=Homo sapiens GN=KNG1 PE=1 SV=2	4209.78621	0	0	0	0	0	0	0	0	0	0	0	0	0	0	0	0	0	0	0	0	0	0	0	0	0	0	0	0	0	0	0	0	0	0	0	0	0	0	2084101.571	0
EEQFNSTFR	1xHexNAc(4)Hex(5)Fuc(1)NeuAc(1) [N5]	HexNAc(4)Hex(5)Fuc(1)NeuAc(1)	172	6	P01859	P01859 [172-180]		Ig gamma-2 chain C region OS=Homo sapiens GN=IGHG2 PE=1 SV=2	3217.25711	0	0	28677204.17	0	0	16769285.8	0	0	0	0	12456055.14	0	19260106.31	62260049.21	0	0	18060157.09	5096946.355	9275384.878	0	0	0	0	7754720.352	28290778.81	0	0	0	17017828.85	0	15384071.46	0	4345117.58	34880363.37	0	6547318.522	0	0	0	0
NLLAELYQYSNFNSSKPNK	1xHexNAc(2)Hex(8) [N13]	HexNAc(2)Hex(8)	130	10	F5H4B4	F5H4B4 [130-148]		Protein FAM227A OS=Homo sapiens GN=FAM227A PE=1 SV=1	3932.69521	0	9176876.487	0	0	0	0	0	0	5666125.325	0	0	0	4222671.283	5757251.891	0	0	0	0	0	0	0	0	0	0	0	0	0	0	0	0	0	0	0	4122836.464	0	0	0	0	0	0
TKPREEQFNSTYR	1xHexNAc(4)Hex(3)Fuc(1) [N9]	HexNAc(4)Hex(3)Fuc(1)	169	21	P01861	P01861 [169-181]		Ig gamma-4 chain C region OS=Homo sapiens GN=IGHG4 PE=1 SV=1	3100.34748	20195026.63	51190333.45	260708363	116531788.4	52835685.72	46719185.71	174864974.6	62603029.8	136349700.2	524124064	187550682.3	63792320.46	1790068.309	383245186.9	78648972.41	169621845.9	336621276.6	21270594.51	41839039.79	75497914.03	84813499.77	86591830.9	128024112.4	144868369.5	260769974	218177220.4	31941982.82	147389624	106725171	72539466.21	56506936.61	55054834.69	23353653.93	305964753.8	49199163.47	73594757.58	73599911.7	0	120129278.1	64730239.27
GHGHRNGTGHGNSTHHGPEYMR	1xOxidation [M21];1xHexNAc(4)Hex(5)Fuc(2)NeuAc(1) [N6]	HexNAc(4)Hex(5)Fuc(2)NeuAc(1)	235	5	P02790	P02790 [235-256]		Hemopexin OS=Homo sapiens GN=HPX PE=1 SV=2	4617.84357	2535445.008	0	6454456.314	7139036.552	9560889.427	0	0	3392821.497	3995888.394	3948911.914	0	4200144.482	0	0	0	0	0	0	0	2279977.071	3999601.002	2004632.341	2943421.982	1769103.11	0	0	5860001.428	0	0	0	0	2870210.139	0	2586064.856	4165489.69	0	10718673.15	0	0	5062331.408
KLSSWVLLMKYLGNATAIFFLPDEGK	1xHexNAc(5)Hex(4)NeuAc(1) [N14]	HexNAc(5)Hex(4)NeuAc(1)	258	3	P01009	P01009 [258-283]		Alpha-1-antitrypsin OS=Homo sapiens GN=SERPINA1 PE=1 SV=3	4896.29317	0	5089670.946	0	0	0	0	0	0	0	0	0	0	0	0	0	0	0	0	0	0	0	0	0	0	0	0	0	0	0	3575348.398	7142163.885	0	0	1700150.609	3801457.892	0	7989272.701	17392162.54	0	0
ERSWPAVGNCSSALR	1xCarbamidomethyl [C10];1xHexNAc(4)Hex(5)Fuc(2)NeuAc(1) [N9]	HexNAc(4)Hex(5)Fuc(2)NeuAc(1)	179	9	P02790	P02790 [179-193]		Hemopexin OS=Homo sapiens GN=HPX PE=1 SV=2	3895.60541	0	0	5266269.823	9805588.498	0	0	0	0	0	0	0	17445532.52	0	0	0	0	0	61852246.03	0	0	0	0	0	0	0	0	0	0	0	0	0	0	0	0	0	3915950.168	0	12688140.9	0	0
FLNNGTCTAEGK	1xCarbamidomethyl [C7];1xHexNAc(4)Hex(5)Fuc(4) [N4]	HexNAc(4)Hex(5)Fuc(4)	100	12	P05156	P05156 [100-111]		Complement factor I OS=Homo sapiens GN=CFI PE=1 SV=2	3518.41302	0	3268028.35	0	0	0	2387076.387	0	0	0	0	0	4033889.305	0	3121586.741	0	0	0	0	0	0	0	0	0	0	0	0	0	0	2436218.97	0	0	0	0	0	0	0	0	0	0	0
YDFNSSMLYSTAK	1xOxidation [M7];1xHexNAc(4)Hex(5)NeuAc(1) [N4]	HexNAc(4)Hex(5)NeuAc(1)	3462	9	P04114	P04114 [3462-3474]		Apolipoprotein B-100 OS=Homo sapiens GN=APOB PE=1 SV=2	3456.35511	0	0	0	0	0	0	3394243.847	0	0	0	0	0	0	0	0	0	0	0	0	0	4780079.067	0	6448022.937	0	0	3216610.678	0	0	0	0	0	0	0	0	0	0	0	0	0	0
NNSDISSTR	1xHexNAc(5)Hex(5)Fuc(3) [N1]	HexNAc(5)Hex(5)Fuc(3)	46	6	P01871	P01871 [46-54]		Ig mu chain C region OS=Homo sapiens GN=IGHM PE=1 SV=3	3257.29428	0	0	0	4681537.968	0	0	0	4907780.564	0	0	0	0	0	10477594.65	10503014.09	14007196.36	0	8398041.599	4052055.458	4779747.062	7487936.706	0	0	0	0	0	0	8013684.326	0	0	0	0	960170.4605	0	0	0	7846424.917	0	0	0
FQHLNESQHNYLR	1xHexNAc(4)Hex(5)NeuAc(1) [N5]	HexNAc(4)Hex(5)NeuAc(1)	226	5	Q5TC84	Q5TC84 [226-238]		Opioid growth factor receptor-like protein 1 OS=Homo sapiens GN=OGFRL1 PE=2 SV=1	3599.4913	0	0	0	0	0	0	0	0	0	0	0	0	0	0	0	0	0	0	0	0	0	0	0	0	0	0	0	0	0	0	0	0	0	0	0	0	0	0	0	0
GHGHRNGTGHGNSTHHGPEYMR	1xHexNAc(4)Hex(5)NeuAc(2) [N6]	HexNAc(4)Hex(5)NeuAc(2)	235	5	P02790	P02790 [235-256]		Hemopexin OS=Homo sapiens GN=HPX PE=1 SV=2	4600.82826	1669093.809	18328864.01	0	18746871.49	23443647.07	6412467.739	15366760.74	17529890.02	14441835.18	11285316.75	13074459.36	34626356.82	0	0	12153025.35	0	0	42087173.84	0	31010342.51	23547506.79	0	18507030.57	7237404.408	3492666.9	0	21600139.96	33095363.52	0	0	0	24721376.11	25705498.67	2556486.22	28603205.44	1898211.213	16425114.31	0	15684649.54	27234569.61
WVSNK	1xHexNAc(4)Hex(5)Fuc(4) [N4]	HexNAc(4)Hex(5)Fuc(4)	221	12	P01008	P01008 [221-225]		Antithrombin-III OS=Homo sapiens GN=SERPINC1 PE=1 SV=1	2840.14873	0	0	0	0	0	0	0	0	0	0	0	0	0	0	0	0	0	0	0	0	0	2665704.629	0	0	0	0	0	0	0	0	0	0	1368736.62	0	0	0	0	0	0	2520935.345
PREEQFNSTFR	1xHexNAc(5)Hex(3)Fuc(1) [N7]	HexNAc(5)Hex(3)Fuc(1)	170	8	P01859	P01859 [170-180]		Ig gamma-2 chain C region OS=Homo sapiens GN=IGHG2 PE=1 SV=2	3058.28929	2555594.341	2301934.542	7078210.677	2273336.716	5877842.246	3776037.966	3408468.196	3064982.694	2428912.762	3318410.164	0	5441841.893	0	5490472.554	2822116.753	0	1807799.797	2606405.587	3754143.144	2528634.139	1895233.386	2040566.164	2541182.145	2606635.696	1754360.312	2108194.859	1751195.443	6985331.16	2390525.563	0	0	2118457.628	2254297.454	0	4462063.112	4124996.075	2473462.384	0	828743.7682	3086361.298
PALEDLLLGSEANLTCTLTGLR	1xCarbamidomethyl [C16];1xHexNAc(5)Hex(5) [N13]	HexNAc(5)Hex(5)	132	6	P01876	P01876 [132-153]		Ig alpha-1 chain C region OS=Homo sapiens GN=IGHA1 PE=1 SV=2	4182.89907	5698193.089	7462105.168	0	0	5739678.769	0	0	0	0	0	0	0	7102982.119	0	0	0	7275771.783	0	7834047.712	0	0	0	4414367.17	0	0	32080103.61	6265458.905	0	0	5420070.023	0	9834225.286	0	11601430.12	3896950.34	0	8045597.665	0	0	0
TKPREEQYNSTYR	1xHexNAc(4)Hex(3)Fuc(1) [N9]	HexNAc(4)Hex(3)Fuc(1)	172	13	P01857	P01857 [172-184]		Ig gamma-1 chain C region OS=Homo sapiens GN=IGHG1 PE=1 SV=1	3116.34239	39583080.27	38285377.13	360811787.6	9056948.687	37508613.31	17937063.74	3373699.166	15593472.81	1820971.213	25025667.85	45377737.08	21224302.41	1606032.178	220951727.4	21337143.31	8783137.943	34624139.95	7505988.186	13751816.09	0	11778583.74	18631044.81	6446208.593	103403759.9	127012908.3	7483744.455	0	0	39849310.45	15574731.74	861116950.5	0	0	22616394.41	7832258.288	5647769.357	19738784.17	0	11224936.95	0
TKPREEQFNSTFR	1xHexNAc(4)Hex(4) [N9]	HexNAc(4)Hex(4)	168	15	P01859	P01859 [168-180]		Ig gamma-2 chain C region OS=Homo sapiens GN=IGHG2 PE=1 SV=2	3100.34748	20195026.63	51190333.45	258171044.1	116531788.4	52835685.72	45399131.43	174864974.6	60379136.3	134876891.2	521174754.3	184666637.9	63792320.46	1631301.406	383245186.9	77525677.53	169621845.9	335270313.8	21270594.51	41839039.79	74329805.75	82781556.42	86591830.9	126368325.8	142807867.8	258902510.1	218177220.4	31941982.82	147389624	106725171	72539466.21	56506936.61	53823053.48	23353653.93	305258330.7	48452102.8	73594757.58	73599911.7	0	118472450.8	64730239.27
GHGHRNGTGHGNSTHHGPEYMR	1xHexNAc(4)Hex(5)Fuc(2) [N12]	HexNAc(4)Hex(5)Fuc(2)	235	14	P02790	P02790 [235-256]		Hemopexin OS=Homo sapiens GN=HPX PE=1 SV=2	4310.75324	1025033.222	3079970.615	0	1708923.906	4171453.186	0	0	0	0	0	0	0	0	0	2048330.587	2890423.522	854902.0293	8884970.915	0	2660364.321	4772866.503	0	5661311.221	0	0	0	2037315.315	5043060.837	6329879.766	0	0	3329376.138	6229811.142	0	0	0	0	0	2850681.294	4872493.599
ICIFVNHSTAPYSVK	1xCarbamidomethyl [C2];1xHexNAc(4)Hex(5)NeuAc(1) [N6]	HexNAc(4)Hex(5)NeuAc(1)	192	7	Q9GZY0	Q9GZY0 [192-206]		Nuclear RNA export factor 2 OS=Homo sapiens GN=NXF2 PE=1 SV=1	3649.56063	65989883.61	98441912.83	165628072.2	47929468	97676459.41	59800477.12	73967685.95	69549986.97	62935845.7	58122751.36	79571187.41	98785081.75	84622749.32	33862505.03	74941346.93	91801283.02	66732322.9	79365023.9	6970672.133	39713964.54	90776800.07	45327705.41	77171396.13	59474268.59	41574493.83	0	52226250.1	46224713.49	141682845.5	121667932.2	116899080	89484173.91	44929041.83	57776544.13	70363216.85	27977576.3	98333372.07	18483742.05	99023940.85	61529381.69
AVANQTSATFLRVVGSELIQKYLGDGPK	1xHexNAc(5)Hex(4)NeuAc(1) [N4]	HexNAc(5)Hex(4)NeuAc(1)	238	3	P62191	P62191 [238-265]		26S protease regulatory subunit 4 OS=Homo sapiens GN=PSMC1 PE=1 SV=1	4917.30322	286181288.3	196034145.3	150748219.6	400175649.9	207002630.4	283004743.1	222621199.1	294586927.7	196233515.5	269723238.4	187120138.1	286558450.6	188555103.7	270542620.9	94945871.24	94583595.13	122222665.5	91318251.7	162891956.5	105131110.8	75699202.83	134580058.4	91720431.06	410726673.7	296647807.4	494217519.8	108945164.7	176095120.2	111931607.3	102524213.7	271546475	172164913.9	265739563.7	127171222	234668060.3	142322863	300766768.2	372455207.3	83429219.3	99520182.63
HCKGISSDGTANMTGK	1xCarbamidomethyl [C2];1xHexNAc(5)Hex(5)Fuc(1)NeuAc(2) [N12]	HexNAc(5)Hex(5)Fuc(1)NeuAc(2)	205	1	Q8TCP9	Q8TCP9 [205-220]		Protein FAM200A OS=Homo sapiens GN=FAM200A PE=1 SV=1	4217.66239	0	0	0	0	0	0	0	0	0	3804574.561	0	0	0	0	0	0	0	0	0	0	0	0	0	0	0	0	0	0	0	0	0	0	0	0	0	0	0	0	0	0
PNLSYIIGK	1xHexNAc(2)Hex(3) [N2]	HexNAc(2)Hex(3)	1616	16	P01024	P01024 [1616-1624]		Complement C3 OS=Homo sapiens GN=C3 PE=1 SV=2	1896.89472	2119695.215	10193553.5	2841711.201	4447543.398	2772910.625	0	0	2959946.961	0	4669708.06	1747929.936	0	1518737.401	3720399.459	1610081.413	0	1278360.329	0	0	2985223.248	1921102.271	1735149.028	5322176.745	0	0	0	0	0	0	0	0	1678274.171	6115596.552	3519049.019	5472985.666	5326387.34	2129824.658	13091908.14	2169730.879	5014501.367
SADSRNGLNSTEGEAR	1xHexNAc(5)Hex(5)Fuc(1)NeuAc(1) [N9]	HexNAc(5)Hex(5)Fuc(1)NeuAc(1)	145	5	Q9Y597	Q9Y597 [145-160]		BTB/POZ domain-containing protein KCTD3 OS=Homo sapiens GN=KCTD3 PE=1 SV=2	3926.57734	0	0	9404790.894	5098690.759	0	9785505.799	7935399.202	11949828.18	0	28079467.1	5668007.651	0	0	8640345.539	6027054.824	0	4696426.084	0	10361775.14	5181953.701	0	0	0	0	5738223.38	0	3519311.817	0	2872032.314	5547768.084	5084625.963	0	0	5373187.002	3054626.883	13659845.92	0	0	0	5919727.173
YNCTGLNFGK	1xCarbamidomethyl [C3];1xHexNAc(3)Hex(3)Fuc(1) [N2]	HexNAc(3)Hex(3)Fuc(1)	184	24	Q9Y320	Q9Y320 [184-193]		Thioredoxin-related transmembrane protein 2 OS=Homo sapiens GN=TMX2 PE=1 SV=1	2414.99022	0	1860082.113	9451935.91	3669831.653	0	0	5338249.715	2651613.417	4270132.454	17376643.5	2033246.346	3689649.47	0	5808610.005	2067542.198	2973661.349	12171852.56	7861936.834	0	2521285.522	1374030.352	1731605.206	5438450.575	2455629.241	5881238.382	5050928.06	0	3477884.133	1790775.176	0	0	1992340.65	9598852.042	4442615.907	3915429.513	5121522.495	2976572.476	0	1683088.087	1409961.484
GHGHRNGTGHGNSTHHGPEYMR	1xOxidation [M21];1xHexNAc(4)Hex(5)NeuAc(2) [N12]	HexNAc(4)Hex(5)NeuAc(2)	235	5	P02790	P02790 [235-256]		Hemopexin OS=Homo sapiens GN=HPX PE=1 SV=2	4616.82317	0	11147421.14	0	1157988.521	0	5335236.881	3772030.623	0	0	0	0	4430125.199	0	0	0	0	0	18889013.64	0	4727375.565	5120766.634	0	7195071.481	0	0	0	0	11843910.77	0	0	0	10151628.92	10276169.65	0	7928723.08	0	0	0	14712606.01	7122752.624
ERSWPAVGNCSSALR	1xCarbamidomethyl [C10];1xHexNAc(4)Hex(5)Fuc(4) [N9]	HexNAc(4)Hex(5)Fuc(4)	179	5	P02790	P02790 [179-193]		Hemopexin OS=Homo sapiens GN=HPX PE=1 SV=2	3896.62581	0	0	7179628.967	0	0	0	0	0	0	0	5969774.468	0	0	0	0	0	6194818.86	0	0	0	0	0	0	0	0	0	0	0	5941326.603	4546817.196	5140579.298	0	0	0	0	0	0	0	0	0
VLNFTTK	1xHexNAc(4)Hex(5)Fuc(2)NeuAc(1) [N3]	HexNAc(4)Hex(5)Fuc(2)NeuAc(1)	322	7	P13671	P13671 [322-328]		Complement component C6 OS=Homo sapiens GN=C6 PE=1 SV=3	3028.26482	0	0	0	2600918.039	4203037.603	0	0	0	0	0	0	0	0	0	0	0	0	4764789.162	0	0	0	0	0	0	4617824.421	0	0	0	0	0	0	0	0	0	0	0	0	0	3919243.399	0
GICRPWTNCSLDGK	2xCarbamidomethyl [C3; C9];1xHexNAc(4)Hex(5)Fuc(1)NeuAc(1) [N8]	HexNAc(4)Hex(5)Fuc(1)NeuAc(1)	131	17	Q07011	Q07011 [131-144]		Tumor necrosis factor receptor superfamily member 9 OS=Homo sapiens GN=TNFRSF9 PE=1 SV=1	3723.50285	0	7376541.186	5671467.412	3045248.172	0	4641194.829	8032354.194	6287381.345	0	19559868.63	10513093.34	0	225137.7958	14046602.1	3666671.263	0	9823256.404	0	7369651.024	5648113.289	0	0	0	0	6943686.186	0	0	0	6081891.293	11636413.23	6567799.951	0	0	9670122.461	2988563.521	7161579.744	0	0	0	3974627.229
MLTVHNASVNLSVIGLK	1xHexNAc(4)Hex(5)Fuc(2)NeuAc(1) [N6]	HexNAc(4)Hex(5)Fuc(2)NeuAc(1)	121	9	Q5S007	Q5S007 [121-137]		Leucine-rich repeat serine/threonine-protein kinase 2 OS=Homo sapiens GN=LRRK2 PE=1 SV=2	4001.80271	10362603.4	0	0	3155838.874	0	0	5673008.454	0	6513880.98	4496732.798	31803490.3	0	8755065.924	0	8927331.46	122437774.3	45942902.64	0	0	0	3756144.09	0	5144875.028	7570236.108	0	0	4157971.619	0	0	0	0	0	3117828.08	0	5010677.759	0	0	0	5189303.247	4112035.438
SADSRNGLNSTEGEAR	1xHexNAc(5)Hex(4)Fuc(1)NeuAc(1) [N9]	HexNAc(5)Hex(4)Fuc(1)NeuAc(1)	145	1	Q9Y597	Q9Y597 [145-160]		BTB/POZ domain-containing protein KCTD3 OS=Homo sapiens GN=KCTD3 PE=1 SV=2	3764.52451	0	0	0	0	0	0	0	0	0	4951893.235	0	0	0	0	0	0	0	0	0	0	0	0	0	0	0	0	0	0	0	0	0	0	0	0	0	0	0	0	0	0
GLEWVAVIWYNGSR	1xHexNAc(2)Hex(1)Fuc(1) [N11]	HexNAc(2)Hex(1)Fuc(1)	44	6	P01771	P01771 [44-57]		Ig heavy chain V-III region HIL OS=Homo sapiens PE=1 SV=1	2364.11293	0	0	0	0	0	0	3670039.599	0	0	0	0	0	0	0	0	0	0	0	0	0	0	0	4551114.708	0	0	0	0	0	0	0	0	0	0	0	0	0	0	0	3490864.843	0
LEEKKHYLMWGLSSDFWGEKPNLSYIIGK	1xHexNAc(5)Hex(3) [N22]	HexNAc(5)Hex(3)	1596	5	P01024	P01024 [1596-1624]		Complement C3 OS=Homo sapiens GN=C3 PE=1 SV=2	4970.32139	0	0	0	2783363.447	0	0	0	0	0	3327465.644	8132350.823	5860525.934	4363216.785	4909761.788	0	12906891.56	0	3954141.134	0	3303256.581	0	0	0	0	2992587.318	0	5346029.14	3489121.588	0	0	0	0	0	0	0	0	0	7452995.446	3062190.938	8676022.455
GVNYINFSATGK	1xHexNAc(2) [N6]	HexNAc(2)	1464	2	Q6ZMW3	Q6ZMW3 [1464-1475]		Echinoderm microtubule-associated protein-like 6 OS=Homo sapiens GN=EML6 PE=2 SV=2	1676.80137	0	0	0	0	0	1675792.849	0	0	0	0	0	0	0	0	0	0	1594982.728	1512087.298	4308007.368	0	0	7514508.791	0	0	0	5308793.731	0	0	0	0	0	0	1094631.625	0	0	4716027.547	0	0	0	0
NLLAELYQYSNFNSSKPNK	1xHexNAc(2)Hex(7) [N13]	HexNAc(2)Hex(7)	130	27	F5H4B4	F5H4B4 [130-148]		Protein FAM227A OS=Homo sapiens GN=FAM227A PE=1 SV=1	3770.64238	0	6594542.253	0	0	0	0	7236730.252	0	6831981.129	0	0	0	7739048.542	0	0	0	0	0	0	4147412.428	0	0	0	0	0	0	0	0	0	0	0	7022136.075	0	4656404.371	0	6880681.807	0	0	0	9866616.718
SADSRNGLNSTEGEAR	1xHexNAc(4)Hex(5)Fuc(1)NeuAc(1) [N9]	HexNAc(4)Hex(5)Fuc(1)NeuAc(1)	145	9	Q9Y597	Q9Y597 [145-160]		BTB/POZ domain-containing protein KCTD3 OS=Homo sapiens GN=KCTD3 PE=1 SV=2	3723.49796	0	7376541.186	5671467.412	3045248.172	0	4641194.829	8032354.194	6287381.345	0	19559868.63	10513093.34	0	225137.7958	14046602.1	3666671.263	0	9823256.404	0	7369651.024	5648113.289	0	0	0	0	6943686.186	0	0	0	6081891.293	11636413.23	6567799.951	0	0	9670122.461	2988563.521	7161579.744	0	0	0	3974627.229
YNCTGLNFGK	1xCarbamidomethyl [C3];1xHexNAc(5)Hex(3)Fuc(1) [N2]	HexNAc(5)Hex(3)Fuc(1)	184	42	Q9Y320	Q9Y320 [184-193]		Thioredoxin-related transmembrane protein 2 OS=Homo sapiens GN=TMX2 PE=1 SV=1	2821.14896	0	0	0	0	0	0	0	0	0	0	0	0	0	0	0	0	1698137.524	0	0	0	0	0	0	0	0	2188873.253	0	0	0	0	0	0	3496902.241	0	0	0	0	0	0	0
NLLAELYQYSNFNSSKPNK	1xHexNAc(2)Hex(5) [N13]	HexNAc(2)Hex(5)	130	14	F5H4B4	F5H4B4 [130-148]		Protein FAM227A OS=Homo sapiens GN=FAM227A PE=1 SV=1	3446.53674	0	0	0	0	4351715.985	0	7933487.039	17974325.24	0	5167269.437	8672823.822	4750169.971	8222491.367	13861906.58	0	12833044.55	0	8985539.265	0	0	0	0	0	5849055.766	5364433.399	0	0	0	6506808.509	0	0	0	0	4246400.697	0	6472218.577	0	0	0	16049095.5
MLTVHNASVNLSVIGLK	1xHexNAc(4)Hex(5)Fuc(4) [N6]	HexNAc(4)Hex(5)Fuc(4)	121	7	Q5S007	Q5S007 [121-137]		Leucine-rich repeat serine/threonine-protein kinase 2 OS=Homo sapiens GN=LRRK2 PE=1 SV=2	4002.82311	4571901.323	0	0	3254911.287	14773350.77	0	0	0	0	0	0	0	4801517.319	0	0	0	0	0	0	0	0	0	4960516.792	0	0	0	0	0	0	0	4337514.766	0	0	0	0	0	0	0	0	0
NLLAELYQYSNFNSSKPNK	1xHexNAc(6)Hex(3) [N13]	HexNAc(6)Hex(3)	130	4	F5H4B4	F5H4B4 [130-148]		Protein FAM227A OS=Homo sapiens GN=FAM227A PE=1 SV=1	3934.74858	0	0	0	0	0	0	4301495.049	0	0	0	0	0	0	0	0	0	0	0	0	0	0	0	0	0	0	0	0	0	0	0	0	0	0	0	0	0	0	0	0	0
GICRPWTNCSLDGK	2xCarbamidomethyl [C3; C9];1xHexNAc(4)Hex(5)Fuc(3) [N8]	HexNAc(4)Hex(5)Fuc(3)	131	9	Q07011	Q07011 [131-144]		Tumor necrosis factor receptor superfamily member 9 OS=Homo sapiens GN=TNFRSF9 PE=1 SV=1	3724.52326	0	0	0	0	0	0	0	0	0	0	0	4205132.29	0	0	0	0	0	0	0	778167.1024	0	2765469.342	0	1745581.224	0	0	1342816.917	0	0	0	0	0	0	690933.1688	0	0	0	0	0	0
YNCTGLNFGK	1xCarbamidomethyl [C3];1xHexNAc(4)Hex(5)Fuc(1)NeuAc(1) [N2]	HexNAc(4)Hex(5)Fuc(1)NeuAc(1)	184	7	Q9Y320	Q9Y320 [184-193]		Thioredoxin-related transmembrane protein 2 OS=Homo sapiens GN=TMX2 PE=1 SV=1	3233.27065	0	0	0	0	0	0	0	0	0	0	0	0	0	0	0	0	0	8962728.714	0	1951290.994	0	0	0	0	6078804.912	0	0	0	0	0	0	0	0	8401918.611	0	0	0	0	0	0
YNCTGLNFGK	1xCarbamidomethyl [C3];1xHexNAc(4)Hex(3)Fuc(1) [N2]	HexNAc(4)Hex(3)Fuc(1)	184	46	Q9Y320	Q9Y320 [184-193]		Thioredoxin-related transmembrane protein 2 OS=Homo sapiens GN=TMX2 PE=1 SV=1	2618.06959	5188296.438	14314091.97	52797120.26	17738714.22	6452710.671	10984843.81	31265512.56	15639291.22	15862487.73	81883353.98	8413202.003	17703953.98	2114962.737	29405499.28	8192337.487	6908210.223	55423990.65	30832283.21	9332997.624	10272342.48	6230439.619	6452223.16	23013787.53	13905695.39	20578388.88	21973571.97	3273111.492	13112460.14	10005020.25	7964350.416	6619632.794	7048955.425	37021665.47	22965863.58	19815417	22093612.54	12573256.81	0	7599300.463	3990689.968
YNCTGLNFGK	1xCarbamidomethyl [C3];1xHexNAc(4)Hex(4)Fuc(1) [N2]	HexNAc(4)Hex(4)Fuc(1)	184	13	Q9Y320	Q9Y320 [184-193]		Thioredoxin-related transmembrane protein 2 OS=Homo sapiens GN=TMX2 PE=1 SV=1	2780.12241	0	7967076.481	26560325.24	3500122.193	1740523.151	0	9938229.557	6763114.041	6849956.367	21506824.82	4793046.645	0	355253.5487	0	4234279.496	6610329.636	21387446.79	0	0	5673500.271	2818552.754	6142102.903	0	3152325.984	5253228.372	4633345.704	0	3514668.194	5036596.193	3672698.8	1857659.271	5715380	0	8774566.858	5131404.959	7123162.787	3095760.106	0	2820232.419	3918767.657
YNCTGLNFGK	1xCarbamidomethyl [C3];1xHexNAc(4)Hex(5)Fuc(3) [N2]	HexNAc(4)Hex(5)Fuc(3)	184	8	Q9Y320	Q9Y320 [184-193]		Thioredoxin-related transmembrane protein 2 OS=Homo sapiens GN=TMX2 PE=1 SV=1	3234.29105	0	3264700.916	0	0	0	0	0	0	0	0	0	0	0	4465246.338	0	0	1850603.171	0	0	3278019.442	0	0	2158618.547	0	0	0	0	0	0	0	0	0	0	0	0	0	0	0	2474072.113	0
RHEEGHMLNCTCFGQGR	2xCarbamidomethyl [C10; C12];1xHexNAc(4)Hex(5) [N9]	HexNAc(4)Hex(5)	534	4	P02751	P02751 [534-550]		Fibronectin OS=Homo sapiens GN=FN1 PE=1 SV=4	3711.47251	0	0	0	0	0	0	0	0	0	0	0	0	0	0	0	0	0	0	0	0	0	0	0	0	0	0	0	0	0	3035695.345	0	0	0	0	0	0	0	0	0	0
RHEEGHMLNCTCFGQGR	2xCarbamidomethyl [C10; C12];1xOxidation [M7];1xHexNAc(4)Hex(5)NeuAc(1) [N9]	HexNAc(4)Hex(5)NeuAc(1)	534	17	P02751	P02751 [534-550]		Fibronectin OS=Homo sapiens GN=FN1 PE=1 SV=4	4018.56285	0	1324289.488	0	0	0	0	0	0	0	0	0	0	0	0	0	0	0	0	0	0	0	0	1844074.037	0	0	0	0	522226.1624	0	0	0	0	0	0	0	0	0	0	1876183.353	9798411.966
RHEEGHMLNCTCFGQGR	2xCarbamidomethyl [C10; C12];1xHexNAc(4)Hex(5)NeuAc(2) [N9]	HexNAc(4)Hex(5)NeuAc(2)	534	15	P02751	P02751 [534-550]		Fibronectin OS=Homo sapiens GN=FN1 PE=1 SV=4	4293.66335	0	0	0	0	0	0	0	0	0	0	0	0	0	0	0	0	0	0	3682673.688	2310787.628	0	0	0	0	0	0	0	0	0	0	0	0	0	0	0	0	0	0	1756690.006	0
RHEEGHMLNCTCFGQGR	2xCarbamidomethyl [C10; C12];1xOxidation [M7];1xHexNAc(4)Hex(5)NeuAc(2) [N9]	HexNAc(4)Hex(5)NeuAc(2)	534	2	P02751	P02751 [534-550]		Fibronectin OS=Homo sapiens GN=FN1 PE=1 SV=4	4309.65826	0	0	0	0	0	0	0	0	0	0	0	0	0	0	0	0	0	0	5852668.943	0	0	0	0	0	0	0	0	2481845.876	0	0	0	0	0	0	0	0	0	0	8071066.761	9744744.17
REGDHEFLEVPEAQEDVEATFPVHQPGNYSCSYR	1xCarbamidomethyl [C31];1xHexNAc(4)Hex(5)NeuAc(1) [N28]	HexNAc(4)Hex(5)NeuAc(1)	152	1	P04217	P04217 [152-185]		Alpha-1B-glycoprotein OS=Homo sapiens GN=A1BG PE=1 SV=4	5906.45506	0	0	0	0	0	0	0	0	0	0	0	0	0	0	0	0	0	0	0	0	0	0	0	0	0	0	0	0	0	0	0	0	0	0	0	0	0	0	0	0
VSNVSCQASVSR	1xCarbamidomethyl [C6];1xHexNAc(4)Hex(5)Fuc(1)NeuAc(1) [N3]	HexNAc(4)Hex(5)Fuc(1)NeuAc(1)	141	3	P55058	P55058 [141-152]		Phospholipid transfer protein OS=Homo sapiens GN=PLTP PE=1 SV=1	3353.35651	0	0	0	0	0	0	0	0	0	0	0	0	0	0	0	0	0	0	785979.6371	0	0	0	0	0	0	2108052.895	0	0	1615045.89	0	0	0	0	0	0	2760327.127	0	0	0	529487.4673
QVFPGLNYCTSGAYSNASSTDSASYYPLTGDTR	1xCarbamidomethyl [C9];1xHexNAc(4)Hex(6)Fuc(1) [N16]	HexNAc(4)Hex(6)Fuc(1)	968	1	P04114	P04114 [968-1000]		Apolipoprotein B-100 OS=Homo sapiens GN=APOB PE=1 SV=2	5481.26267	0	0	0	0	0	0	0	0	0	0	0	0	0	0	0	0	0	0	0	0	0	0	0	0	0	0	0	0	0	0	0	0	0	0	0	0	0	0	0	0
QVLFLDTVYGNCSTHFTVK	1xCarbamidomethyl [C12];1xHexNAc(2)Hex(8) [N11]	HexNAc(2)Hex(8)	175	11	P04114	P04114 [175-193]		Apolipoprotein B-100 OS=Homo sapiens GN=APOB PE=1 SV=2	3931.6822	0	0	0	0	0	0	0	0	0	0	0	0	0	0	0	0	0	0	0	0	0	0	0	0	0	0	0	0	0	0	0	0	0	0	0	0	0	0	0	0
QVLFLDTVYGNCSTHFTVK	1xCarbamidomethyl [C12];1xHexNAc(6)Hex(3) [N11]	HexNAc(6)Hex(3)	175	12	P04114	P04114 [175-193]		Apolipoprotein B-100 OS=Homo sapiens GN=APOB PE=1 SV=2	3933.73557	0	5070024.055	0	0	0	0	0	0	0	0	0	0	0	0	0	0	0	0	0	3534894.483	0	0	0	0	0	0	0	0	0	0	0	4955616.878	0	0	0	0	0	0	0	5485225.486
QVLFLDTVYGNCSTHFTVK	1xCarbamidomethyl [C12];1xHexNAc(6)Hex(4) [N11]	HexNAc(6)Hex(4)	175	13	P04114	P04114 [175-193]		Apolipoprotein B-100 OS=Homo sapiens GN=APOB PE=1 SV=2	4095.78839	0	0	0	0	0	0	0	0	0	0	0	0	0	0	0	0	0	0	0	0	0	0	0	0	0	0	0	0	0	0	0	0	0	0	0	0	0	0	0	0
QVFPGLNYCTSGAYSNASSTDSASYYPLTGDTR	1xCarbamidomethyl [C9];1xHexNAc(4)Hex(5)Fuc(2) [N16]	HexNAc(4)Hex(5)Fuc(2)	968	9	P04114	P04114 [968-1000]		Apolipoprotein B-100 OS=Homo sapiens GN=APOB PE=1 SV=2	5465.26776	0	3927620.541	0	0	2812663.749	0	4200097.652	0	8350893.531	0	0	0	4661029.395	0	0	0	0	0	0	3474402.542	4082540.063	3656600.966	3744297.612	1821769.044	0	0	4662543.887	0	0	0	0	3504474.855	0	4060359.404	0	0	0	8411813.906	8082175.406	7522919.234
YNVSQLEEWLR	1xHexNAc(5)Hex(5)NeuAc(2) [N2]	HexNAc(5)Hex(5)NeuAc(2)	1721	2	Q9Y4I1	Q9Y4I1 [1721-1731]		Unconventional myosin-Va OS=Homo sapiens GN=MYO5A PE=1 SV=2	3844.56867	0	0	0	0	0	0	0	0	0	0	0	0	0	0	0	0	0	0	0	0	0	0	0	0	0	0	0	0	0	0	0	0	0	0	0	0	0	0	31676132.32	31161393.39
YNVSQLEEWLR	1xHexNAc(1)Fuc(1) [N2]	HexNAc(1)Fuc(1)	1721	2	Q9Y4I1	Q9Y4I1 [1721-1731]		Unconventional myosin-Va OS=Homo sapiens GN=MYO5A PE=1 SV=2	1785.85414	0	0	0	0	0	0	0	0	0	0	0	0	0	8795137.39	0	0	0	0	0	0	0	0	0	0	0	0	0	0	0	0	0	0	0	0	0	0	0	0	0	0
YPHKPEINSTTHPGADLQENFCRNPDSSTTGPWCYTTDPTVR	2xCarbamidomethyl [C22; C34];1xHexNAc(6)Hex(6)Fuc(2) [N8]	HexNAc(6)Hex(6)Fuc(2)	136	4	P00734	P00734 [136-177]		Prothrombin OS=Homo sapiens GN=F2 PE=1 SV=2	7330.0939	0	0	0	0	0	0	0	0	0	0	0	0	0	0	0	0	0	0	0	0	0	0	0	0	0	0	0	0	0	0	0	0	0	0	0	0	0	0	0	0
YPHKPEINSTTHPGADLQENFCRNPDSSTTGPWCYTTDPTVR	2xCarbamidomethyl [C22; C34];1xHexNAc(6)Hex(4)Fuc(2) [N8]	HexNAc(6)Hex(4)Fuc(2)	136	4	P00734	P00734 [136-177]		Prothrombin OS=Homo sapiens GN=F2 PE=1 SV=2	7005.98825	0	0	0	0	2027176.42	2878694.945	0	0	0	0	0	0	0	0	0	0	0	0	0	0	2535189.285	0	0	0	0	0	0	0	0	0	0	0	0	0	0	0	0	0	0	0
VRGGSSGWSGGLAQNR	1xHexNAc(4)Hex(5)Fuc(2)NeuAc(1) [N15]	HexNAc(4)Hex(5)Fuc(2)NeuAc(1)	423	4	P07357	P07357 [423-438]		Complement component C8 alpha chain OS=Homo sapiens GN=C8A PE=1 SV=2	3794.58672	2426738.575	1581166.182	0	2644208.584	2357030.768	2539611.295	2454179.024	0	2980740.364	2004554.047	0	0	0	0	2632152.124	0	0	3575923.793	0	2342896.748	3122639.859	3062184.305	1634252.847	0	0	0	0	2712490.722	0	0	0	2044415.72	0	2094053.584	2836403.626	0	2894167.605	0	2977493.011	0
RNPPMGGNVVIFDTVITNQEEPYQNHSGR	1xHexNAc(4)Hex(5)Fuc(3)NeuAc(1) [N25]	HexNAc(4)Hex(5)Fuc(3)NeuAc(1)	122	1	P02745	P02745 [122-150]		Complement C1q subcomponent subunit A OS=Homo sapiens GN=C1QA PE=1 SV=2	5621.42638	0	0	0	0	0	0	0	0	0	0	0	0	0	0	0	0	0	3996364.737	8937704.103	0	0	0	0	0	0	0	0	0	0	0	0	0	0	0	0	0	0	0	0	0
SADSRNGLNSTEGEAR	1xHexNAc(4)Hex(5)Fuc(3)NeuAc(1) [N9]	HexNAc(4)Hex(5)Fuc(3)NeuAc(1)	145	3	Q9Y597	Q9Y597 [145-160]		BTB/POZ domain-containing protein KCTD3 OS=Homo sapiens GN=KCTD3 PE=1 SV=2	4015.61378	0	3050610.31	0	0	0	2016965.049	0	0	0	0	0	0	0	0	0	0	0	0	0	0	0	0	0	0	0	0	0	0	0	0	0	0	0	2323808.439	0	0	0	0	0	3013030.333
SADSRNGLNSTEGEAR	1xHexNAc(5)Hex(5)Fuc(1)NeuAc(2) [N9]	HexNAc(5)Hex(5)Fuc(1)NeuAc(2)	145	2	Q9Y597	Q9Y597 [145-160]		BTB/POZ domain-containing protein KCTD3 OS=Homo sapiens GN=KCTD3 PE=1 SV=2	4217.67275	0	0	0	0	0	0	0	0	0	9163613.746	0	0	0	4316138.588	0	0	0	0	0	0	0	0	0	0	1815983.955	0	0	0	0	0	0	0	0	0	0	0	0	0	0	0
VDYIVVNGSAANTTNGTSGNLVPVTTNK	1xHexNAc(4)Hex(5)Fuc(2)NeuAc(1) [N15]	HexNAc(4)Hex(5)Fuc(2)NeuAc(1)	104	1	Q96EE4	Q96EE4 [104-131]		Coiled-coil domain-containing protein 126 OS=Homo sapiens GN=CCDC126 PE=2 SV=2	5012.21458	0	0	0	0	0	0	0	0	0	0	0	0	0	0	0	0	0	0	0	4223937.951	0	0	0	0	2396084.309	0	0	0	0	0	0	0	0	0	0	0	0	0	0	8234525.307
TKPREEQFNSTFR	1xHexNAc(4)Hex(5)NeuAc(1) [N9]	HexNAc(4)Hex(5)NeuAc(1)	168	5	P01859	P01859 [168-180]		Ig gamma-2 chain C region OS=Homo sapiens GN=IGHG2 PE=1 SV=2	3553.49572	0	0	0	0	0	0	0	0	0	0	0	0	0	0	0	0	0	0	0	0	0	0	10537066.85	0	16152300.37	11720978.92	0	0	0	0	0	0	22709252.62	0	0	0	0	0	0	0
TKPREEQFNSTFR	1xHexNAc(4)Hex(5)Fuc(2) [N9]	HexNAc(4)Hex(5)Fuc(2)	168	6	P01859	P01859 [168-180]		Ig gamma-2 chain C region OS=Homo sapiens GN=IGHG2 PE=1 SV=2	3554.51612	4241579.929	20678876.32	10723277.79	10518226.76	0	9464508.336	10331802.49	21323909.27	11558322.48	1106404.204	4382003.605	7905721.862	4035109.517	28684989.6	5875061.906	3708669.336	13484461.53	11840778.08	4792284.536	22789291.52	5958190.279	0	0	8556883.835	2570604.215	8517020.521	0	5938441.644	0	0	0	19873129.78	0	16547116.1	12104477.25	45339948.51	16995429.04	0	25718273.65	19772963.78
TKPREEQFNSTFR	1xHexNAc(4)Hex(5)NeuGc(1) [N9]	HexNAc(4)Hex(5)NeuGc(1)	168	3	P01859	P01859 [168-180]		Ig gamma-2 chain C region OS=Homo sapiens GN=IGHG2 PE=1 SV=2	3569.49063	32455111.33	21436564.52	0	1433553.956	0	13645323.01	0	19839807.15	10124179.93	15109727.71	20662382.2	23912895.01	252486.3506	16302206.72	17977296.9	0	3203292.912	26652401.36	49216087.32	21500772.81	18016905.69	22202929.53	15083693.79	9870152.624	35086124.24	23525082.18	14575928.97	10632239.69	4645244.443	10056642.87	30869813.37	24240714.1	16597493	18969486.37	28731523.48	21241056.71	7933528.145	0	21770790.67	15900003.87
VDREERANLSSQALQMSLDYGFVTPLTSMSIR	1xHexNAc(2)Hex(11) [N8]	HexNAc(2)Hex(11)	581	1	P19827	P19827 [581-612]		Inter-alpha-trypsin inhibitor heavy chain H1 OS=Homo sapiens GN=ITIH1 PE=1 SV=3	5803.53394	0	0	0	0	0	0	0	0	0	0	10086939.62	0	0	0	0	0	0	0	0	0	0	0	0	0	0	0	0	0	0	0	0	0	0	0	0	0	0	0	0	0
TKPREEQFNSTFRVVSVLTVVHQDWLNGK	1xHexNAc(4)Hex(3)Fuc(1) [N9]	HexNAc(4)Hex(3)Fuc(1)	168	8	P01859	P01859 [168-196]		Ig gamma-2 chain C region OS=Homo sapiens GN=IGHG2 PE=1 SV=2	4859.32557	0	0	0	0	0	0	0	0	0	0	0	0	0	0	0	17154637.19	0	5924465.793	0	0	0	0	0	11620810.17	0	5283064.733	10363489.58	0	0	0	0	0	0	0	0	0	0	0	0	0
TKPREEQFNSTFRVVSVLTVVHQDWLNGK	1xHexNAc(4)Hex(4)Fuc(1) [N9]	HexNAc(4)Hex(4)Fuc(1)	168	3	P01859	P01859 [168-196]		Ig gamma-2 chain C region OS=Homo sapiens GN=IGHG2 PE=1 SV=2	5021.37839	0	0	0	0	0	0	0	0	0	0	0	0	0	0	0	0	0	0	0	0	0	0	0	0	0	0	0	0	0	0	0	0	0	0	0	0	0	0	0	0
TKPREEQFNSTFR	1xHexNAc(5)Hex(3) [N9]	HexNAc(5)Hex(3)	168	2	P01859	P01859 [168-180]		Ig gamma-2 chain C region OS=Homo sapiens GN=IGHG2 PE=1 SV=2	3141.37403	0	0	0	0	0	0	0	0	0	0	0	0	0	0	0	0	0	0	0	0	0	0	0	7758461.43	0	0	0	22156512.41	0	0	0	0	0	0	0	0	0	0	0	0
THTNISESHPNATFSAVGEASICEDDWNSGER	1xCarbamidomethyl [C23];1xHexNAc(5)Hex(3) [N4];1xHexNAc(6)Hex(3)Fuc(1)NeuAc(1) [N11]	HexNAc(5)Hex(3); HexNAc(6)Hex(3)Fuc(1)NeuAc(1)	269	3	P01871	P01871 [269-300]		Ig mu chain C region OS=Homo sapiens GN=IGHM PE=1 SV=3	7161.85831	0	0	0	0	0	0	0	0	0	0	0	0	0	0	2188040.859	0	0	0	5077225.236	0	0	0	0	0	0	0	0	0	0	0	0	0	0	0	0	0	0	0	0	0
VYKKLGQTHLALMNFSWAMDLDPK	1xHexNAc(4)Hex(5)NeuAc(1) [N14]	HexNAc(4)Hex(5)NeuAc(1)	746	1	P30260	P30260 [746-769]		Cell division cycle protein 27 homolog OS=Homo sapiens GN=CDC27 PE=1 SV=2	4720.11891	0	3742883.963	0	0	0	0	0	21791543.27	11145891.52	0	0	0	0	0	0	0	0	0	0	0	0	0	0	0	0	0	0	0	30066193.08	4264783.499	0	0	0	0	0	0	0	0	6490179.659	4230024.638
TKPREEQYNSTYRVVSVLTVLHQDWLNGK	1xHexNAc(4)Hex(3)Fuc(1) [N9]	HexNAc(4)Hex(3)Fuc(1)	172	11	P01857	P01857 [172-200]		Ig gamma-1 chain C region OS=Homo sapiens GN=IGHG1 PE=1 SV=1	4905.33105	0	0	0	0	0	0	0	0	0	0	0	0	0	0	0	0	0	59019780.71	32950655.74	0	0	0	10542245.96	0	0	29436321.67	0	0	0	0	0	5161790.471	0	0	11119680.71	0	14626010.46	0	0	0
TKPREEQYNSTYRVVSVLTVLHQDWLNGK	1xHexNAc(4)Hex(4)Fuc(1) [N9]	HexNAc(4)Hex(4)Fuc(1)	172	4	P01857	P01857 [172-200]		Ig gamma-1 chain C region OS=Homo sapiens GN=IGHG1 PE=1 SV=1	5067.38387	0	0	0	0	0	0	0	0	0	0	0	0	0	0	0	0	0	9296088.186	0	8571954.131	0	0	7112177.792	0	0	13544146.08	5851902.889	0	0	0	0	9588988.259	0	0	4887842.113	0	13721572.71	0	0	0
VYKPSAGNNSLYR	1xHexNAc(4)Hex(5)Fuc(1) [N8]	HexNAc(4)Hex(5)Fuc(1)	155	2	P02749	P02749 [155-167]		Beta-2-glycoprotein 1 OS=Homo sapiens GN=APOH PE=1 SV=3	3237.39382	0	0	0	0	0	0	0	0	0	0	4500734.228	0	0	0	0	12174548.33	0	0	0	0	0	0	0	0	0	0	0	0	3419296.765	6250444.113	0	0	0	0	0	0	0	0	0	0
VASVININPNTTHSTGSCRSHTALLR	1xCarbamidomethyl [C18];1xHexNAc(4)Hex(5)NeuAc(1) [N10]	HexNAc(4)Hex(5)NeuAc(1)	248	2	P13473	P13473 [248-273]		Lysosome-associated membrane glycoprotein 2 OS=Homo sapiens GN=LAMP2 PE=1 SV=2	4720.11471	0	3742883.963	0	0	0	0	0	21791543.27	11145891.52	0	0	0	0	0	0	0	0	0	0	0	0	0	0	0	0	0	0	0	30066193.08	4264783.499	0	0	0	0	0	0	0	0	10044329.38	7486178.211
TKPREEQFNSTYR	1xHexNAc(4)Hex(5)Fuc(1) [N9]	HexNAc(4)Hex(5)Fuc(1)	169	5	P01861	P01861 [169-181]		Ig gamma-4 chain C region OS=Homo sapiens GN=IGHG4 PE=1 SV=1	3424.45313	7042499.71	40508635.88	68570211.3	11831564.76	9467587.108	7261046.578	17714372.48	25892233.56	15810966.43	39449159.15	80777645.72	16898910.99	0	44254863.59	25740773.7	50596807.64	43998477.57	8451385.192	0	30032927.3	25590026.3	26173545.92	18991259.32	10055411.99	58337538.59	14932040.04	5105803.693	0	18141486.71	20101321.9	32072263.28	19647296.62	4550512.606	62354656.17	5481229.42	35306608.87	11072167.48	0	36263632.71	12539216.57
TKPREEQFNSTYR	1xHexNAc(4)Hex(5)Fuc(3) [N9]	HexNAc(4)Hex(5)Fuc(3)	169	9	P01861	P01861 [169-181]		Ig gamma-4 chain C region OS=Homo sapiens GN=IGHG4 PE=1 SV=1	3716.56894	0	11598663.16	13675774.81	864348.603	0	8779995.046	20593397.36	17161236.75	11282488.89	0	29512457.89	36858443.38	2633509.005	15946564.61	32335122.4	0	12767282.72	697770.147	9905005.245	27758446.76	0	0	3592981.265	0	6322828.418	13107420.69	5096866.449	5129113.624	18007544.58	2525322.779	18103721.72	26754021.97	497644.6069	45884286.54	24337156.82	0	13946237.72	0	0	0
TKPREEQYNSTFR	1xHexNAc(4)Hex(5)Fuc(1)NeuAc(1) [N9]	HexNAc(4)Hex(5)Fuc(1)NeuAc(1)	219	6	P01860	P01860 [219-231]		Ig gamma-3 chain C region OS=Homo sapiens GN=IGHG3 PE=1 SV=2	3715.54854	0	10248285.79	10797343.78	0	0	0	0	15014789.3	13624928.69	32449222.77	0	0	0	16442456.58	0	0	0	362809536.5	0	69041443.44	64241838.44	28397096.37	64835429.54	0	74821811.12	27030985.02	0	0	0	0	0	27829966.69	92566917.28	131163656.4	0	165463827.5	0	0	68524595.19	120871956.2
TKPREEQYNSTYR	1xHexNAc(3)Hex(4) [N9]	HexNAc(3)Hex(4)	172	6	P01857	P01857 [172-184]		Ig gamma-1 chain C region OS=Homo sapiens GN=IGHG1 PE=1 SV=1	2929.25793	0	0	0	0	0	0	0	0	0	0	0	0	0	0	0	0	0	0	0	0	0	0	0	0	0	0	0	0	0	0	16753962.98	0	0	0	0	0	0	0	0	0
TKPREEQYNSTYR	1xHexNAc(5)Hex(4) [N9]	HexNAc(5)Hex(4)	172	9	P01857	P01857 [172-184]		Ig gamma-1 chain C region OS=Homo sapiens GN=IGHG1 PE=1 SV=1	3335.41668	0	0	11591965.27	0	0	1872298.67	0	3595505.625	0	0	1234742.38	0	0	5664232.81	2755435.19	0	0	0	0	0	0	0	0	1555467.688	0	0	0	0	0	0	10988936.73	0	0	0	0	0	0	0	0	0
TKPREEQYNSTYR	1xHexNAc(4)Hex(5)Fuc(1) [N9]	HexNAc(4)Hex(5)Fuc(1)	172	9	P01857	P01857 [172-184]		Ig gamma-1 chain C region OS=Homo sapiens GN=IGHG1 PE=1 SV=1	3440.44804	16824687.69	60778983.46	151550778	2690372.801	26836114.99	7036887.862	0	9744613.77	3456839.888	0	37349693.41	17353101.26	2304283.41	67221877.62	6954169.474	0	9997179.381	3584734.631	15722179.36	8132996.072	13038649.86	14499365.4	5352119.251	28361935.24	64623273.7	3455927.226	7893939.783	1651499.645	27482627.73	46048952.78	604477206.5	4368482.189	6203557.008	62725560.3	3349169.622	17862450.52	11482176	0	6895481.723	4392232.698
YAEDKFNETTEK	1xHexNAc(4)Hex(5)Fuc(1)NeuAc(2) [N7]	HexNAc(4)Hex(5)Fuc(1)NeuAc(2)	396	1	P43652	P43652 [396-407]		Afamin OS=Homo sapiens GN=AFM PE=1 SV=1	3825.49998	0	0	0	0	0	0	0	0	0	0	0	0	0	0	0	0	0	0	0	0	0	0	0	0	0	0	0	0	0	0	0	0	0	0	0	4755756.839	0	0	0	0
THTNISESHPNATFSAVGEASICEDDWNSGER	1xCarbamidomethyl [C23];1xHexNAc(2)Hex(3) [N4];1xHexNAc(5)Hex(6)Fuc(1) [N11]	HexNAc(2)Hex(3); HexNAc(5)Hex(6)Fuc(1)	269	1	P01871	P01871 [269-300]		Ig mu chain C region OS=Homo sapiens GN=IGHM PE=1 SV=3	6544.60387	0	0	0	1448634.746	0	0	0	0	0	1870445.777	0	0	0	0	0	0	0	0	9854540.291	0	0	0	0	0	0	0	0	0	0	0	0	0	4095443.971	0	0	0	0	0	0	0
THTNISESHPNATFSAVGEASICEDDWNSGER	1xCarbamidomethyl [C23];1xHexNAc(3)Hex(3) [N4];1xHexNAc(8)Hex(3)Fuc(1) [N11]	HexNAc(3)Hex(3); HexNAc(8)Hex(3)Fuc(1)	269	1	P01871	P01871 [269-300]		Ig mu chain C region OS=Homo sapiens GN=IGHM PE=1 SV=3	6870.76289	0	0	2795382.878	0	0	0	0	0	0	2966706.215	0	0	0	0	0	7392389.795	0	0	4556801.536	0	0	0	0	0	0	0	0	0	0	0	0	0	2556442.183	0	0	0	6328210.938	0	0	0
THTNISESHPNATFSAVGEASICEDDWNSGER	1xCarbamidomethyl [C23];1xHexNAc(4)Hex(5)Fuc(1)NeuAc(1) [N11];1xHexNAc(3)Hex(5) [N4]	HexNAc(3)Hex(5); HexNAc(4)Hex(5)Fuc(1)NeuAc(1)	269	1	P01871	P01871 [269-300]		Ig mu chain C region OS=Homo sapiens GN=IGHM PE=1 SV=3	6997.75211	0	0	0	0	0	0	0	0	0	0	0	0	0	0	0	0	0	0	14435362.87	0	0	0	0	0	0	0	0	0	0	0	0	0	0	0	0	0	0	0	0	0
THTNISESHPNATFSAVGEASICEDDWNSGER	1xCarbamidomethyl [C23];1xHexNAc(3)Hex(3)Fuc(2) [N4];1xHexNAc(4)Hex(7)Fuc(1) [N11]	HexNAc(3)Hex(3)Fuc(2); HexNAc(4)Hex(7)Fuc(1)	269	1	P01871	P01871 [269-300]		Ig mu chain C region OS=Homo sapiens GN=IGHM PE=1 SV=3	6998.77251	0	0	0	0	5052979.857	0	0	0	0	0	0	0	0	0	5260572.037	4489566.242	0	0	0	0	0	0	0	0	0	0	0	0	0	0	0	0	0	0	0	0	0	0	0	0
THTNISESHPNATFSAVGEASICEDDWNSGER	1xCarbamidomethyl [C23];1xHexNAc(5)Hex(6)Fuc(2) [N4];1xHexNAc(2)Hex(4)Fuc(1) [N11]	HexNAc(5)Hex(6)Fuc(2); HexNAc(2)Hex(4)Fuc(1)	269	1	P01871	P01871 [269-300]		Ig mu chain C region OS=Homo sapiens GN=IGHM PE=1 SV=3	6998.77251	0	0	0	0	5052979.857	0	0	0	0	0	0	0	0	0	5260572.037	4489566.242	0	0	0	0	0	0	0	0	0	0	0	0	0	0	0	0	0	0	0	0	0	0	0	0
THTNISESHPNATFSAVGEASICEDDWNSGER	1xCarbamidomethyl [C23];1xHexNAc(2)Hex(4) [N11];1xHexNAc(5)Hex(5)NeuGc(1) [N4]	HexNAc(5)Hex(5)NeuGc(1); HexNAc(2)Hex(4)	269	1	P01871	P01871 [269-300]		Ig mu chain C region OS=Homo sapiens GN=IGHM PE=1 SV=3	6705.63629	0	0	0	0	0	0	0	0	0	0	0	0	0	0	0	25328876.08	0	0	0	0	0	0	0	0	0	0	0	0	0	0	0	0	0	0	0	0	0	0	0	0
THTNISESHPNATFSAVGEASICEDDWNSGER	1xCarbamidomethyl [C23];1xHexNAc(4)Hex(4) [N4];1xHexNAc(3)Hex(6)Fuc(1) [N11]	HexNAc(4)Hex(4); HexNAc(3)Hex(6)Fuc(1)	269	2	P01871	P01871 [269-300]		Ig mu chain C region OS=Homo sapiens GN=IGHM PE=1 SV=3	6706.65669	5083453.3	0	8219776.839	0	3634444.019	0	0	0	3145874.808	5456982.328	0	4173354.76	0	2436782.074	0	0	0	0	0	0	0	0	0	0	0	0	0	0	0	0	0	0	0	0	0	0	0	0	0	0
THTNISESHPNATFSAVGEASICEDDWNSGER	1xCarbamidomethyl [C23];1xHexNAc(9)Hex(4)Fuc(1) [N11];1xHexNAc(2)Hex(1) [N4]	HexNAc(2)Hex(1); HexNAc(9)Hex(4)Fuc(1)	269	1	P01871	P01871 [269-300]		Ig mu chain C region OS=Homo sapiens GN=IGHM PE=1 SV=3	6708.71007	0	0	0	0	0	0	0	0	0	0	0	0	0	0	0	0	0	0	16762504.55	2951455.68	2946539.587	0	0	0	0	0	0	0	0	0	8109278.175	0	0	0	0	4393308.07	7533472.161	0	0	0
TVLTPATNHMGNVTFTIPANREFK	1xHexNAc(2)Hex(6) [N12]	HexNAc(2)Hex(6)	74	44	P01024	P01024 [74-97]		Complement C3 OS=Homo sapiens GN=C3 PE=1 SV=2	4037.84177	0	0	8726992.292	2135802.962	0	4695209.345	3612735.213	0	3438254.523	0	0	0	5838137.428	0	0	4750533.103	0	0	0	8133445.083	9671104.544	4028482.699	3557923.908	7916820.132	2652592.489	0	0	0	4091180.289	0	7428526.745	4467748.204	0	2940941.589	0	0	4415684.9	0	14550462.82	3830497.425
TPLTANITK	1xHexNAc(5)Hex(5)NeuAc(1) [N6]	HexNAc(5)Hex(5)NeuAc(1)	200	1	P01877	P01877 [200-208]		Ig alpha-2 chain C region OS=Homo sapiens GN=IGHA2 PE=1 SV=3	3075.31317	0	0	0	0	0	0	0	0	4522791.696	0	0	0	0	0	0	0	0	0	0	0	0	0	0	0	0	0	0	3281882.26	0	0	0	0	0	0	0	0	0	0	0	0
TPLTANITK	1xHexNAc(4)Hex(5)Fuc(1)NeuAc(2) [N6]	HexNAc(4)Hex(5)Fuc(1)NeuAc(2)	200	4	P01877	P01877 [200-208]		Ig alpha-2 chain C region OS=Homo sapiens GN=IGHA2 PE=1 SV=3	3309.38712	0	11903183.53	0	6784658.622	10222288.69	1627060.145	6932658.277	5981957.32	13862513.89	11221867.88	4898195.014	10407474.34	15727015.73	17404364.23	8798335.927	0	8113217.845	0	0	7090499.249	0	0	4662174.186	0	6873772.117	8706539.671	3149710.051	5555052.491	0	2297374.327	0	8796560.26	21896487.12	13041591.98	0	0	9349187.858	55721216.92	0	0
[truncated: 235 more rows]
[truncated: 40 more columns]
