# Supplementary material for: Integrating transcriptomics, glycomics and glycoproteomics to characterize hepatitis B virus-associated hepatocellular carcinoma
Source: Cell Commun Signal. 2024 Apr 1;22:200. doi: 10.1186/s12964-024-01569-y (PMC10983713; doi:10.1186/s12964-024-01569-y)
Supplement: Supplementary file 2 — Additional file 2: Table 1. Characteristics of 100 participants clincal data of glycomics. Table 2. Characteristics of 80 of 100 participants clincal data of glycoproteomics. Table 3. Primers of glycan-related genes. Table 4. Differentially expressed glyco-genes in GSE135631 and GSE94660. Table 5. Identified N-glycans in HC, CHB, LC and HCC serum samples. Table 6. Identified glycopeptides in HC, CHB, LC and HCC serum samples. Table 7. Differentially expressed intact glycopeptides from cluster I-IV. Table 8. Differentially expressed proteins in CHB, LC and HBV-HCC compared HC. Table 9. Glycosylation site occupancy of glycopeptides in HC, CHB, LC and HBV-HCC. [file 12964_2024_1569_MOESM2_ESM.zip › 12964_2024_1569_MOESM2_ESM/Table S7.csv]

Log10p.CA_N	log2fd.CA_N	Log10p.CI_N	log2fd.CI_N	Log10p.I_N	log2fd.I_N	Sequence	Glycan.Composition	Position.in.Protein	PSMs	Master.Protein.Accessions	Positions.in.Master.Proteins	Gene.name	Theo..MH...Da.	Modifications	HCC1	HCC2	HCC3	HCC4	HCC5	HCC6	HCC7	HCC8	HCC9	HCC10	HCC11	HCC12	HCC13	HCC14	HCC15	HCC16	HCC17	LC1	LC2	LC3	LC4	LC5	LC6	LC7	LC8	LC9	LC10	LC11	LC12	LC13	LC14	LC15	LC16	LC17	LC18
3.25467	2.52686	0.285726	0.450579	0.017339	0.0322815	VSNQTLSLFFTVLQDVPVR	HexNAc(4)Hex(5)Fuc(2)	1422	16	P01023	P01023 [1422-1440]	A2M	4077.87826	1xHexNAc(4)Hex(5)Fuc(2) [N3]	24.3815	25.3162	26.824	19.1169	24.7229	24.7804	24.3516	25.3845	24.5104	23.876	20.0413	24.7571	25.593	24.4485	25.3837	25.7945	24.2224	23.5439	20.5885	20.773	24.7677	20.4428	24.74	20.3894	19.3813	21.4856	24.4519	19.7325	20.1387	25.0565	25.8597	24.9812	20.2636	19.5302	24.5454
1.69423	0.881739	2.20631	0.783584	0.209889	-0.234132	VSNQTLSLFFTVLQDVPVR	HexNAc(4)Hex(5)Fuc(2)NeuAc(1)	1422	150	P01023	P01023 [1422-1440]	A2M	4368.97367	1xHexNAc(4)Hex(5)Fuc(2)NeuAc(1) [N3]	27.5096	27.6544	26.9125	25.3619	26.3057	27.4168	26.8602	28.0861	25.9239	25.805	25.8734	26.1766	27.463	24.6253	27.8687	24.4693	23.9295	26.9353	25.3377	24.7588	26.8135	26.6376	27.2865	25.1643	25.9362	25.4246	27.1049	26.1923	27.2015	25.293	26.1981	26.0624	25.4058	26.5492	27.1318
0.417471	0.263602	1.4404	-0.940526	0.0725045	-0.0575759	IITILEEEMNVSVCGLYTYGKPVPGHVTVSICR	HexNAc(4)Hex(5)Fuc(2)	238	49	P01023	P01023 [238-270]	A2M	5649.59286	2xCarbamidomethyl [C14;C32];1xHexNAc(4)Hex(5)Fuc(2) [N10]	24.0814	25.4609	24.6402	22.7178	24.7291	24.4556	24.5108	25.2684	24.3835	23.7894	24.7756	24.0195	24.007	23.6836	24.3498	24.5133	23.2274	24.0076	21.5265	22.1914	24.6194	19.7969	25.0002	20.8504	22.5824	21.9861	24.7295	24.286	24.738	20.5663	23.3131	24.6594	22.6694	23.6493	23.2056
1.77001	0.982952	0.439193	0.330171	2.49256	-0.749585	GCVLLSYLNETVTVSASLESVR	HexNAc(4)Hex(5)Fuc(2)NeuAc(1)	47	20	P01023	P01023 [47-68]	A2M	4603.02584	1xCarbamidomethyl [C2];1xHexNAc(4)Hex(5)Fuc(2)NeuAc(1) [N9]	19.8027	23.6066	23.4396	19.445	21.5342	22.8183	22.1762	23.2485	22.6495	22.3426	22.3562	20.3257	21.1488	21.2856	23.8365	20.5622	21.0573	23.174	20.9491	19.6085	22.0352	22.2984	23.6772	19.9988	22.5024	20.548	20.1339	20.2654	22.5241	19.9351	20.6335	20.0843	20.675	22.8318	20.0185
1.45748	0.816684	0.765228	0.518527	0.502245	0.382722	SLGNVNFTVSAEALESQELCGTEVPSVPEHGRK	HexNAc(2)Hex(4)	864	22	P01023	P01023 [864-896]	A2M	4596.09279	1xCarbamidomethyl [C20];1xHexNAc(2)Hex(4) [N6]	21.9333	22.6731	22.4556	19.0668	22.5315	22.08	22.5136	23.252	22.6277	20.4948	22.2554	21.6659	22.5704	20.5711	19.924	22.1589	18.7819	20.3505	21.2335	21.986	22.8782	22.8018	23.0789	22.218	19.9878	18.5319	22.8509	22.4405	21.0756	19.9719	20.1345	22.9935	18.9402	23.0956	20.1081
1.2269	0.681344	0.746649	-0.52155	2.07375	-0.968523	SLGNVNFTVSAEALESQELCGTEVPSVPEHGRK	HexNAc(3)Hex(4)	864	12	P01023	P01023 [864-896]	A2M	4799.17216	1xCarbamidomethyl [C20];1xHexNAc(3)Hex(4) [N6]	22.2013	22.0616	23.4881	21.4767	22.8011	21.8434	22.0962	22.8899	22.5887	19.9683	23.1519	22.3778	23.0754	22.2593	22.7301	20.0866	22.1386	20.4443	20.3263	20.8161	19.8438	20.8344	22.2442	20.1192	19.5377	20.3406	20.7486	20.3178	23.6813	22.5267	23.6417	19.2582	21.9948	22.2639	20.5472
4.6294	1.66695	2.86407	1.10049	1.50972	0.687639	SLGNVNFTVSAEALESQELCGTEVPSVPEHGRK	HexNAc(3)Hex(4)Fuc(2)	864	25	P01023	P01023 [864-896]	A2M	5091.28798	1xCarbamidomethyl [C20];1xHexNAc(3)Hex(4)Fuc(2) [N6]	23.5481	24.6635	22.7932	21.82	22.9975	23.8084	23.5687	24.5584	24.1538	23.852	22.4551	23.4859	24.1542	23.8691	24.2296	23.5873	21.607	23.7918	20.5863	22.2169	24.0021	23.0814	22.8115	22.1578	23.1407	23.4898	22.9505	22.9985	24.0203	21.7782	22.6596	22.6165	22.2964	23.9794	22.5441
4.50695	1.80974	2.49808	1.06869	0.744559	0.470447	SLGNVNFTVSAEALESQELCGTEVPSVPEHGRK	HexNAc(3)Hex(4)NeuAc(1)	864	43	P01023	P01023 [864-896]	A2M	5090.26758	1xCarbamidomethyl [C20];1xHexNAc(3)Hex(4)NeuAc(1) [N6]	24.0769	23.4624	22.7932	21.82	22.9975	23.8084	23.5687	24.9799	24.5755	23.3896	22.4551	23.4859	24.6608	22.7436	24.2296	22.5962	19.6527	22.8585	21.2014	20.1907	23.5198	22.3508	23.4761	22.1578	22.1742	22.8105	23.5208	22.3281	24.0203	21.7782	21.0702	22.6165	22.2964	24.4672	22.5441
2.42684	0.908026	0.792265	0.499768	0.956002	0.410716	SLGNVNFTVSAEALESQELCGTEVPSVPEHGRK	HexNAc(3)Hex(5)NeuAc(1)	864	94	P01023	P01023 [864-896]	A2M	5252.3204	1xCarbamidomethyl [C20];1xHexNAc(3)Hex(5)NeuAc(1) [N6]	25.0351	25.2733	24.7488	24.066	24.459	25.083	24.7004	26.1274	25.356	24.1598	25.8545	24.6563	25.4253	24.1863	25.5346	24.185	23.7136	24.6189	20.7582	22.4681	24.7358	26.0289	25.0438	24.1704	24.6013	23.2149	25.0059	24.3303	26.1113	24.1059	24.2076	24.1572	24.0332	25.0176	25.8596
1.71724	1.18741	1.56384	0.989042	0.0214502	0.0298035	SLGNVNFTVSAEALESQELCGTEVPSVPEHGRK	HexNAc(3)Hex(6)NeuAc(1)	864	76	P01023	P01023 [864-896]	A2M	5414.37323	1xCarbamidomethyl [C20];1xHexNAc(3)Hex(6)NeuAc(1) [N6]	24.7106	25.4473	24.5458	23.8324	24.8312	24.9693	24.7541	24.8174	24.3707	24.1999	22.8911	24.6902	25.1294	24.3888	25.1743	21.3886	21.5754	24.4824	21.0422	22.8283	22.6159	24.8463	24.1825	23.8976	24.2478	23.8793	24.3692	24.2727	25.0411	23.1453	23.1609	24.0382	23.6835	25.0036	24.4712
1.36687	0.884248	0.124662	-0.147208	0.752917	-0.591777	SLGNVNFTVSAEALESQELCGTEVPSVPEHGRK	HexNAc(4)Hex(5)	864	44	P01023	P01023 [864-896]	A2M	5164.30436	1xCarbamidomethyl [C20];1xHexNAc(4)Hex(5) [N6]	21.874	22.498	24.9732	21.9188	22.5642	22.7169	21.6675	22.7258	21.8085	19.9717	24.0862	23.1162	22.6692	23.121	22.7693	23.8931	22.9057	22.1228	20.6567	18.3683	21.7035	19.567	21.7938	19.4898	21.6568	20.0903	22.2658	22.0297	23.9557	22.8785	24.6204	22.8361	19.7375	22.4284	22.2089
2.62365	1.25121	1.48389	0.86279	0.438308	0.405057	SLGNVNFTVSAEALESQELCGTEVPSVPEHGRK	HexNAc(4)Hex(5)Fuc(2)	864	43	P01023	P01023 [864-896]	A2M	5456.42018	1xCarbamidomethyl [C20];1xHexNAc(4)Hex(5)Fuc(2) [N6]	24.5407	23.7831	24.6135	24.4155	24.7698	23.8462	24.2936	24.9529	23.9019	23.6759	24.243	25.3563	24.7604	24.232	24.3795	23.3684	23.0105	24.304	20.7808	22.0257	23.8891	24.1699	24.2937	23.9928	23.5957	23.817	24.2016	23.6557	23.675	23.1557	23.1618	24.3283	24.1743	24.2895	25.1751
2.78654	1.4943	1.27381	0.835702	0.337035	0.32215	SLGNVNFTVSAEALESQELCGTEVPSVPEHGRK	HexNAc(4)Hex(5)NeuAc(1)	864	73	P01023	P01023 [864-896]	A2M	5455.39977	1xCarbamidomethyl [C20];1xHexNAc(4)Hex(5)NeuAc(1) [N6]	24.2757	24.9134	24.6135	24.4155	24.4445	24.6586	24.0325	25.8641	23.5843	23.6759	23.4484	25.3563	25.5615	24.232	25.3977	21.7971	21.8603	24.304	22.2125	19.7076	23.8891	24.1699	24.2937	23.2137	23.5957	23.1291	24.2016	23.6557	23.675	21.4609	23.1618	24.3283	23.5958	24.2895	24.6946
1.34401	-0.801959	1.37274	-0.673282	0.363861	-0.178519	YAEDKFNETTEK	HexNAc(4)Hex(5)NeuAc(1)	396	32	P43652	P43652 [396-407]	AFM	3388.34665	1xHexNAc(4)Hex(5)NeuAc(1) [N7]	20.1396	22.5889	24.142	19.4129	22.3303	21.3937	22.2557	19.9421	20.2913	21.4533	22.5298	22.2141	19.1425	22.0346	20.5776	24.1829	21.9471	22.2316	21.2471	22.4129	22.4992	22.7327	21.6151	19.4026	20.5347	19.4931	21.4317	22.398	21.2697	23.8336	22.7483	22.4771	19.6061	20.9442	21.9819
3.32709	-1.29552	3.38261	-1.33437	3.23414	-1.3087	VYIHPFHLVIHNESTCEQLAK	HexNAc(4)Hex(5)Fuc(2)NeuAc(1)	36	32	P01019	P01019 [36-56]	AGT	4741.07413	1xCarbamidomethyl [C16];1xHexNAc(4)Hex(5)Fuc(2)NeuAc(1) [N12]	21.8401	22.4287	20.5856	21.1733	22.1306	21.8614	22.2246	22.1548	21.7891	20.4551	20.1388	22.78	22.6122	20.4573	20.9729	21.2451	19.9044	23.9145	20.875	21.9612	20.9195	23.0142	20.1817	19.8751	20.1934	21.5631	20.5274	21.6673	23.064	21.0916	20.2223	22.2289	21.359	19.7483	21.913
1.25972	-0.896674	1.53509	-0.972866	0.428484	-0.399938	VYIHPFHLVIHNESTCEQLAK	HexNAc(4)Hex(5)NeuAc(1)	36	9	P01019	P01019 [36-56]	AGT	4448.95831	1xCarbamidomethyl [C16];1xHexNAc(4)Hex(5)NeuAc(1) [N12]	20.9112	20.8799	22.1635	20.9511	21.1325	20.5837	20.2355	21.9318	21.6641	19.7834	20.5464	20.9965	19.1049	21.3065	19.2832	21.5012	19.8893	20.4241	20.7205	19.5886	19.8556	20.6978	20.4704	21.178	19.0589	21.2006	19.9186	21.1341	24.0978	20.4021	20.7266	20.3569	20.3965	20.2029	21.3899
3.41063	-1.56879	3.21572	-1.5924	1.64248	-0.904423	VYIHPFHLVIHNESTCEQLAK	HexNAc(4)Hex(5)NeuAc(2)	36	5	P01019	P01019 [36-56]	AGT	4740.05373	1xCarbamidomethyl [C16];1xHexNAc(4)Hex(5)NeuAc(2) [N12]	20.353	21.7672	19.7684	20.8798	21.8669	22.1335	21.1869	19.9222	21.5382	21.2036	19.807	22.7098	21.6774	20.7206	21.9354	21.8931	22.3108	24.6532	20.3676	20.9812	22.6253	23.6796	21.6394	22.299	20.7383	21.7475	20.4755	19.9055	20.2175	20.4565	20.36	20.6633	19.7148	22.1111	19.557
0.423075	-0.40344	1.4645	0.788982	0.917803	0.622362	VCQDCPLLAPLNDTR	HexNAc(4)Hex(5)Fuc(4)	145	94	P02765	P02765 [145-159]	AHSG	3978.65981	2xCarbamidomethyl [C2;C5];1xHexNAc(4)Hex(5)Fuc(4) [N12]	20.2086	20.6918	21.9755	18.5219	20.5719	19.3367	22.2739	23.373	20.0167	19.2575	21.089	22.7997	17.7038	21.5569	23.3525	20.6202	19.6437	21.83	21.3463	23.2279	23.4148	22.4542	22.9506	19.7101	21.8698	20.1107	21.6672	19.7155	21.9883	21.7124	22.4904	23.5836	21.4431	20.4076	22.6072
0.35887	-0.302644	2.03324	-1.35623	0.0267003	0.022319	VCQDCPLLAPLNDTR	HexNAc(4)Hex(5)NeuAc(1)	145	91	P02765	P02765 [145-159]	AHSG	3685.52359	2xCarbamidomethyl [C2;C5];1xHexNAc(4)Hex(5)NeuAc(1) [N12]	22.4582	24.2107	25.4029	18.6822	24.2756	24.1817	23.4249	22.7109	22.1509	23.4154	24.4709	24.2416	22.6593	22.2737	23.9626	23.2564	22.7665	19.7248	20.3571	23.3654	24.2656	23.7662	23.5174	19.2067	22.456	20.3284	23.205	19.3052	22.5479	25.2328	25.3419	20.3173	18.9447	22.8085	23.4242
0.613603	-0.605952	1.65922	-1.07755	2.11346	-1.21875	VCQDCPLLAPLNDTR	HexNAc(4)Hex(5)NeuAc(2)	145	140	P02765	P02765 [145-159]	AHSG	3976.61901	2xCarbamidomethyl [C2;C5];1xHexNAc(4)Hex(5)NeuAc(2) [N12]	23.7093	25.3621	24.5225	23.8085	25.8114	24.2838	23.6166	22.8255	24.8217	24.6811	23.2732	25.1084	25.3122	24.1252	24.1611	21.631	19.6619	23.6152	24.7596	24.183	24.2793	24.6137	23.5412	23.0338	23.5318	23.5609	22.7937	24.0569	20.176	20.7364	22.7947	22.1152	22.5358	25.3164	24.2656
0.0108238	0.0101429	1.72104	-1.15495	0.231401	0.133809	AALAAFNAQNNGSNFQLEEISR	HexNAc(4)Hex(5)Fuc(2)	166	71	P02765	P02765 [166-187]	AHSG	4279.85054	1xHexNAc(4)Hex(5)Fuc(2) [N11]	24.8082	24.7573	26.815	21.2028	25.2437	24.6108	24.7303	24.949	24.6486	24.2931	26.1909	25.055	24.9998	23.3238	25.1846	26.5123	24.719	22.3464	18.8549	25.0314	25.0356	25.2295	24.0133	21.5676	23.2031	20.2091	24.7706	24.873	21.6489	26.2755	26.1119	24.826	21.6144	24.9468	24.5781
0.444551	0.422785	1.48695	0.850188	0.4428	0.317494	AALAAFNAQNNGSNFQLEEISR	HexNAc(4)Hex(5)Fuc(3)NeuAc(1)	166	80	P02765	P02765 [166-187]	AHSG	4717.00386	1xHexNAc(4)Hex(5)Fuc(3)NeuAc(1) [N11]	23.8968	23.4359	20.601	22.9094	24.2773	24.1757	23.2917	23.3483	25.4022	23.2305	19.8307	23.3778	24.3283	23.5579	23.2872	20.172	21.1669	23.9879	24.1841	23.9708	23.7151	24.7634	23.3589	22.3491	23.2191	25.2613	22.1367	23.332	20.0953	21.5813	22.4037	22.3521	23.4427	23.3055	23.6825
1.08121	-0.669188	2.38768	-1.08075	0.107864	-0.0845565	YFYNGTSMACETFQYGGCMGNGNNFVTEK	HexNAc(4)Hex(5)Fuc(2)NeuAc(1)	247	29	P02760	P02760 [247-275]	AMBP	5553.14652	2xCarbamidomethyl [C10;C18];1xHexNAc(4)Hex(5)Fuc(2)NeuAc(1) [N4]	21.5621	23.7274	21.1143	20.7761	23.4492	22.5749	21.5246	22.7294	21.5785	21.0352	19.9008	22.7182	21.927	21.1883	22.2235	20.6173	19.4698	22.3851	20.2238	21.2805	23.3198	23.6229	21.2885	19.4255	22.4281	20.3842	20.4883	22.4415	20.1461	20.4907	21.2114	22.2385	19.9081	21.5025	21.5677
5.22745	-2.80057	5.68363	-2.7648	6.66951	-2.96346	NANASLVYSFLYKTIEVFCEYFK	HexNAc(4)Hex(5)Fuc(2)NeuAc(1)	74	3	Q9Y6Q5	Q9Y6Q5 [74-96]	AP1M2	5012.17251	1xCarbamidomethyl [C19];1xHexNAc(4)Hex(5)Fuc(2)NeuAc(1) [N3]	20.4237	20.7725	21.201	19.9587	20.7219	19.8154	21.1063	19.4363	20.2304	19.69	20.0264	20.9677	19.6741	20.1413	21.0105	21.0931	20.5775	20.2573	21.1926	20.7423	21.761	20.6123	19.2754	20.3715	20.7526	17.982	19.6542	20.8627	20.8674	20.193	20.3798	19.626	20.956	20.0673	19.7349
3.28555	-1.33644	2.79411	-1.26843	1.45994	-0.808675	FNSSYLQGTNQITGR	HexNAc(4)Hex(5)NeuAc(1)	1522	27	P04114	P04114 [1522-1536]	APOB	3599.5012	1xHexNAc(4)Hex(5)NeuAc(1) [N2]	19.6658	19.9399	21.9032	21.626	20.2877	21.6598	20.5083	21.1414	21.1869	21.7741	19.8717	20.201	19.7503	20.1918	21.2314	20.5661	20.2015	20.9493	20.8962	19.241	19.9355	23.4841	21.6095	23.1886	19.572	19.6083	20.9642	18.7984	20.2001	20.7122	20.9887	20.7964	20.153	20.573	21.5171
1.77279	-0.751134	1.75864	-0.715761	0.395086	-0.246911	ELCTISHIFIPAMGNITYDFSFK	HexNAc(2)Hex(7)	3322	55	P04114	P04114 [3322-3344]	APOB	4244.84347	1xCarbamidomethyl [C3];1xHexNAc(2)Hex(7) [N15]	19.9063	21.6295	21.3978	20.7447	20.0296	19.2284	20.7102	21.6366	21.9577	20.0576	20.6834	21.0102	19.1045	20.1851	20.524	20.9984	20.3632	20.6482	20.3186	20.3471	20.7059	22.2669	19.4974	19.2852	21.3424	20.6337	20.2759	19.0994	20.2744	20.4354	20.8111	20.1477	20.8779	22.0439	19.939
1.58653	-0.845488	1.55838	-0.710367	0.419077	-0.24112	FVEGSHNSTVSLTTK	HexNAc(2)Hex(5)	3405	83	P04114	P04114 [3405-3419]	APOB	2823.22999	1xHexNAc(2)Hex(5) [N7]	20.0491	22.2304	19.526	18.2098	20.7247	20.5204	22.2823	21.4004	22.6289	20.5798	21.4714	22.0724	19.7909	19.9254	20.1679	20.9471	22.0116	21.1567	20.2565	21.4567	21.2092	19.7787	22.2742	19.7736	20.4293	19.5699	20.8884	21.1366	20.8229	22.271	20.472	21.6213	19.3747	20.9782	20.5726
1.75666	-1.00508	1.12578	-0.66699	0.00739398	0.00649721	FVEGSHNSTVSLTTK	HexNAc(3)Hex(5)	3405	86	P04114	P04114 [3405-3419]	APOB	3026.30936	1xHexNAc(3)Hex(5) [N7]	20.9069	22.7188	22.9339	20.668	23.7667	21.6435	22.6997	22.3196	22.816	20.8376	22.8264	22.7764	19.2188	21.0015	21.3029	20.6276	22.8409	24.4897	23.906	21.6503	21.6934	20.3508	23.1371	22.0672	21.3667	21.2355	21.9333	21.5134	22.5814	23.9758	21.6644	23.045	20.7203	22.5599	21.5471
1.58137	-1.12029	1.5756	-0.876357	0.0987095	-0.0931913	FVEGSHNSTVSLTTK	HexNAc(4)Hex(5)	3405	60	P04114	P04114 [3405-3419]	APOB	3229.38873	1xHexNAc(4)Hex(5) [N7]	21.3647	22.2856	23.3922	20.5121	20.2884	21.5015	22.2241	22.1744	22.9901	20.7954	22.4808	22.5985	17.4416	20.7544	20.9736	22.5953	23.1015	20.989	21.3698	21.205	21.8212	21.1956	22.9399	19.8102	21.4718	21.1386	21.6957	22.0517	21.8808	24.2729	21.7187	23.0416	21.656	22.4271	22.2203
1.97111	-0.857216	1.47156	-0.711226	0.104513	-0.0740425	FEVDSPVYNATWSASLK	HexNAc(4)Hex(5)Fuc(2)	3887	45	P04114	P04114 [3887-3903]	APOB	3828.62539	1xHexNAc(4)Hex(5)Fuc(2) [N9]	20.5155	22.3164	20.8329	19.2107	21.6608	20.5365	22.08	20.7151	20.3943	20.1988	20.1556	21.8363	21.7631	19.6968	20.5892	21.2178	19.6976	21.2912	21.1516	20.0155	22.388	19.5687	22.2211	21.1378	20.5725	19.2607	21.8303	19.8892	21.6975	22.2218	20.5272	21.9701	20.3228	22.8573	20.301
1.35573	-0.642169	1.09614	-0.536647	0.631332	0.302787	QVFPGLNYCTSGAYSNASSTDSASYYPLTGDTR	HexNAc(4)Hex(5)Fuc(2)	968	9	P04114	P04114 [968-1000]	APOB	5465.26776	1xCarbamidomethyl [C9];1xHexNAc(4)Hex(5)Fuc(2) [N16]	20.788	21.9052	20.0604	19.266	21.4235	20.9618	22.002	20.9864	22.9935	20.0653	20.9328	21.4583	22.1522	19.3177	20.3547	20.4704	20.6369	19.6944	21.321	21.7283	21.961	21.8021	21.8363	20.7969	18.886	20.346	22.1527	20.4835	21.1025	21.1999	20.6106	21.7408	19.6083	21.9532	20.8945
2.17218	-1.01792	2.11743	-0.801694	0.0175937	-0.0144729	QVFPGLNYCTSGAYSNASSTDSASYYPLTGDTR	HexNAc(4)Hex(5)NeuAc(1)	968	25	P04114	P04114 [968-1000]	APOB	5464.24736	1xCarbamidomethyl [C9];1xHexNAc(4)Hex(5)NeuAc(1) [N16]	20.3491	20.8419	20.789	20.7857	20.3553	18.6112	22.002	20.5129	21.9429	21.504	19.8089	20.6317	18.5259	19.5346	19.1456	21.2758	20.2164	21.9149	19.9423	19.8548	20.5363	20.2824	21.8363	20.7969	20.1624	20.488	21.1459	20.2883	20.2944	21.4824	21.8914	20.0747	20.4208	19.9525	19.9336
5.33771	-1.96886	2.73086	-1.38687	2.64824	-1.26653	ADGTVNQIEGEATPVNLTEPAKLEVK	HexNAc(4)Hex(5)Fuc(3)	83	3	P05090	P05090 [83-108]	APOD	4784.16511	1xHexNAc(4)Hex(5)Fuc(3) [N16]	20.6231	21.1163	21.0946	18.8237	20.5193	19.9608	19.3538	20.9915	20.0435	19.6666	19.4574	21.5924	19.1363	21.1529	21.5402	21.7595	19.2217	21.287	20.4884	20.4923	20.1117	22.592	20.2399	20.0192	19.3665	20.7698	23.3215	20.173	19.209	19.4661	20.4571	22.8761	20.2019	23.1721	19.685
0.96585	1.09122	0.157747	0.209081	1.48618	1.29556	VYKPSAGNNSLYR	HexNAc(4)Hex(5)Fuc(2)NeuAc(1)	155	29	P02749	P02749 [155-167]	APOH	3674.54714	1xHexNAc(4)Hex(5)Fuc(2)NeuAc(1) [N8]	21.7727	21.2818	25.6356	19.5279	20.3912	21.2596	21.8617	23.6052	20.0964	21.5423	23.3867	23.5949	21.5852	20.2354	26.465	25.6415	22.1724	20.6944	24.27	20.1972	20.2284	19.2778	20.1805	21.2837	20.5821	21.6842	21.5957	21.1774	20.37	24.6486	21.8997	23.1525	21.0747	22.8325	20.0482
0.570196	-0.510366	2.1498	-1.16653	0.443741	-0.279935	VYKPSAGNNSLYR	HexNAc(4)Hex(5)NeuAc(1)	155	74	P02749	P02749 [155-167]	APOH	3382.43133	1xHexNAc(4)Hex(5)NeuAc(1) [N8]	23.6886	23.3361	25.867	22.5693	22.8799	20.7644	23.5269	24.2756	22.7341	23.7551	25.7858	23.9438	19.5966	22.9606	24.3845	26.464	23.9696	24.2059	23.2874	23.4741	21.718	22.1927	23.7258	22.2978	20.7562	20.4175	19.7046	22.9889	24.9444	25.306	25.3749	24.1543	22.7729	22.8111	23.2288
0.331194	-0.253876	1.61808	-0.947808	0.371374	0.185175	VYKPSAGNNSLYR	HexNAc(4)Hex(5)NeuAc(2)	155	81	P02749	P02749 [155-167]	APOH	3673.52674	1xHexNAc(4)Hex(5)NeuAc(2) [N8]	26.2069	26.9322	25.2555	25.2291	26.7198	23.2916	26.1415	27.2276	25.5984	26.343	25.0251	26.5759	26.0901	25.3606	26.1437	24.9651	22.7142	26.4169	23.5489	26.2233	25.5709	25.6502	26.8576	24.1247	24.5282	22.6014	21.4774	26.4471	24.9679	24.5893	25.2547	26.5516	25.3027	25.5052	25.8628
2.80252	-1.15444	1.42924	0.758177	5.58293	-1.5677	LGNWSAMPSCK	HexNAc(4)Hex(5)Fuc(2)	251	13	P02749	P02749 [251-261]	APOH	3165.26307	1xCarbamidomethyl [C10];1xHexNAc(4)Hex(5)Fuc(2) [N3]	20.2141	21.4062	21.3437	19.158	20.5893	19.5423	21.0376	21.2434	21.3697	19.2061	20.8815	21.4364	19.6971	19.3021	20.5648	20.3387	20.5933	22.6597	20.7181	22.4677	23.5279	23.414	23.0834	20.8796	21.8588	20.8256	23.4442	23.1531	23.1602	23.2854	21.3093	23.1312	22.2984	23.2467	20.0059
1.98542	-0.94506	1.17003	-0.805393	1.86633	-1.11076	LGNWSAMPSCK	HexNAc(4)Hex(5)Fuc(2)NeuAc(1)	251	31	P02749	P02749 [251-261]	APOH	3456.35848	1xCarbamidomethyl [C10];1xHexNAc(4)Hex(5)Fuc(2)NeuAc(1) [N3]	20.853	19.6925	21.0766	19.7065	20.8826	20.787	21.099	20.2194	20.2675	21.026	20.4348	21.3656	20.1753	22.4354	21.1609	21.6446	21.9608	19.7551	20.387	20.4673	20.1664	20.9905	21.2107	18.9446	23.221	19.0863	19.8337	19.5796	22.599	19.7488	23.5605	20.1156	22.5713	23.1442	21.2825
1.03494	-0.619618	1.29541	-0.632123	2.49443	-0.871864	LGNWSAMPSCK	HexNAc(4)Hex(5)Fuc(4)	251	16	P02749	P02749 [251-261]	APOH	3457.37888	1xCarbamidomethyl [C10];1xHexNAc(4)Hex(5)Fuc(4) [N3]	21.3577	19.7929	20.6769	20.8652	20.6591	20.5189	23.447	20.9218	20.6652	19.7241	19.8789	21.2643	18.9696	20.0759	20.4268	23.1835	19.3375	20.4311	21.0216	20.5591	19.714	20.858	20.1552	22.2059	19.3469	19.9472	19.459	20.7684	22.2957	20.6444	21.5131	20.1782	19.3449	20.807	20.6984
2.00989	-0.828805	2.14258	-0.717684	1.2033	-0.421465	LGNWSAMPSCK	HexNAc(4)Hex(5)NeuAc(1)	251	64	P02749	P02749 [251-261]	APOH	3180.23758	1xCarbamidomethyl [C10];1xOxidation [M7];1xHexNAc(4)Hex(5)NeuAc(1) [N3]	21.6062	22.3824	22.9517	21.3586	21.2038	21.2354	19.1173	22.4141	20.2201	21.5174	20.7772	22.4146	19.3978	20.1399	21.4191	21.7857	19.8233	20.9776	21.158	21.3927	22.5472	21.9699	21.3719	20.0857	20.3351	20.9923	22.6614	21.0995	21.9135	20.3936	22.5136	21.2183	19.8283	22.2371	19.9789
1.33334	-1.02236	2.39805	-1.4222	0.447334	-0.304783	LGNWSAMPSCK	HexNAc(4)Hex(5)NeuAc(2)	251	75	P02749	P02749 [251-261]	APOH	3455.33808	1xCarbamidomethyl [C10];1xHexNAc(4)Hex(5)NeuAc(2) [N3]	23.9298	24.7038	23.3064	23.116	24.6274	23.3262	23.8976	24.9485	23.575	24.0698	20.5779	24.2109	24.5433	19.7323	24.4367	21.4739	20.5566	24.1347	20.9978	24.2332	23.7341	24.5281	24.3916	20.0632	23.4283	19.8627	23.2392	23.805	21.3267	22.9425	20.9755	24.0423	20.2965	22.8861	23.4316
5.12823	-2.06531	2.04979	-1.14723	0.610312	-0.505427	VFHIHNESWVLLTPK	HexNAc(2)Hex(5)	423	42	O75882	O75882 [423-437]	ATRN	3036.40823	1xHexNAc(2)Hex(5) [N6]	20.8972	20.3263	21.0053	18.9421	20.7624	19.9056	20.31	20.98	20.2675	21.1639	19.7987	21.5642	19.1642	21.6133	19.9877	20.6668	19.9612	21.4273	20.8732	22.8737	19.8507	21.5237	21.8724	19.1445	21.7462	21.0124	19.9963	19.9392	21.5615	21.8893	20.59	22.9742	20.9919	23.3488	19.4977
1.32258	0.671559	0.583641	0.466447	0.389613	0.285003	NPPMGGNVVIFDTVITNQEEPYQNHSGR	HexNAc(4)Hex(5)Fuc(1)NeuAc(1)	123	27	P02745	P02745 [123-150]	C1QA	5173.20945	1xHexNAc(4)Hex(5)Fuc(1)NeuAc(1) [N24]	22.6997	21.9578	20.4812	21.8463	22.1039	22.5677	21.8726	22.9502	19.8518	21.7881	19.8483	21.2137	22.3706	22.4115	22.6871	20.9428	19.7008	22.356	25.2199	22.5252	22.3632	21.193	22.1969	18.8641	21.3206	22.0211	21.5773	22.2603	20.7005	19.2145	19.8994	21.9825	18.4881	19.8283	20.2086
0.641661	-0.37003	0.319575	-0.205446	1.89103	-0.812796	PNLSYIIGK	HexNAc(2)Hex(3)	1616	16	P01024	P01024 [1616-1624]	C3	1896.89472	1xHexNAc(2)Hex(3) [N2]	21.0154	23.2812	21.4383	22.0846	21.403	19.531	20.0104	21.4971	20.3587	22.1549	20.7372	21.3847	20.5344	21.827	20.6187	21.2361	20.2859	21.0465	21.1443	21.5094	20.8735	20.7266	22.3436	19.9213	21.3647	19.8777	21.3107	20.9189	20.4413	20.9786	20.5996	20.6785	22.5441	21.7468	22.3839
3.84197	-2.05621	5.61844	-2.22604	0.596788	-0.553733	LEEKKHYLMWGLSSDFWGEKPNLSYIIGK	HexNAc(5)Hex(3)	1596	5	P01024	P01024 [1596-1624]	C3	4970.32139	1xHexNAc(5)Hex(3) [N22]	19.7992	20.5107	21.6585	21.4084	20.9053	19.1897	20.3838	20.5874	19.6162	21.666	22.9552	22.4826	22.057	22.2272	19.8454	23.6216	20.1534	21.9149	20.7018	21.6555	21.0503	20.1791	20.6627	19.1359	21.513	21.2123	22.35	21.7344	20.0364	20.3441	21.0775	19.6325	20.8319	21.1166	21.0772
3.91979	-0.537534	3.26234	-0.60708	1.81573	-0.245456	TVLTPATNHMGNVTFTIPANR	HexNAc(2)Hex(6)	74	380	P01024	P01024 [74-94]	C3	3633.6358	1xHexNAc(2)Hex(6) [N12]	28.0001	27.6017	28.0953	27.3079	28.1619	27.6229	28.0574	28.1149	27.9095	27.6509	27.3916	28.3558	28.746	27.4469	27.5207	28.0608	27.2863	27.8706	26.7557	27.5034	28.5379	29.2217	27.9432	27.2433	27.3141	26.3464	27.9952	27.7987	28.0563	27.6375	27.7493	28.1073	27.2066	27.7914	27.5536
1.81131	-0.469769	1.41082	-0.856393	0.812736	-0.259177	TVLTPATNHMGNVTFTIPANR	HexNAc(2)Hex(7)	74	245	P01024	P01024 [74-94]	C3	3795.68862	1xHexNAc(2)Hex(7) [N12]	25.2725	26.22	24.6762	24.8174	25.9146	25.2902	26.408	25.5865	25.6453	24.8669	24.9046	25.2323	26.1083	25.3119	25.5257	25.3059	24.6663	25.9242	24.2774	25.3878	26.3093	26.8966	25.5181	25.0657	24.2838	23.9903	25.1318	24.6436	24.7264	24.7753	25.3026	24.9116	18.5516	25.8907	25.8634
2.24328	-0.948383	2.81886	-0.85695	1.74244	-0.799278	TVLTPATNHMGNVTFTIPANR	HexNAc(3)Hex(5)	74	24	P01024	P01024 [74-94]	C3	3690.65726	1xOxidation [M10];1xHexNAc(3)Hex(5) [N12]	21.1022	19.9377	20.8056	19.3758	20.7802	19.5062	20.7254	21.2077	20.4144	21.5969	21.1595	20.4212	17.9995	20.5357	21.6274	20.6571	20.149	19.5964	20.7079	20.503	20.5796	21.0967	20.7107	20.1335	21.1474	20.4297	20.7145	19.6117	20.1583	20.8711	21.2306	20.3832	20.0865	21.1449	20.6936
2.62976	-0.995831	2.8923	-1.02501	0.175435	-0.0794171	FSLLGHASISCTVENETIGVWRPSPPTCEK	HexNAc(4)Hex(5)Fuc(2)NeuAc(1)	207	167	P04003	P04003 [207-236]	C4BPA	5578.42796	2xCarbamidomethyl [C11;C28];1xHexNAc(4)Hex(5)Fuc(2)NeuAc(1) [N15]	24.4277	24.9173	23.8247	24.57	24.8388	24.2523	24.5209	24.4192	24.7662	24.2531	20.1685	24.7184	24.847	23.8715	24.398	23.664	22.8496	24.6151	24.0742	24.5324	25.1516	25.4886	24.8006	22.4567	24.8723	22.9812	24.3707	24.8317	24.143	23.3062	21.0835	25.2778	23.0504	25.1362	23.9683
1.00319	-0.476764	2.15835	-0.742405	2.11172	-0.727275	FSLLGHASISCTVENETIGVWRPSPPTCEK	HexNAc(4)Hex(5)Fuc(3)NeuAc(1)	207	11	P04003	P04003 [207-236]	C4BPA	5724.48587	2xCarbamidomethyl [C11;C28];1xHexNAc(4)Hex(5)Fuc(3)NeuAc(1) [N15]	21.2966	20.1723	19.7799	21.4678	19.5058	21.1997	21.2604	20.9435	22.4684	21.2308	20.3511	20.0906	21.3527	20.7491	20.0209	20.969	19.6685	20.2431	21.3864	19.2433	19.8021	21.8308	19.6816	19.8315	20.5175	19.8583	21.3494	20.2561	19.6596	20.8706	19.4857	20.9784	20.3426	20.0878	21.1668
0.927886	0.729851	1.65014	1.02545	0.544799	0.511607	FSLLGHASISCTVENETIGVWRPSPPTCEK	HexNAc(4)Hex(5)Fuc(4)	207	27	P04003	P04003 [207-236]	C4BPA	5579.44837	2xCarbamidomethyl [C11;C28];1xHexNAc(4)Hex(5)Fuc(4) [N15]	22.5617	23.2893	21.2134	18.467	23.2203	22.6473	23.1153	23.1803	20.6545	23.1727	20.4366	23.1167	23.3264	22.6475	22.9411	23.1386	21.5979	23.7269	23.5887	23.8995	23.7943	20.3205	23.451	22.0613	23.2717	21.3895	23.3533	23.7366	23.0826	21.887	21.0835	23.9775	19.3271	23.883	22.4088
1.68897	-0.814921	1.95292	-1.01764	0.557825	-0.324843	FSLLGHASISCTVENETIGVWRPSPPTCEK	HexNAc(4)Hex(5)NeuAc(1)	207	29	P04003	P04003 [207-236]	C4BPA	5286.31215	2xCarbamidomethyl [C11;C28];1xHexNAc(4)Hex(5)NeuAc(1) [N15]	20.7001	21.7647	22.9716	21.9234	21.3562	19.9953	21.9358	20.286	21.8277	21.8168	20.4828	21.0665	20.1989	20.8284	21.0498	23.1076	22.5472	20.5655	20.1247	18.8631	20.4836	22.3589	21.9685	21.1055	21.9522	20.9712	22.6053	20.0766	23.8617	23.0564	22.7383	20.5628	18.8338	21.9653	20.0464
2.28736	-1.03795	2.91298	-1.32734	0.117861	-0.0612494	FSLLGHASISCTVENETIGVWRPSPPTCEK	HexNAc(4)Hex(5)NeuAc(2)	207	20	P04003	P04003 [207-236]	C4BPA	5577.40756	2xCarbamidomethyl [C11;C28];1xHexNAc(4)Hex(5)NeuAc(2) [N15]	24.4277	24.9173	23.1081	24.57	24.8388	24.2523	24.5209	24.4192	24.7662	24.2531	19.6262	24.7184	24.847	23.8715	24.398	23.664	22.3718	23.9843	23.4622	24.5324	25.1516	25.4886	24.8006	21.3585	24.8723	21.9735	24.3707	24.1903	24.143	23.3062	21.0835	25.2778	22.2869	25.1362	23.9683
1.38066	-0.723049	2.83916	-0.888111	4.03461	-1.24257	VLNFTTK	HexNAc(4)Hex(5)NeuAc(2)	322	11	P13671	P13671 [322-328]	C6	3027.24442	1xHexNAc(4)Hex(5)NeuAc(2) [N3]	20.8078	20.7286	21.6111	20.2021	21.1007	21.2209	20.662	22.7451	20.3154	19.212	20.521	23.3693	22.9251	19.9637	20.6666	21.4172	19.7674	20.1698	21.5394	20.1225	20.5729	22.253	20.5127	21.0309	21.5646	20.8563	20.3472	20.4936	20.2545	21.1849	20.8676	20.2558	20.0868	22.3185	19.9967
0.633699	-0.312233	1.82789	-0.783148	0.165656	-0.0937049	EYESYSDFERNVTEK	HexNAc(4)Hex(5)Fuc(2)NeuAc(1)	233	16	P07358	P07358 [233-247]	C8B	4101.62222	1xHexNAc(4)Hex(5)Fuc(2)NeuAc(1) [N11]	21.8805	23.6705	22.2039	21.5627	22.1147	21.7493	23.0146	23.4527	22.2374	22.0172	21.2976	23.7111	22.2447	21.722	21.4385	20.8042	20.4765	22.6005	21.0805	19.0455	21.8634	22.6195	21.6539	21.7201	21.6633	20.0966	23.1193	22.8829	22.7585	19.8789	20.7725	22.4743	21.1892	22.5174	20.3787
2.06921	-0.752016	0.408401	-0.303666	0.230722	-0.123902	AVNITSENLIDDVVSLIR	HexNAc(4)Hex(5)Fuc(2)NeuAc(1)	413	112	P02748	P02748 [413-430]	C9	4176.86854	1xHexNAc(4)Hex(5)Fuc(2)NeuAc(1) [N3]	24.2149	23.6867	22.9563	24.3142	24.2896	24.2168	23.8101	24.9494	22.4014	23.0316	22.2371	24.4379	24.3318	22.8461	22.5278	23.225	22.2078	25.4575	20.145	23.7073	24.4179	25.2936	24.6088	22.9856	24.1291	22.8238	25.0565	24.0524	24.6032	21.9631	22.6327	23.199	24.2086	25.1862	24.8184
1.81288	-0.591646	0.486211	-0.206839	2.42669	1.16419	VDYIVVNGSAANTTNGTSGNLVPVTTNK	HexNAc(4)Hex(5)Fuc(2)NeuAc(1)	104	1	Q96EE4	Q96EE4 [104-131]	CCDC126	5012.21458	1xHexNAc(4)Hex(5)Fuc(2)NeuAc(1) [N15]	21.4123	20.2809	18.635	19.0062	21.2025	20.25	19.2681	20.4935	19.4367	19.8944	19.8927	20.3082	19.538	20.7439	20.0088	21.9046	19.9126	21.2978	20.4806	22.0102	21.0022	21.0376	20.1667	19.6224	21.1922	18.872	20.7478	19.4289	21.5003	19.9903	21.2976	19.7953	20.144	20.3587	20.1957
3.1998	-1.9652	4.3097	-2.09414	1.94463	-1.32423	VYKKLGQTHLALMNFSWAMDLDPK	HexNAc(4)Hex(5)NeuAc(1)	746	1	P30260	P30260 [746-769]	CDC27	4720.11891	1xHexNAc(4)Hex(5)NeuAc(1) [N14]	20.8044	21.8357	19.9277	20.4661	20.2537	19.4836	20.5313	24.3773	23.41	18.9745	19.6075	20.5957	19.7849	20.6482	20.8626	21.1901	19.4922	20.0498	20.4247	19.5643	19.6386	20.5617	20.875	20.3883	20.0865	19.7971	20.5318	19.2922	24.8416	22.024	20.7645	19.6661	20.9954	20.5489	19.7228
2.32144	-1.01634	2.58429	-1.13036	1.28589	-0.761233	SPYYNVSDEISFHCYDGYTLR	HexNAc(4)Hex(5)Fuc(4)	118	10	P00751	P00751 [118-138]	CFB	4792.93742	1xCarbamidomethyl [C14];1xHexNAc(4)Hex(5)Fuc(4) [N5]	20.1738	22.9953	22.9464	19.7477	21.0425	20.4768	20.917	21.8405	20.9286	21.5601	20.1673	20.3975	21.5973	20.6178	21.5734	21.3554	21.5453	22.1162	22.0066	23.6086	21.5102	21.9804	21.3925	22.6691	19.0608	21.236	20.6768	20.9773	19.9332	21.7648	20.3013	19.2423	20.2497	20.4108	21.9014
1.87233	-0.94301	2.55088	-1.24664	0.651851	-0.385828	SPYYNVSDEISFHCYDGYTLR	HexNAc(4)Hex(5)NeuAc(1)	118	34	P00751	P00751 [118-138]	CFB	4499.8012	1xCarbamidomethyl [C14];1xHexNAc(4)Hex(5)NeuAc(1) [N5]	22.3559	20.3714	23.6723	20.9288	19.9067	22.1625	21.1441	20.7017	22.769	22.3	22.8591	22.8421	22.8512	21.2062	21.5457	20.3548	23.3942	20.7561	20.951	19.3289	19.966	23.4384	22.5	20.4995	23.4542	20.7557	20.7928	21.2673	23.8119	23.9217	23.0628	23.0966	21.1752	20.0563	20.8218
0.934108	-0.640544	2.73671	-1.2976	0.489265	-0.392781	MDGASNVTCINSR	HexNAc(4)Hex(5)NeuAc(2)	1024	81	P08603	P08603 [1024-1036]	CFH	3629.39811	1xCarbamidomethyl [C9];1xHexNAc(4)Hex(5)NeuAc(2) [N6]	23.5176	24.3865	22.4593	23.7493	24.7923	24.3251	22.8463	20.5519	21.6658	24.111	19.9361	24.4468	24.8744	23.5742	24.2929	21.6068	21.3467	23.4351	20.5183	23.0832	23.7294	25.218	23.983	22.3569	23.6654	20.31	20.2652	21.1985	22.9003	22.2735	20.617	23.8179	22.2333	23.8524	20.7939
1.39488	-0.82012	1.60701	-0.669231	0.212967	-0.102556	IPCSQPPQIEHGTINSSR	HexNAc(4)Hex(5)Fuc(2)NeuAc(1)	868	218	P08603	P08603 [868-885]	CFH	4226.77974	1xCarbamidomethyl [C3];1xHexNAc(4)Hex(5)Fuc(2)NeuAc(1) [N15]	24.8911	25.423	24.539	24.5235	25.8631	25.1731	24.6352	25.0705	24.3093	24.7974	21.2784	25.4466	25.8569	24.9522	25.0487	22.0189	20.3912	25.0842	21.3939	24.7402	25.7187	26.0331	25.5927	24.3806	24.8947	23.552	24.8443	24.5425	23.3367	23.8351	23.7452	25.2553	22.5537	25.2531	24.592
1.461	-0.562779	2.05994	-0.738056	1.20306	-0.30542	IPCSQPPQIEHGTINSSR	HexNAc(4)Hex(5)NeuAc(1)	868	117	P08603	P08603 [868-885]	CFH	3934.66392	1xCarbamidomethyl [C3];1xHexNAc(4)Hex(5)NeuAc(1) [N15]	23.9823	24.05	25.2624	22.7047	24.2712	23.9105	24.366	23.9405	24.2976	23.7199	23.5285	24.4081	22.847	23.9654	24.5165	20.6329	23.8829	24.2483	22.6092	22.8861	24.032	24.8285	24.1589	22.8965	23.6773	21.2303	24.3847	23.8633	24.5254	24.9435	24.2933	24.721	22.4325	23.4237	23.8517
1.56591	-0.999771	1.70608	-0.801803	0.21171	-0.135763	IPCSQPPQIEHGTINSSR	HexNAc(4)Hex(5)NeuAc(2)	868	28	P08603	P08603 [868-885]	CFH	4225.75934	1xCarbamidomethyl [C3];1xHexNAc(4)Hex(5)NeuAc(2) [N15]	24.8911	24.5642	23.8182	24.5235	25.7419	24.383	23.9203	25.0705	24.3093	24.7974	21.1205	25.4466	25.8569	24.9522	25.0487	21.6812	19.2675	25.0842	21.2592	23.9756	24.772	26.0331	25.5927	24.3806	24.8947	23.2825	24.8443	24.5425	23.3367	23.8351	22.8473	25.2553	21.4096	25.2531	23.7778
1.68526	-0.751629	2.7322	-1.02974	0.465828	-0.2016	ISEENETTCYMGK	HexNAc(4)Hex(5)NeuAc(1)	907	96	P08603	P08603 [907-919]	CFH	3475.32791	1xCarbamidomethyl [C9];1xHexNAc(4)Hex(5)NeuAc(1) [N5]	22.4955	22.7132	23.573	21.65	23.0225	22.3166	21.2354	22.8283	23.0203	20.1176	21.5851	21.728	22.3452	19.4101	22.9629	20.5937	21.7987	22.3299	19.8903	19.3776	22.1234	22.1821	21.7741	19.9348	21.7439	21.2665	22.1309	22.5989	23.1743	22.4158	21.961	22.4955	21.22	22.9134	22.0073
1.06881	-0.764202	5.46051	-1.88182	1.58669	-0.825934	ISEENETTCYMGK	HexNAc(4)Hex(5)NeuAc(2)	907	62	P08603	P08603 [907-919]	CFH	3766.42333	1xCarbamidomethyl [C9];1xHexNAc(4)Hex(5)NeuAc(2) [N5]	23.666	23.902	20.9964	20.0034	24.5246	23.75	23.3512	20.6544	19.8557	22.6523	21.5249	24.0471	24.6063	22.9399	22.3597	21.3919	19.7631	20.9746	20.7147	22.4702	20.1697	23.6393	21.1906	21.2259	23.4283	19.7732	20.7213	20.0634	22.7045	20.5723	20.7184	18.9892	21.6683	22.8077	19.9732
1.62593	-0.713161	2.81028	-0.926332	3.9282	-1.20662	FLNNGTCTAEGK	HexNAc(4)Hex(5)NeuAc(2)	100	22	P05156	P05156 [100-111]	CFI	3516.37222	1xCarbamidomethyl [C7];1xHexNAc(4)Hex(5)NeuAc(2) [N4]	21.6716	21.3631	21.0653	20.0268	20.7474	20.6909	21.1608	20.6503	20.028	20.864	19.8433	21.1696	22.9332	20.7339	20.3247	20.6386	19.7211	20.3196	21.401	20.4072	21.1099	20.7171	19.6184	20.1582	22.061	20.7479	19.5508	20.9845	21.1944	19.2409	19.7732	20.5342	20.6691	20.3161	20.6229
1.01871	-0.612323	2.24257	-1.02126	0.0352259	-0.0206489	LSDLSINSTECLHVHCR	HexNAc(4)Hex(5)Fuc(2)NeuAc(1)	171	63	P05156	P05156 [171-187]	CFI	4246.75181	2xCarbamidomethyl [C11;C16];1xHexNAc(4)Hex(5)Fuc(2)NeuAc(1) [N7]	22.4637	22.7231	20.3039	22.1632	22.905	22.5876	21.65	23.3108	22.97	23.3357	19.013	23.425	23.1653	22.995	22.0747	21.4528	19.9137	22.3151	20.8393	22.8351	23.1384	23.6083	23.3208	19.3663	21.5552	20.5992	21.6609	21.518	20.3286	21.2657	19.7634	23.3931	20.4785	23.5296	21.9015
1.43325	-0.640939	1.51312	-0.67443	0.2699	0.125269	LSDLSINSTECLHVHCR	HexNAc(4)Hex(5)NeuAc(2)	171	3	P05156	P05156 [171-187]	CFI	4245.73141	2xCarbamidomethyl [C11;C16];1xHexNAc(4)Hex(5)NeuAc(2) [N7]	22.4637	22.7231	21.0301	20.9237	22.905	21.4498	21.65	22.275	22.5187	21.4756	19.828	22.6637	23.1653	22.0194	22.0747	21.2119	19.7306	22.3151	22.137	22.8351	23.1384	22.5218	23.3208	20.3301	21.5552	19.2559	21.6609	21.518	21.4649	19.9793	21.4005	22.6677	19.8943	22.3896	21.9015
0.704802	-0.508087	1.61256	-0.922675	0.249373	0.167916	ELPGVCNETMMALWEECKPCLK	HexNAc(4)Hex(5)Fuc(2)NeuAc(1)	97	88	P10909	P10909 [97-118]	CLU	4900.99853	3xCarbamidomethyl [C6;C17;C20];1xHexNAc(4)Hex(5)Fuc(2)NeuAc(1) [N7]	23.1121	22.959	22.2441	19.6466	22.7104	22.5387	23.009	22.3404	22.7781	22.2579	20.4633	23.032	22.6552	19.0768	23.4109	20.9677	19.8927	23.4202	20.4355	22.4399	23.1943	22.1253	23.5868	19.4119	21.299	19.4256	23.1275	23.1411	19.5812	19.7136	20.7249	22.9095	20.2464	22.4187	20.2789
0.757687	-0.417705	0.46106	-0.318118	1.63793	-0.627343	EHEGAIYPDNTTDFQR	HexNAc(4)Hex(5)Fuc(2)	129	42	P00450	P00450 [129-144]	CP	3807.53837	1xHexNAc(4)Hex(5)Fuc(2) [N10]	20.8237	21.2397	21.5316	20.9811	19.6076	20.3514	21.9085	22.3153	22.5552	21.1876	20.1233	19.9228	19.7093	21.9643	21.6411	21.5035	20.7516	23.4857	20.4978	20.8396	21.5513	19.9249	21.8104	22.183	19.0152	21.3217	22.3774	21.5535	22.5839	18.8941	21.0833	21.397	22.0377	20.2284	21.2212
1.65648	0.901332	0.80488	0.553433	0.0937242	-0.0952916	ENLTAPGSDSAVFFEQGTTR	HexNAc(4)Hex(5)NeuAc(1)	396	81	P00450	P00450 [396-415]	CP	4040.67593	1xHexNAc(4)Hex(5)NeuAc(1) [N2]	22.7309	22.0519	23.9025	21.9462	22.3256	22.9704	22.1603	22.4504	21.7695	22.2502	23.4276	23.0291	22.9618	21.7855	22.0134	23.4458	23.5382	24.2375	20.9879	21.3579	22.3964	22.3377	22.0565	22.2802	22.265	22.7069	22.2149	22.0404	23.6364	23.2795	23.8183	22.2746	21.5799	19.6038	22.1145
0.811139	-0.403994	2.72646	-1.52592	4.31479	-1.92721	ENLTAPGSDSAVFFEQGTTR	HexNAc(4)Hex(5)NeuAc(2)	396	33	P00450	P00450 [396-415]	CP	4331.77134	1xHexNAc(4)Hex(5)NeuAc(2) [N2]	25.1399	24.4743	24.804	24.7873	25.0992	25.3739	24.9551	24.5638	24.841	24.8152	22.0398	25.8503	25.6689	24.7632	25.0942	22.1945	24.2158	25.4884	21.4975	20.2628	23.533	25.6907	24.0012	25.2266	25.9487	23.5216	21.5653	20.3185	24.7545	24.0498	24.5866	24.2498	19.4354	25.0116	23.9342
1.32064	-0.993559	2.01435	-1.31893	1.74706	-1.06606	ELHHLQEQNVSNAFLDKGEFYIGSK	HexNAc(4)Hex(5)Fuc(2)	754	19	P00450	P00450 [754-778]	CP	4818.12967	1xHexNAc(4)Hex(5)Fuc(2) [N9]	24.4034	23.4641	24.2148	22.2213	21.9135	21.9451	24.331	23.4437	24.5637	21.0574	24.3462	24.5569	19.3309	20.2455	23.8731	22.3263	24.2104	23.7357	20.5216	21.5971	23.2633	21.9398	22.8768	20.2779	19.5245	21.0857	24.2676	24.3642	23.7798	24.1007	24.565	24.8485	22.3981	22.6753	24.2764
0.863834	0.600134	0.179476	0.185899	1.67746	-0.890242	ELHHLQEQNVSNAFLDK	HexNAc(4)Hex(5)Fuc(3)NeuAc(1)	754	53	P00450	P00450 [754-770]	CP	4373.85468	1xHexNAc(4)Hex(5)Fuc(3)NeuAc(1) [N9]	23.5164	21.7482	21.0686	23.7895	23.8469	24.0567	22.6946	21.8768	24.0034	22.6063	20.6356	23.6238	22.5774	22.285	20.5782	22.0515	21.0552	25.4515	19.874	19.3834	22.5041	24.5135	20.6518	22.3657	22.3418	23.0682	21.1627	22.4712	20.44	21.094	21.6117	21.9269	21.3002	21.3329	21.871
0.691791	-0.700339	1.37884	-1.11246	0.93609	-0.804462	ELHHLQEQNVSNAFLDKGEFYIGSK	HexNAc(4)Hex(5)NeuAc(1)	754	17	P00450	P00450 [754-778]	CP	4817.10927	1xHexNAc(4)Hex(5)NeuAc(1) [N9]	24.7825	20.5414	24.2148	24.0895	19.8946	21.9451	22.7631	22.4905	24.5438	20.7357	23.2204	23.5407	20.0151	20.0211	22.2005	20.7822	24.1006	23.7357	20.9028	19.8551	21.5044	20.7587	19.6766	19.2285	19.6924	20.5337	23.1915	23.9791	23.7798	23.6393	24.2151	21.9169	23.8426	21.0867	23.6559
2.86438	-1.29226	2.35463	-1.13803	1.6907	-0.937015	ELHHLQEQNVSNAFLDKGEFYIGSK	HexNAc(5)Hex(6)NeuAc(3)	754	10	P00450	P00450 [754-778]	CP	5764.4323	1xHexNAc(5)Hex(6)NeuAc(3) [N9]	19.9877	20.5035	21.2525	21.4484	20.2981	20.1729	22.0063	21.4451	19.6826	19.9029	19.7517	21.1426	19.1299	20.1937	20.0484	21.0668	20.3172	22.1402	21.1105	19.812	22.9873	20.08	20.4644	19.4192	22.262	20.113	20.1948	19.3539	21.4743	19.6149	20.7841	20.0316	19.9805	19.6975	22.2137
0.243343	0.215016	0.0189257	0.0197517	1.55284	-0.689417	LQKNNITK	HexNAc(4)Hex(4)Fuc(1)	1348	33	Q6ZMW3	Q6ZMW3 [1348-1355]	EML6	2565.1547	1xHexNAc(4)Hex(4)Fuc(1) [N5]	21.8188	21.1774	21.2165	21.3098	21.9427	20.5513	21.1474	20.356	22.2439	22.7242	23.6336	21.8469	18.5452	21.54	21.5132	22.0036	23.1759	20.2977	21.0317	21.6607	20.6504	21.5281	19.3326	20.875	20.9187	22.538	18.682	21.9975	22.5101	23.094	22.91	20.6511	23.3514	20.6657	21.789
1.52713	1.01352	0.095132	0.128485	0.615885	0.497105	LQKNNITK	HexNAc(4)Hex(5)Fuc(1)NeuAc(2)	1348	58	Q6ZMW3	Q6ZMW3 [1348-1355]	EML6	3309.39836	1xHexNAc(4)Hex(5)Fuc(1)NeuAc(2) [N5]	20.3992	23.5048	21.2958	22.6938	23.2852	20.6338	22.725	22.5122	23.7247	23.4198	22.2238	23.3111	23.9067	24.0529	23.0688	21.3448	22.9518	20.2436	21.0002	22.7575	19.2468	20.2359	22.1526	19.3337	22.7127	23.0537	21.5868	22.4054	20.4541	21.1316	20.6427	23.0685	24.3842	23.6366	19.9193
0.741726	0.620664	0.539224	0.497593	1.39249	-0.845021	LQKNNITK	HexNAc(5)Hex(4)Fuc(1)NeuAc(1)	1348	47	Q6ZMW3	Q6ZMW3 [1348-1355]	EML6	3059.32949	1xHexNAc(5)Hex(4)Fuc(1)NeuAc(1) [N5]	23.0655	21.101	20.8992	22.8529	22.7904	22.0049	21.7992	20.4628	22.7201	23.7698	21.5735	22.6778	21.7121	23.0593	19.0248	21.8607	23.0987	19.6947	20.7142	19.1954	21.33	20.942	20.7207	22.9805	22.086	24.4372	20.9725	22.7243	22.4201	21.4148	23.4184	21.604	24.5823	21.5993	22.725
3.24268	-1.50096	4.97722	-1.6126	6.65921	-2.71071	GVNYINFSATGK	HexNAc(5)Hex(5)NeuAc(2)	1464	16	Q6ZMW3	Q6ZMW3 [1464-1475]	EML6	3678.49444	1xHexNAc(5)Hex(5)NeuAc(2) [N6]	23.7883	24.2999	23.4401	22.6914	24.1162	20.1159	23.8829	20.3691	19.9985	19.8058	22.7212	23.9391	24.0397	22.5148	24.5517	23.1741	22.2953	23.2858	21.1979	22.5569	23.2072	23.1227	23.9276	21.7793	23.7313	19.7901	23.2926	22.9699	22.6486	23.9377	23.5823	23.6317	21.8343	23.632	22.966
0.928289	-0.661095	2.52429	-1.25861	0.242833	-0.168872	HMPPPNMTTNER	HexNAc(4)Hex(5)NeuAc(2)	119	12	P11308	P11308 [119-130]	ERG	3629.41337	1xHexNAc(4)Hex(5)NeuAc(2) [N6]	23.5176	24.3865	22.4593	23.7493	24.7923	24.3251	22.8463	21.2941	21.6658	24.111	19.5508	24.4468	24.8744	23.5742	24.2929	20.7098	21.3467	23.4351	20.578	23.0832	23.7294	25.218	23.983	22.3569	23.6654	21.068	21.4624	21.1985	22.9003	22.2735	20.9514	23.8179	22.2333	23.8524	18.8031
2.63313	-1.80301	1.94921	-1.40491	0.21256	-0.112833	GHVNITR	HexNAc(4)Hex(5)NeuAc(2)	118	24	P00734	P00734 [118-124]	F2	3001.21485	1xHexNAc(4)Hex(5)NeuAc(2) [N4]	25.4913	25.7946	24.8549	24.8674	26.0401	25.2504	25.2271	21.9903	25.323	19.9905	23.7478	25.9187	20.9114	23.6664	24.883	20.4935	19.6456	25.6131	21.7309	25.2018	25.8886	25.945	26.0185	23.8408	25.2221	20.8428	25.3894	25.4367	19.6972	24.4122	20.6116	25.5911	25.6005	25.9969	21.496
0.247337	0.232459	1.13056	0.626907	2.13257	1.13343	SRYPHKPEINSTTHPGADLQENFCR	HexNAc(4)Hex(5)Fuc(2)	134	25	P00734	P00734 [134-158]	F2	4869.09364	1xCarbamidomethyl [C24];1xHexNAc(4)Hex(5)Fuc(2) [N10]	21.8394	19.3052	22.0943	19.2526	20.4203	21.4482	20.8285	21.9299	21.888	20.5604	22.7245	23.2024	19.2692	20.4992	21.9318	23.2949	19.9421	21.5149	20.1884	21.2116	21.3578	22.6802	20.7283	21.4451	21.5848	19.7232	21.0995	22.1448	20.0168	23.4349	23.7213	23.2016	20.9137	21.5333	22.4779
3.73687	-1.82335	3.00151	-1.50425	0.444518	-0.392158	SRYPHKPEINSTTHPGADLQENFCR	HexNAc(4)Hex(5)Fuc(2)NeuAc(1)	134	40	P00734	P00734 [134-158]	F2	5160.18905	1xCarbamidomethyl [C24];1xHexNAc(4)Hex(5)Fuc(2)NeuAc(1) [N10]	21.1056	22.8235	21.101	21.1397	23.4564	22.8051	23.4427	21.6619	21.9124	22.1495	21.3396	21.9993	23.942	20.3077	21.9046	21.2402	20.6779	21.2546	22.2496	22.9252	22.9527	22.6184	22.5668	21.2384	24.1102	20.5555	23.3389	23.1263	21.399	20.1133	20.0484	24.2052	21.8365	23.2043	22.2238
1.39656	-0.711084	0.697575	-0.503338	0.260338	0.23743	SRYPHKPEINSTTHPGADLQENFCR	HexNAc(4)Hex(5)Fuc(4)	134	18	P00734	P00734 [134-158]	F2	5161.20946	1xCarbamidomethyl [C24];1xHexNAc(4)Hex(5)Fuc(4) [N10]	20.5437	20.707	20.0073	20.368	21.1546	20.6675	21.1551	20.9285	20.9173	20.1808	19.9274	20.0088	20.2466	21.0566	19.9612	21.3877	21.448	21.0306	21.3876	19.6019	23.1124	20.892	21.0556	20.1761	22.9457	19.5421	19.6962	19.496	21.6861	20.0763	20.5833	22.1648	19.7313	20.5859	18.6827
2.19394	-0.962416	4.48658	-1.48965	1.61924	-0.61698	SRYPHKPEINSTTHPGADLQENFCR	HexNAc(4)Hex(5)NeuAc(1)	134	51	P00734	P00734 [134-158]	F2	4868.07324	1xCarbamidomethyl [C24];1xHexNAc(4)Hex(5)NeuAc(1) [N10]	19.6106	22.3493	24.3883	20.8056	22.0527	21.4554	23.3417	23.1515	23.1161	21.9293	22.8558	23.0783	22.215	22.5527	22.5627	20.9757	22.5964	20.4997	21.1238	22.0866	22.6007	22.6441	22.4227	19.6338	21.0125	20.4754	22.3465	22.0992	24.0364	23.135	20.6118	23.099	21.7876	21.742	20.4339
3.4748	-1.62343	3.01594	-1.51608	0.223397	-0.190006	SRYPHKPEINSTTHPGADLQENFCR	HexNAc(4)Hex(5)NeuAc(2)	134	57	P00734	P00734 [134-158]	F2	5159.16865	1xCarbamidomethyl [C24];1xHexNAc(4)Hex(5)NeuAc(2) [N10]	22.7178	22.7108	20.9289	21.1397	23.3445	22.7411	22.9284	23.5442	22.8025	22.0685	20.4082	21.0673	24.3466	21.3544	20.5532	21.2976	20.5947	21.8146	24.0315	22.9252	22.802	24.0022	22.5589	19.9372	23.4602	20.035	23.1774	22.1448	20.0797	20.1816	19.9919	23.6212	21.7585	23.2043	21.5006
1.89052	-1.2466	2.28093	-1.38236	2.1775	-1.43491	NFTENDLLVR	HexNAc(4)Hex(5)NeuAc(1)	416	66	P00734	P00734 [416-425]	F2	3134.304	1xHexNAc(4)Hex(5)NeuAc(1) [N1]	20.2006	22.7092	24.6182	20.5554	23.386	22.2521	22.6891	23.1783	22.4436	22.3185	19.6889	23.2243	23.0877	19.8339	21.0881	24.2256	23.5328	22.6013	22.9167	19.8777	23.0659	23.4365	22.0238	19.7201	22.3779	20.635	22.5617	22.9094	24.4671	23.9937	23.937	23.6062	19.3722	23.3399	20.1627
1.4968	0.885387	0.224964	0.266374	2.24233	1.05533	NFTENDLLVR	HexNAc(4)Hex(5)NeuAc(2)	416	78	P00734	P00734 [416-425]	F2	3425.39942	1xHexNAc(4)Hex(5)NeuAc(2) [N1]	24.7208	25.1588	24.2307	24.2524	25.2899	24.4866	23.6731	24.286	24.3856	24.4058	23.3108	25.4116	25.1007	24.2661	24.338	24.6465	23.01	24.4059	20.511	24.4751	25.1893	25.5009	24.6571	22.9119	24.4016	20.0632	24.1554	24.0102	24.4841	24.4992	19.8954	24.9884	22.6952	24.8739	24.0345
3.08253	-1.90376	4.14837	-1.97718	2.33459	-1.48875	KGQLVYGQLMEPVNRENFTQTLPK	HexNAc(4)Hex(5)NeuAc(1)	565	3	Q6P995	Q6P995 [565-588]	FAM171B	4720.13265	1xOxidation [M10];1xHexNAc(4)Hex(5)NeuAc(1) [N17]	21.0693	21.8357	20.4635	18.8299	20.3116	20.4718	19.5892	24.3773	23.41	20.2734	20.3352	21.2519	20.1063	19.4667	21.4295	21.876	19.116	20.3109	20.3326	20.2513	20.9398	20.219	20.2521	18.876	20.3305	20.9967	20.2374	19.9697	24.8416	22.024	21.4718	20.0589	21.0726	20.4767	20.2319
4.70351	2.6797	3.76967	2.22776	7.60419	2.66847	KGQLVYGQLMEPVNRENFTQTLPK	HexNAc(4)Hex(5)NeuAc(2)	565	7	Q6P995	Q6P995 [565-588]	FAM171B	5011.22807	1xOxidation [M10];1xHexNAc(4)Hex(5)NeuAc(2) [N17]	23.9641	25.2079	20.2737	24.9222	25.1771	24.8805	19.9988	25.0806	25.1567	24.7805	19.803	25.826	25.5845	22.5257	25.0375	23.7316	19.7009	26.1638	20.8253	23.0234	25.2797	25.9255	25.4773	22.8876	22.5329	23.3606	20.653	20.7832	25.5181	19.5025	20.159	25.033	20.3754	24.9026	25.7741
0.0770463	-0.10378	1.20184	-0.803385	1.94643	-1.17339	NLLAELYQYSNFNSSKPNK	HexNAc(2)Hex(5)	130	14	F5H4B4	F5H4B4 [130-148]	FAM227A	3446.53674	1xHexNAc(2)Hex(5) [N13]	20.9824	19.6488	20.7359	19.2167	22.0532	21.2049	22.9195	24.0994	20.1501	22.301	23.0481	22.1795	22.9711	23.7246	19.741	23.6134	21.0325	23.0992	20.8911	20.3938	19.2779	19.9578	20.0457	22.4798	22.355	19.9842	20.4156	19.4879	22.6335	21.4043	21.6015	20.6764	19.5813	22.0178	20.3074
3.15425	-1.20447	2.35305	-1.00941	0.0907603	-0.105792	LDAPTNLQFVNETDSTVLVR	HexNAc(4)Hex(5)Fuc(2)	997	22	P02751	P02751 [997-1016]	FN1	4146.84808	1xHexNAc(4)Hex(5)Fuc(2) [N11]	21.2102	19.9579	21.7063	20.0252	21.2657	19.4062	20.7259	19.9503	20.9284	19.315	21.2667	20.654	18.2667	19.5307	19.8202	21.5345	19.7554	20.4226	20.8393	19.3543	21.1899	21.0077	19.6367	20.06	20.3687	18.8626	19.83	18.9676	21.3075	24.045	20.6625	19.4726	20.1616	20.6482	20.2775
2.75556	-1.05387	0.655481	-0.479687	0.0519885	-0.0663177	LDAPTNLQFVNETDSTVLVR	HexNAc(4)Hex(5)NeuAc(1)	997	38	P02751	P02751 [997-1016]	FN1	4145.82768	1xHexNAc(4)Hex(5)NeuAc(1) [N11]	20.1075	19.5979	20.0992	19.9958	20.4544	20.5836	19.9313	21.3029	18.8681	20.4598	20.0338	21.3678	19.0657	20.7272	19.3676	21.4289	19.5842	20.2458	24.4662	19.7116	20.0675	20.3999	21.1056	19.6781	19.2154	21.3037	20.1168	20.4376	19.8507	24.4178	21.2898	20.5313	19.8328	19.9675	20.0654
1.81487	-0.951531	2.32593	-1.32714	0.870977	0.468373	GGNSNGALCHFPFLYNNHNYTDCTSEGRR	HexNAc(4)Hex(5)Fuc(2)	412	104	P02751	P02751 [412-440]	FN1	5273.14754	2xCarbamidomethyl [C9;C23];1xHexNAc(4)Hex(5)Fuc(2) [N19]	24.2086	25.2053	22.8058	22.8222	24.2592	23.4863	25.0032	24.1604	23.1373	23.3218	24.3412	24.4761	24.6524	23.0864	24.2633	22.3225	19.5442	24.6738	24.9058	23.842	22.3421	23.629	23.8747	20.4015	23.1228	20.3105	24.6493	25.4074	20.5081	24.4858	21.9564	24.9136	20.0783	23.7829	24.0632
2.85809	-1.38651	2.67288	-1.45323	1.68119	0.922759	GGNSNGALCHFPFLYNNHNYTDCTSEGRR	HexNAc(4)Hex(5)NeuAc(1)	412	70	P02751	P02751 [412-440]	FN1	5272.12714	2xCarbamidomethyl [C9;C23];1xHexNAc(4)Hex(5)NeuAc(1) [N19]	23.7651	24.1679	21.1492	22.3552	23.7092	22.2197	25.0422	23.5586	21.7179	22.9978	20.0039	23.8281	24.2555	22.2537	23.8063	21.25	21.0602	24.1355	22.8242	22.7327	22.3421	23.4433	24.2765	20.3774	22.9955	20.7348	24.2547	25.714	20.6733	24.3013	19.0418	23.6485	20.5417	22.8017	22.319
3.28322	-1.59584	5.84048	-2.00171	0.565576	0.363	DQCIVDDITYNVNDTFHK	HexNAc(4)Hex(5)Fuc(2)	516	54	P02751	P02751 [516-533]	FN1	4111.68405	1xCarbamidomethyl [C3];1xHexNAc(4)Hex(5)Fuc(2) [N13]	22.7141	23.4432	23.437	20.4286	21.9256	20.2326	22.807	20.1514	19.8448	20.1461	19.214	21.1253	22.5633	21.3915	23.1643	23.8758	19.8893	19.8339	20.2643	20.7971	19.7712	20.9776	22.1955	19.8041	21.6783	21.5551	22.4918	22.6433	20.5899	24.2061	20.273	20.5608	20.1345	20.8506	20.5659
2.9183	-1.28978	2.51948	-1.29414	1.85296	0.745755	DQCIVDDITYNVNDTFHK	HexNAc(4)Hex(5)Fuc(2)NeuAc(1)	516	150	P02751	P02751 [516-533]	FN1	4402.77947	1xCarbamidomethyl [C3];1xHexNAc(4)Hex(5)Fuc(2)NeuAc(1) [N13]	23.7045	24.0438	22.9447	22.8891	23.8134	22.1766	24.9152	23.695	19.3837	23.0697	21.2028	22.5443	24.0674	23.1697	24.1371	23.4251	20.2682	24.5381	24.2214	23.9376	22.6082	23.2645	24.4494	21.2005	23.7678	19.507	24.2722	25.0168	21.27	24.6204	20.3663	23.8506	19.7055	21.4275	23.3676
4.24004	-1.81679	5.81945	-2.21649	0.777705	0.518533	DQCIVDDITYNVNDTFHK	HexNAc(4)Hex(5)NeuAc(1)	516	110	P02751	P02751 [516-533]	FN1	4110.66365	1xCarbamidomethyl [C3];1xHexNAc(4)Hex(5)NeuAc(1) [N13]	22.7141	22.6571	22.4641	20.6815	21.9256	20.1957	23.4113	20.3641	20.0784	19.7977	20.2161	21.0833	22.5633	21.3915	22.9361	23.9315	19.814	20.4193	20.111	19.733	20.5084	20.3321	22.1955	19.151	21.6783	20.6314	23.4261	23.6198	20.5004	24.2061	19.7505	20.9832	20.2526	20.2764	20.309
1.97222	-0.938756	2.46147	-1.10466	2.39853	0.851742	DQCIVDDITYNVNDTFHK	HexNAc(4)Hex(5)NeuAc(2)	516	10	P02751	P02751 [516-533]	FN1	4401.75906	1xCarbamidomethyl [C3];1xHexNAc(4)Hex(5)NeuAc(2) [N13]	23.4377	23.4397	21.9947	22.8891	23.8134	22.1766	24.6934	23.695	21.4891	23.0697	21.2028	22.5443	24.0674	23.1697	23.8017	23.4251	18.8281	24.5381	23.8176	23.9376	21.7157	23.2645	23.7892	21.2005	23.374	20.6355	23.4584	24.5708	20.5711	23.8706	19.8187	22.7726	20.5659	21.4275	22.9416
3.78152	-1.6287	2.23068	-1.30153	1.10477	0.709644	RHEEGHMLNCTCFGQGR	HexNAc(4)Hex(5)Fuc(2)	534	25	P02751	P02751 [534-550]	FN1	4003.58833	2xCarbamidomethyl [C10;C12];1xHexNAc(4)Hex(5)Fuc(2) [N9]	22.5849	22.9803	20.1903	21.2835	22.2289	22.0859	24.1271	23.3587	21.0495	22.6509	20.2205	22.8151	19.6178	20.8114	23.7812	21.4496	20.6258	22.7832	23.3426	21.3133	21.4127	19.8152	23.6979	20.2554	22.1493	20.551	24.2519	24.6995	20.649	25.3213	19.7716	23.3131	20.3333	23.4928	23.6782
3.48117	-1.20602	1.14236	-0.520335	0.885363	0.516888	RHEEGHMLNCTCFGQGR	HexNAc(4)Hex(5)Fuc(2)NeuAc(1)	534	25	P02751	P02751 [534-550]	FN1	4310.67866	2xCarbamidomethyl [C10;C12];1xOxidation [M7];1xHexNAc(4)Hex(5)Fuc(2)NeuAc(1) [N9]	21.1823	21.5952	21.1797	21.4346	20.7301	21.4284	21.217	20.3719	19.7386	20.9006	19.5764	20.9541	18.2546	20.9293	20.7852	20.9747	19.458	20.6866	22.4807	22.4261	20.115	20.8258	20.2309	19.6964	21.3099	21.5309	21.5029	23.1189	20.6539	22.4611	21.6252	21.4743	20.5199	20.914	21.6022
3.38302	-1.51266	2.59841	-1.22826	1.05248	0.592724	RHEEGHMLNCTCFGQGR	HexNAc(4)Hex(5)NeuAc(1)	534	72	P02751	P02751 [534-550]	FN1	4002.56793	2xCarbamidomethyl [C10;C12];1xHexNAc(4)Hex(5)NeuAc(1) [N9]	22.4908	24.6563	22.4587	22.3032	22.8326	22.196	24.5324	23.1904	20.6714	23.3188	22.352	23.8882	18.7291	22.6217	24.0308	23.4582	21.7911	22.1471	24.1015	23.2666	21.4127	22.9492	23.5984	20.8205	22.9929	20.0422	24.5271	25.0243	23.0001	25.6808	22.1807	24.0964	20.5724	23.0407	23.8855
3.84266	-1.99665	3.35859	-1.56798	1.22418	-1.06345	RHEEGHMLNCTCFGQGR	HexNAc(4)Hex(5)NeuAc(2)	534	15	P02751	P02751 [534-550]	FN1	4293.66335	2xCarbamidomethyl [C10;C12];1xHexNAc(4)Hex(5)NeuAc(2) [N9]	20.2806	20.3715	21.4801	19.2888	18.8865	19.5058	20.075	20.9756	19.634	19.6957	20.3492	20.2949	18.5453	20.9071	20.4051	20.8539	20.6303	20.9026	21.8123	21.14	20.0925	20.9681	20.024	21.1425	20.0681	19.8325	20.2722	20.7071	20.5419	20.3996	19.8413	20.5928	19.7809	20.1459	20.4441
1.44571	-1.21923	2.519	-2.05713	0.335104	-0.355603	MVSHHNLTTGATLINEQWLLTTAK	HexNAc(4)Hex(5)	179	176	P00738	P00738 [179-202]	HP	4301.9739	1xHexNAc(4)Hex(5) [N6]	24.8862	23.2347	25.1334	23.7756	24.2282	25.1114	24.3221	21.4091	25.0847	24.3627	27.2758	22.3246	25.5746	21.271	25.4756	28.7854	27.5142	24.1082	19.8577	23.1093	24.8251	24.6729	25.9865	25.0452	24.4185	19.5647	25.4569	20.5467	27.5855	28.4084	26.4753	23.4343	24.297	24.948	24.5856
2.92016	-2.11775	3.14791	-2.20433	1.10887	-0.459723	MVSHHNLTTGATLINEQWLLTTAK	HexNAc(4)Hex(5)Fuc(2)	179	39	P00738	P00738 [179-202]	HP	4594.08972	1xHexNAc(4)Hex(5)Fuc(2) [N6]	27.2897	25.8839	25.3499	25.9866	26.8094	27.2234	26.6783	19.7887	27.6172	26.7592	27.149	21.2031	27.9161	21.3188	27.4452	28.6621	27.6506	27.0607	20.1006	26.0194	27.2327	27.414	27.9773	27.3496	27.3202	20.7475	27.7135	25.3872	27.9729	28.0116	27.4773	26.406	26.5384	27.0732	27.0126
1.4319	-1.01806	1.76913	-1.46956	0.305971	-0.195559	MVSHHNLTTGATLINEQWLLTTAK	HexNAc(4)Hex(5)Fuc(2)NeuAc(1)	179	476	P00738	P00738 [179-202]	HP	4885.18514	1xHexNAc(4)Hex(5)Fuc(2)NeuAc(1) [N6]	29.5442	27.1385	25.2914	28.6127	28.8075	28.6919	28.7522	25.5811	28.9422	28.4037	26.9361	24.6465	29.8441	23.18	29.1379	28.2645	27.7495	28.7084	20.7436	27.9741	28.6662	29.2784	29.3037	29.2698	28.6629	22.1509	28.6042	26.761	28.3585	28.0328	26.9338	27.9792	28.3404	28.3281	28.5445
0.0928596	-0.122738	2.52501	-1.30405	1.85586	-1.0094	MVSHHNLTTGATLINEQWLLTTAK	HexNAc(4)Hex(5)Fuc(3)NeuAc(1)	179	22	P00738	P00738 [179-202]	HP	5031.24305	1xHexNAc(4)Hex(5)Fuc(3)NeuAc(1) [N6]	24.6359	21.0542	20.9082	23.7574	22.2815	23.515	22.564	19.3465	22.7517	21.1201	21.0559	21.4471	24.193	20.6567	19.1813	20.517	22.4193	20.5263	20.8519	19.7003	21.0829	23.1705	20.9296	23.9946	20.2357	20.1296	20.2244	19.4828	22.7212	19.8958	20.3441	19.8341	19.738	20.1458	20.438
3.0623	-2.26693	3.38755	-2.01274	1.15479	-0.507389	MVSHHNLTTGATLINEQWLLTTAK	HexNAc(4)Hex(5)NeuAc(1)	179	305	P00738	P00738 [179-202]	HP	4593.06932	1xHexNAc(4)Hex(5)NeuAc(1) [N6]	27.1252	25.8839	25.3499	25.8889	26.8094	27.2978	26.6619	20.2978	27.5754	26.8471	27.148	21.1458	27.9351	20.276	27.5118	28.7489	27.9489	27.2202	23.8799	26.1241	27.3108	27.4088	28.1136	27.4428	27.4141	21.0628	27.8816	25.2869	28.2105	28.2216	27.7728	26.406	26.5585	27.1312	27.1288
1.38167	-1.28982	1.7902	-1.50752	0.30231	-0.195282	MVSHHNLTTGATLINEQWLLTTAK	HexNAc(4)Hex(5)NeuAc(2)	179	87	P00738	P00738 [179-202]	HP	4884.16474	1xHexNAc(4)Hex(5)NeuAc(2) [N6]	29.5055	27.1385	23.2998	28.597	28.7513	28.6109	28.722	25.5811	28.9318	28.3521	26.8338	24.6465	29.8251	20.0327	29.1266	28.1805	27.6458	28.7084	20.8271	27.9741	28.6385	29.1743	29.2524	29.157	28.6121	22.1509	28.5731	26.761	28.2915	27.8908	26.9338	27.9792	28.2711	28.2988	28.393
1.60682	-1.36409	1.89575	-1.37203	0.357721	-0.289831	MVSHHNLTTGATLINEQWLLTTAK	HexNAc(4)Hex(6)Fuc(1)NeuAc(1)	179	1	P00738	P00738 [179-202]	HP	4901.18005	1xHexNAc(4)Hex(6)Fuc(1)NeuAc(1) [N6]	27.0077	24.0645	21.3027	25.948	25.9702	25.6715	25.8434	21.007	26.2432	25.5002	20.1184	21.5145	26.7788	20.3746	26.1017	25.4185	24.4913	25.871	21.4029	25.1133	25.7373	26.3733	26.243	26.3703	25.8145	19.8235	25.7118	21.7196	25.4858	24.8319	24.7286	25.0819	25.349	25.3618	25.6883
1.74847	-1.3826	0.495462	-0.503329	0.732952	-0.74622	MVSHHNLTTGATLINEQWLLTTAK	HexNAc(5)Hex(6)	179	20	P00738	P00738 [179-202]	HP	4667.1061	1xHexNAc(5)Hex(6) [N6]	22.2666	19.1004	20.5591	19.258	19.4161	20.6299	20.4561	20.8692	20.3057	19.6427	23.3819	20.7481	19.512	19.603	19.7312	20.3441	23.1032	20.39	20.6166	22.0885	21.7333	20.1052	20.7772	21.9743	20.242	19.2586	22.7166	20.3005	22.4497	23.4762	21.8861	23.227	21.6601	21.6609	20.854
1.39616	-0.811412	2.74549	-1.57919	0.464075	-0.384344	MVSHHNLTTGATLINEQWLLTTAK	HexNAc(5)Hex(6)Fuc(2)	179	22	P00738	P00738 [179-202]	HP	4959.22192	1xHexNAc(5)Hex(6)Fuc(2) [N6]	23.9519	21.2742	20.9312	23.3254	22.6765	22.5345	23.5311	21.5095	23.5404	23.0514	24.2618	20.6378	23.4364	22.0832	23.5213	24.3808	24.2496	19.887	20.053	20.3892	24.6181	23.8297	23.4511	22.5781	22.6274	20.2724	24.0654	20.5559	23.9195	23.6312	23.8	23.0465	23.7311	19.8032	23.297
1.45353	-0.967274	2.33234	-1.27947	0.678748	-0.476415	MVSHHNLTTGATLINEQWLLTTAK	HexNAc(5)Hex(6)Fuc(2)NeuAc(1)	179	125	P00738	P00738 [179-202]	HP	5250.31733	1xHexNAc(5)Hex(6)Fuc(2)NeuAc(1) [N6]	24.7939	22.2912	22.3201	24.3378	23.7998	24.2576	25.2854	20.8718	24.7899	23.4781	24.4542	20.378	25.1758	21.022	24.567	23.3342	24.0842	23.6521	21.0079	23.4972	24.1467	25.0683	24.4428	24.3092	24.2528	21.2382	24.309	19.7766	24.4381	23.3515	23.9859	23.5668	24.1436	23.4557	24.567
1.01678	-0.628362	2.79492	-1.36899	0.968281	-0.562377	MVSHHNLTTGATLINEQWLLTTAK	HexNAc(5)Hex(6)NeuAc(1)	179	73	P00738	P00738 [179-202]	HP	4958.20152	1xHexNAc(5)Hex(6)NeuAc(1) [N6]	25.1674	22.9912	24.7489	23.9751	24.0143	22.5345	23.5311	20.1062	23.5404	24.2355	24.2618	21.2255	23.4364	22.0832	23.9555	24.9273	24.2496	21.2225	20.4958	23.1923	23.9078	24.888	23.4511	25.7398	22.6274	20.3492	24.0654	22.027	23.9195	24.451	22.6158	20.104	23.5817	20.6231	23.297
1.73226	-1.52873	2.64153	-2.08048	1.04131	-1.08177	MVSHHNLTTGATLINEQWLLTTAK	HexNAc(5)Hex(6)NeuAc(2)	179	31	P00738	P00738 [179-202]	HP	5249.29693	1xHexNAc(5)Hex(6)NeuAc(2) [N6]	24.5266	21.2803	20.6265	24.6218	20.6202	19.5436	23.592	21.5726	23.6407	23.4781	20.5343	21.631	25.0192	20.9703	24.2756	20.8482	21.9818	21.1418	20.6324	19.8041	24.1467	25.126	24.1004	24.3092	24.596	18.9427	24.3655	19.1229	24.4455	20.1794	21.1934	21.0521	19.2624	21.7145	20.3095
1.75801	-1.48508	1.5229	-1.25853	0.492241	-0.469784	MVSHHNLTTGATLINEQWLLTTAK	HexNAc(5)Hex(6)NeuAc(3)	179	120	P00738	P00738 [179-202]	HP	5540.39235	1xHexNAc(5)Hex(6)NeuAc(3) [N6]	25.3394	21.8067	20.6169	25.7794	24.7003	22.9109	24.9686	21.7424	24.887	24.0681	19.446	21.0478	25.1194	20.0225	24.4139	21.1546	21.3111	23.632	19.9818	24.5459	25.3	25.6626	25.0993	24.3461	25.1352	21.4615	24.5941	21.7933	22.4522	20.5078	20.2924	24.7792	24.4656	24.3287	24.9448
1.43162	-1.11551	1.18921	-0.941306	0.0909797	-0.112683	VVLHPNYSQVDIGLIK	HexNAc(3)Hex(4)NeuAc(1)	236	119	P00738	P00738 [236-251]	HP	3343.55607	1xHexNAc(3)Hex(4)NeuAc(1) [N6]	24.2787	20.3658	21.5377	22.8166	22.5562	23.091	22.7072	19.9456	24.4045	23.1631	20.5849	19.831	24.7964	21.2574	24.2175	20.2918	22.9076	24.0898	19.7666	24.2101	22.9681	24.1865	24.359	24.5158	23.8031	20.1188	23.879	20.1667	22.9566	23.2238	21.2466	22.4579	23.0685	22.344	23.4559
0.617729	-0.93864	1.36111	-1.55518	0.754278	-0.987194	VVLHPNYSQVDIGLIK	HexNAc(4)Hex(5)	236	179	P00738	P00738 [236-251]	HP	3417.59285	1xHexNAc(4)Hex(5) [N6]	23.9419	19.8176	24.603	23.1119	23.4041	19.8332	23.9524	21.3263	23.9299	23.2418	26.9503	20.381	24.0858	20.1367	24.4495	28.4546	27.992	23.3304	19.9343	20.7337	23.0754	19.5209	24.3715	25.1762	23.0298	19.9561	24.2804	19.6982	27.7007	27.7362	26.751	23.7064	23.5098	23.1421	23.8323
0.494165	-0.741778	1.37285	-1.39674	0.116252	-0.18485	VVLHPNYSQVDIGLIK	HexNAc(4)Hex(5)Fuc(2)	236	156	P00738	P00738 [236-251]	HP	3709.70867	1xHexNAc(4)Hex(5)Fuc(2) [N6]	23.8349	21.0809	23.8319	21.142	20.6036	20.9663	23.4198	22.9854	22.0507	20.4938	26.0252	22.5789	23.736	20.6192	19.8319	28.0437	26.7644	22.1111	21.208	20.0857	23.1845	22.7825	23.6748	25.289	22.6654	20.7057	23.7876	19.6691	25.3522	25.9973	25.6075	19.8922	19.0786	21.7688	19.6512
1.72443	-1.39249	1.85267	-1.83643	0.118123	-0.0774041	VVLHPNYSQVDIGLIK	HexNAc(4)Hex(5)Fuc(2)NeuAc(1)	236	692	P00738	P00738 [236-251]	HP	4000.80409	1xHexNAc(4)Hex(5)Fuc(2)NeuAc(1) [N6]	30.6554	28.3025	26.3961	29.5243	29.8371	29.7134	29.957	26.4184	30.3663	29.3915	28.2102	25.4719	30.9309	21.494	30.4234	29.6868	28.9644	29.8955	20.8901	29.3528	30.0536	30.444	30.6728	30.8308	29.9116	21.2066	30.0508	28.0988	29.3478	29.5581	28.4689	29.4738	28.8514	29.534	29.6509
1.78567	-1.07705	2.04065	-1.04333	0.45497	-0.414646	VVLHPNYSQVDIGLIK	HexNAc(4)Hex(5)Fuc(4)	236	43	P00738	P00738 [236-251]	HP	4001.82449	1xHexNAc(4)Hex(5)Fuc(4) [N6]	24.275	23.0999	21.2099	21.3702	22.6645	20.8198	24.4414	21.321	23.8142	20.0778	21.8455	20.5284	23.1903	19.9992	21.2438	23.828	21.0196	24.2136	19.8633	22.579	22.8291	22.2682	24.0872	23.8167	20.8656	21.1426	23.4753	20.3086	21.5944	19.9397	20.8548	21.4435	22.9735	21.7983	22.8564
2.09361	-1.89394	2.45467	-2.12127	0.664128	-0.452077	VVLHPNYSQVDIGLIK	HexNAc(4)Hex(5)NeuAc(1)	236	438	P00738	P00738 [236-251]	HP	3708.68827	1xHexNAc(4)Hex(5)NeuAc(1) [N6]	28.2891	25.841	25.8749	26.9714	27.5272	27.3738	27.8344	21.3292	27.9536	26.9481	28.0169	21.6392	28.6611	20.1204	28.2737	29.5382	28.8702	27.5047	22.4034	26.9301	27.7801	28.0791	28.593	28.5261	27.473	21.0803	27.8695	25.2775	29.0651	29.322	28.4433	27.3124	26.6729	27.2983	27.4493
1.94096	-1.77489	1.82003	-2.0874	0.177884	-0.11134	VVLHPNYSQVDIGLIK	HexNAc(4)Hex(5)NeuAc(2)	236	32	P00738	P00738 [236-251]	HP	3999.78369	1xHexNAc(4)Hex(5)NeuAc(2) [N6]	30.6207	27.7591	25.0167	29.469	29.8325	29.6865	29.8527	24.8176	30.3234	29.3468	27.7966	24.008	30.8552	20.5258	30.3813	29.2021	28.689	29.8391	19.1615	29.2953	30.0385	30.3847	30.6242	30.7728	29.8777	20.0423	30.0056	28.0656	29.194	29.3679	28.2308	29.3969	28.8117	29.4718	29.6027
2.1547	-1.48062	1.9426	-1.44811	0.829848	-0.578313	VVLHPNYSQVDIGLIK	HexNAc(5)Hex(6)Fuc(2)NeuAc(1)	236	256	P00738	P00738 [236-251]	HP	4365.93628	1xHexNAc(5)Hex(6)Fuc(2)NeuAc(1) [N6]	26.9099	23.8137	22.0605	25.7783	26.1155	25.2227	26.435	20.9844	26.4013	25.5692	24.3214	22.462	26.727	20.6945	26.7001	25.3016	26.0011	25.6567	21.7921	25.0353	26.9502	26.725	26.6224	26.7109	26.6352	19.7631	26.2155	23.8419	26.7489	25.5305	24.6706	25.6832	25.9582	25.6903	26.1207
1.76881	-1.43813	1.61353	-1.1348	0.486982	-0.402719	VVLHPNYSQVDIGLIK	HexNAc(5)Hex(6)NeuAc(1)	236	89	P00738	P00738 [236-251]	HP	4073.82047	1xHexNAc(5)Hex(6)NeuAc(1) [N6]	26.1641	20.8654	20.7189	24.024	24.7482	24.7425	25.3622	20.71	25.1722	23.1367	25.3283	21.698	27.3331	20.858	24.8256	25.8815	26.0377	24.8804	20.8327	23.4483	25.5963	25.6173	25.5062	25.7828	24.851	20.9364	25.4258	23.5225	26.8803	25.5611	24.9801	24.6922	23.8523	24.4283	26.9042
2.0327	-1.70021	3.3153	-2.05261	0.577342	-0.505147	VVLHPNYSQVDIGLIK	HexNAc(5)Hex(6)NeuAc(2)	236	22	P00738	P00738 [236-251]	HP	4364.91588	1xHexNAc(5)Hex(6)NeuAc(2) [N6]	26.9099	21.2312	21.9861	25.7783	25.3766	25.2227	26.0525	20.1647	25.909	25.3189	22.6754	20.7855	26.5745	19.7566	26.0768	25.003	25.7562	24.9824	20.3631	23.4544	25.9059	25.0195	25.2388	25.6539	25.9537	19.774	25.7372	21.0667	25.7514	24.6244	23.5689	24.6886	25.0266	23.9362	25.6198
2.65386	-2.12799	3.0339	-2.16614	1.3074	-0.980835	VVLHPNYSQVDIGLIK	HexNAc(5)Hex(6)NeuAc(3)	236	137	P00738	P00738 [236-251]	HP	4656.0113	1xHexNAc(5)Hex(6)NeuAc(3) [N6]	26.7295	21.8839	20.9251	26.439	25.0977	24.8224	25.5233	20.3226	25.7864	25.5068	21.6357	20.3218	25.7707	21.1001	25.5795	20.6249	23.4132	25.7021	20.3139	24.4488	25.1434	26.0973	25.5329	26.3386	26.3102	19.9679	24.3998	19.4894	25.2486	22.1664	20.8867	23.6092	25.092	24.5216	25.1784
0.301783	-0.364769	1.99965	-1.13595	1.6397	-0.945383	VVLHPNYSQVDIGLIK	HexNAc(6)Hex(7)Fuc(4)NeuAc(1)	236	24	P00738	P00738 [236-251]	HP	5023.1843	1xHexNAc(6)Hex(7)Fuc(4)NeuAc(1) [N6]	23.7274	19.5154	22.5004	24.8995	20.1632	19.9687	23.8071	20.8758	23.615	21.1712	22.5382	20.4849	23.3093	19.9986	21.8093	23.7977	19.3005	21.5178	21.4208	19.041	20.3647	22.5592	21.2315	22.0619	23.1119	20.5488	21.1118	20.2735	22.5166	20.6036	20.4664	19.375	22.8672	21.0548	22.8249
2.34845	-1.21072	2.47356	-1.10808	1.42752	-0.871745	VVLHPNYSQVDIGLIK	HexNAc(6)Hex(7)NeuAc(1)	236	24	P00738	P00738 [236-251]	HP	4438.95266	1xHexNAc(6)Hex(7)NeuAc(1) [N6]	23.1921	20.1659	20.6657	18.0466	20.5199	19.7001	20.0072	20.86	21.3288	20.4581	21.2432	20.6956	19.8518	19.2412	20.1537	21.2677	22.3915	19.7301	20.0938	19.8526	20.7549	22.2715	19.7527	20.5526	19.512	19.3942	22.0287	19.8437	22.5821	22.0212	20.0082	19.7648	20.2818	21.3543	21.7027
3.13768	-1.35725	1.84033	-0.936289	2.29878	-0.958393	VVLHPNYSQVDIGLIK	HexNAc(6)Hex(7)NeuAc(2)	236	6	P00738	P00738 [236-251]	HP	4730.04808	1xHexNAc(6)Hex(7)NeuAc(2) [N6]	23.5314	22.2009	21.6983	23.4782	20.9466	20.6393	20.0723	20.0935	22.4785	20.32	19.5966	20.9366	18.7417	20.884	21.7138	20.4051	20.6156	23.6886	21.7067	21.6824	22.5668	20.3831	22.6257	20.9193	19.9943	22.1559	23.1905	19.2535	22.6811	20.7269	20.5224	22.6239	22.8363	20.4712	19.2995
2.00477	-0.92306	1.12391	-0.616688	2.86265	-1.11152	VVLHPNYSQVDIGLIK	HexNAc(6)Hex(7)NeuAc(3)	236	13	P00738	P00738 [236-251]	HP	5021.1435	1xHexNAc(6)Hex(7)NeuAc(3) [N6]	19.3215	20.7616	20.7441	23.0928	21.1893	20.08	21.0572	21.1085	19.8243	19.5992	19.9554	20.962	21.0807	20.1739	20.0619	21.2893	21.6919	21.5178	19.9294	20.1232	19.4295	22.5592	20.9638	22.0619	22.669	19.5833	19.752	20.4377	21.5528	20.1642	22.0153	20.5855	22.1316	20.3925	22.0017
1.93179	-0.92836	0.57828	-0.423005	1.26716	-0.700306	VVLHPNYSQVDIGLIK	HexNAc(7)Hex(8)Fuc(1)	236	31	P00738	P00738 [236-251]	HP	4659.04735	1xHexNAc(7)Hex(8)Fuc(1) [N6]	20.2469	22.0341	21.0574	19.1377	21.415	20.4306	20.2895	20.2295	20.5911	20.8926	21.1019	20.6775	18.4051	20.2337	21.7559	21.5367	21.1829	19.5262	19.9996	22.1467	20.7412	20.5977	23.0269	22.3239	19.4408	20.147	19.6499	22.6984	21.4331	21.4507	22.3245	23.4541	20.899	22.0035	19.4714
2.76998	-1.57155	3.36683	-1.57085	1.56649	-1.12143	SWPAVGNCSSALR	HexNAc(4)Hex(5)Fuc(2)NeuAc(1)	181	18	P02790	P02790 [181-193]	HPX	3610.4617	1xCarbamidomethyl [C8];1xHexNAc(4)Hex(5)Fuc(2)NeuAc(1) [N7]	21.3859	19.8846	23.6745	19.198	20.0906	20.2708	20.4831	20.8522	19.684	20.1579	20.3474	21.1339	19.6994	20.5835	21.1039	21.3315	20.0957	19.7559	20.6576	20.9071	21.1638	20.6171	21.1099	18.7804	19.317	19.2558	21.7068	21.0663	20.7173	21.7681	21.4022	19.7315	20.3778	20.5591	19.9528
2.10081	-1.01845	5.09669	-1.8889	2.7097	-1.05599	ERSWPAVGNCSSALR	HexNAc(4)Hex(5)Fuc(3)NeuAc(1)	179	10	P02790	P02790 [179-193]	HPX	4041.66331	1xCarbamidomethyl [C10];1xHexNAc(4)Hex(5)Fuc(3)NeuAc(1) [N9]	22.8855	23.6344	20.3661	23.0115	22.507	23.5611	21.9457	22.216	21.9066	20.2898	21.0528	22.5197	23.2719	20.2033	21.0342	20.9745	21.3471	19.5581	21.0461	22.1494	23.3343	23.0273	18.8431	22.4732	19.8848	20.2205	20.8879	21.1344	19.8633	20.4234	20.4942	19.9659	20.6984	21.6284	21.2936
0.542602	-0.266389	1.78419	-0.943092	0.0534654	-0.0309565	SWPAVGNCSSALR	HexNAc(4)Hex(5)NeuAc(1)	181	114	P02790	P02790 [181-193]	HPX	3318.34588	1xCarbamidomethyl [C8];1xHexNAc(4)Hex(5)NeuAc(1) [N7]	24.0085	24.1389	25.8045	23.3827	23.5458	23.1211	23.7563	23.9536	23.3919	23.3836	24.9464	23.7863	23.7377	22.4521	23.9867	25.3647	23.8223	24.3734	20.648	23.5619	24.547	22.7708	24.1177	22.2041	21.9979	20.3679	23.849	23.8104	24.8882	25.2078	24.4361	24.0269	23.1838	23.6027	23.7304
4.4263	-1.19059	4.8162	-1.36364	1.41343	-0.378539	ERSWPAVGNCSSALR	HexNAc(4)Hex(5)NeuAc(2)	179	78	P02790	P02790 [179-193]	HPX	3894.585	1xCarbamidomethyl [C10];1xHexNAc(4)Hex(5)NeuAc(2) [N9]	25.6508	26.2693	25.3167	25.5274	26.1848	25.457	25.8853	26.2905	25.5778	25.6064	23.8313	26.3621	25.9932	24.3619	25.5862	24.9588	23.5523	25.2628	24.0966	26.0836	26.4161	25.2221	26.1189	25.4219	25.2007	22.4795	25.9804	25.7172	25.3082	24.6336	25.3065	26.192	25.2549	25.8093	25.72
1.41984	-0.820583	1.90317	-0.836652	0.108874	-0.0866246	GHGHRNGTGHGNSTHHGPEYMR	HexNAc(4)Hex(5)Fuc(2)NeuAc(1)	235	5	P02790	P02790 [235-256]	HPX	4617.84357	1xOxidation [M21];1xHexNAc(4)Hex(5)Fuc(2)NeuAc(1) [N6]	21.2738	20.3788	22.6219	22.7673	23.1887	19.4078	19.9425	21.6941	21.9301	21.913	20.8674	22.002	18.8518	20.1907	20.4859	20.5674	18.8594	19.6911	20.2898	21.1206	21.9314	20.9349	21.4891	20.7546	20.703	20.3919	22.4825	19.8856	18.3049	20.409	21.5846	21.4527	20.6847	21.3023	21.9901
1.33071	-0.763271	0.375698	-0.33206	0.979435	-0.672131	GHGHRNGTGHGNSTHHGPEYMR	HexNAc(4)Hex(5)NeuAc(2)	235	14	P02790	P02790 [235-256]	HPX	4616.82317	1xOxidation [M21];1xHexNAc(4)Hex(5)NeuAc(2) [N6]	19.626	23.4102	20.029	20.1432	20.6776	22.3471	21.8469	20.9987	20.9727	21.5246	19.9352	22.0789	19.2439	19.9476	20.3862	21.6476	21.8125	24.171	21.7571	22.1726	22.2879	21.197	22.7786	19.8838	19.8591	20.6812	20.0516	23.4976	20.2374	20.4131	20.8292	23.2752	23.2928	19.3	22.9187
0.333168	-0.249572	0.49098	-0.32771	1.39419	-0.703619	GHGHRNGTGHGNSTHHGPEYMR	HexNAc(4)Hex(5)Fuc(4)	235	2	P02790	P02790 [235-256]	HPX	4602.86906	1xHexNAc(4)Hex(5)Fuc(4) [N12]	19.6262	20.191	21.4178	18.4906	19.9736	20.8343	20.8797	21.459	20.5017	21.2689	21.6896	20.3327	20.4367	21.2213	21.2487	21.8133	19.7095	20.2328	20.5642	20.3926	20.0641	21.6006	22.2843	19.4786	18.6398	19.3824	20.115	20.471	21.5745	21.4525	20.9171	20.1534	19.5273	22.3804	19.8936
4.77429	-1.47632	3.33119	-0.973554	3.35195	-1.08736	GHGHRNGTGHGNSTHHGPEYMR	HexNAc(4)Hex(5)NeuAc(1)	235	42	P02790	P02790 [235-256]	HPX	4309.73284	1xHexNAc(4)Hex(5)NeuAc(1) [N12]	20.271	20.9169	20.6355	20.8972	21.0963	19.9086	20.5546	20.3131	20.0185	20.5415	23.25	20.2596	20.8781	19.2169	20.8299	21.8669	18.8924	22.9158	20.8279	20.4015	20.839	20.4642	21.271	21.0456	20.7889	20.7492	20.9674	21.8935	19.9277	22.3731	20.4802	21.0188	21.7065	19.9778	22.6673
5.28243	-0.750667	4.1181	-0.766498	0.650152	-0.118929	ALPQPQNVTSLLGCTH	HexNAc(3)Hex(3)Fuc(2)	447	2	P02790	P02790 [447-462]	HPX	3123.39199	1xCarbamidomethyl [C14];1xHexNAc(3)Hex(3)Fuc(2) [N7]	24.4713	24.2952	24.0304	23.9535	24.1991	24.0826	24.5489	23.7257	23.6637	23.7733	22.6825	24.2081	23.4465	23.3208	23.8886	23.3887	22.6682	24.051	22.4148	23.7923	24.8279	25.2954	24.216	23.6238	23.5484	22.9699	23.8204	24.5267	24.302	23.0235	22.972	23.8871	23.3963	23.5607	22.6292
1.22831	-0.603852	2.44221	-0.947569	0.535636	-0.218775	ALPQPQNVTSLLGCTH	HexNAc(4)Hex(5)NeuAc(2)	447	304	P02790	P02790 [447-462]	HPX	3940.65202	1xCarbamidomethyl [C14];1xHexNAc(4)Hex(5)NeuAc(2) [N7]	28.0766	28.5111	27.0841	27.9972	28.5763	27.7678	27.9921	27.9312	27.8809	27.9058	25.6213	28.6021	28.3527	26.7572	28.0682	25.865	25.3953	28.686	25.9587	27.6892	28.2461	27.4979	28.3185	27.5737	27.5851	24.8113	27.5088	27.4383	27.0244	26.7345	26.6009	28.0931	27.192	27.5736	27.9837
0.36169	-0.317714	3.43198	-1.25658	2.37228	-1.11194	ALPQPQNVTSLLGCTH	HexNAc(4)Hex(6)Fuc(1)NeuAc(1)	447	56	P02790	P02790 [447-462]	HPX	3957.66734	1xCarbamidomethyl [C14];1xHexNAc(4)Hex(6)Fuc(1)NeuAc(1) [N7]	22.9071	23.4995	21.0279	22.6898	23.2244	21.566	21.9903	19.794	20.9022	20.2648	21.0665	23.6358	23.0608	20.3216	22.7426	20.8482	20.8863	20.132	20.2865	19.7862	20.6266	20.7606	21.3992	20.3431	22.08	20.2378	19.9071	20.4406	20.6619	20.3062	20.338	22.8269	20.8095	22.1493	22.3579
1.84932	-0.786824	0.809581	-0.433832	0.69156	-0.372741	LNAAKALPQPQNVTSLLGCTH	HexNAc(6)Hex(4)Fuc(1)	442	12	P02790	P02790 [442-462]	HPX	4245.9212	1xCarbamidomethyl [C19];1xHexNAc(6)Hex(4)Fuc(1) [N12]	21.3067	21.6295	21.7945	19.6153	20.1642	21.2531	20.3544	21.6366	21.9577	20.377	20.0762	21.8735	17.9969	20.6018	20.9558	20.3487	20.1207	20.1916	22.7973	21.2745	20.7548	23.165	19.1645	21.359	21.3424	20.9949	19.8039	20.4783	21.3804	20.2099	20.0405	20.3384	20.457	22.8601	21.2743
1.61829	-1.17726	0.374753	-0.400291	0.969624	-0.775797	VIDFNCTTSSVSSALANTK	HexNAc(4)Hex(5)Fuc(2)	121	48	P04196	P04196 [121-139]	HRG	3929.67242	1xCarbamidomethyl [C6];1xHexNAc(4)Hex(5)Fuc(2) [N5]	22.0058	19.6535	24.3037	21.635	22.2925	19.575	21.8531	21.7788	20.2097	19.9226	18.5709	21.3949	20.1949	21.0737	20.658	20.3463	21.833	21.524	20.8353	21.1213	22.3789	20.2033	19.8958	19.8552	23.5863	18.8374	20.0196	21.8714	22.4714	20.7656	24.5875	22.5755	22.3781	23.9291	21.9847
5.85806	-2.44893	5.08407	-1.7627	4.00732	-1.17439	VIDFNCTTSSVSSALANTK	HexNAc(4)Hex(5)Fuc(2)NeuAc(1)	121	98	P04196	P04196 [121-139]	HRG	4220.76784	1xCarbamidomethyl [C6];1xHexNAc(4)Hex(5)Fuc(2)NeuAc(1) [N5]	23.9189	20.4579	20.5352	18.7093	23.5775	22.136	22.8152	22.701	20.7158	23.5173	20.173	23.3647	23.3824	22.0778	21.6391	20.8869	18.4578	22.9065	19.8566	23.3483	23.5386	23.2792	21.1841	20.5829	23.0639	20.349	22.2047	23.1761	20.5474	22.4714	23.636	23.2666	20.8989	22.5203	22.0405
6.14677	-2.16142	4.74844	-1.86656	4.5152	-1.08829	VIDFNCTTSSVSSALANTK	HexNAc(4)Hex(5)NeuAc(2)	121	23	P04196	P04196 [121-139]	HRG	4219.74744	1xCarbamidomethyl [C6];1xHexNAc(4)Hex(5)NeuAc(2) [N5]	23.9189	20.3773	20.1055	20.8123	23.5775	22.136	22.8152	22.701	21.2993	23.5173	20.444	23.3647	23.3824	22.0778	21.6391	22.2841	19.501	22.9065	20.021	23.3483	23.5386	23.2792	21.1841	18.7514	23.0639	20.007	22.2047	23.1761	20.3753	22.4714	23.636	23.2666	20.8989	22.5203	22.0405
2.16835	0.952083	1.86932	0.731891	0.0513196	0.0416208	LSLHRPALEDLLLGSEANLTCTLTGLR	HexNAc(2)Hex(7)	127	63	P01876	P01876 [127-153]	IGHA1	4504.12678	1xCarbamidomethyl [C21];1xHexNAc(2)Hex(7) [N18]	22.4965	22.6797	24.1633	24.0111	23.8105	24.1406	23.4262	22.608	23.1263	24.9048	24.1508	23.121	23.2159	24.461	22.1311	20.8376	23.8805	22.4876	24.0095	23.081	22.7156	24.0315	21.8201	23.5517	23.5186	23.3233	22.7842	22.2595	23.4596	23.4516	23.459	21.9265	23.4039	22.2485	22.3837
1.10052	0.563138	0.00638611	-0.00607855	1.37503	-0.77067	LSLHRPALEDLLLGSEANLTCTLTGLR	HexNAc(2)Hex(8)	127	88	P01876	P01876 [127-153]	IGHA1	4666.1796	1xCarbamidomethyl [C21];1xHexNAc(2)Hex(8) [N18]	23.0242	23.078	24.8729	24.4368	24.1384	25.3066	23.7699	23.6179	23.4598	25.5	24.4692	23.038	23.4384	24.8209	22.0808	22.5459	24.6648	23.8881	24.3209	23.212	22.7848	24.2753	21.9917	23.5294	24.1073	23.528	22.3095	20.2331	24.5188	24.4644	24.1407	21.6093	23.7457	22.7677	22.5877
1.37103	1.11734	1.03267	0.793821	0.685012	0.63677	LSLHRPALEDLLLGSEANLTCTLTGLR	HexNAc(3)Hex(4)	127	49	P01876	P01876 [127-153]	IGHA1	4221.04768	1xCarbamidomethyl [C21];1xHexNAc(3)Hex(4) [N18]	21.964	21.2177	23.5809	23.9256	21.9122	22.1523	23.3606	23.3824	22.7199	23.1004	25.5416	20.7578	20.0266	23.5061	20.4428	22.2395	25.9832	20.6857	21.2152	22.7063	21.1392	21.2473	21.5159	23.123	23.3086	24.1782	21.5287	21.1499	23.9894	25.0693	22.8991	21.1504	23.643	21.5561	21.5329
1.75737	0.72969	1.20075	0.669296	1.28456	-0.413706	LSLHRPALEDLLLGSEANLTCTLTGLR	HexNAc(3)Hex(4)Fuc(1)NeuAc(1)	127	19	P01876	P01876 [127-153]	IGHA1	4658.201	1xCarbamidomethyl [C21];1xHexNAc(3)Hex(4)Fuc(1)NeuAc(1) [N18]	21.4341	19.9857	21.9166	22.2657	20.573	21.9186	19.4429	22.1083	22.3573	21.8848	20.2276	22.9659	22.045	19.8263	20.432	22.3554	20.6452	20.6475	20.1771	19.4107	21.1499	20.8588	20.3277	22.5293	19.371	22.5615	20.5268	19.2564	19.794	22.6865	24.0314	21.1074	22.637	22.003	22.8381
1.05038	0.851764	2.11944	1.29702	1.48319	0.95696	LSLHRPALEDLLLGSEANLTCTLTGLR	HexNAc(3)Hex(4)NeuAc(1)	127	18	P01876	P01876 [127-153]	IGHA1	4512.14309	1xCarbamidomethyl [C21];1xHexNAc(3)Hex(4)NeuAc(1) [N18]	21.275	23.1462	24.7206	23.8029	20.5017	19.2628	20.8418	23.3078	20.5562	22.6394	19.245	22.0344	24.3229	22.6781	24.0312	19.4988	23.7959	21.5455	21.7461	23.5934	23.7849	23.3239	20.3922	21.9288	19.5203	26.2	24.1177	22.4534	20.5512	23.0155	20.3817	23.6473	24.4081	21.9182	22.7276
2.33562	1.35154	2.3299	1.24797	1.69825	0.943232	LSLHRPALEDLLLGSEANLTCTLTGLR	HexNAc(3)Hex(5)NeuAc(1)	127	146	P01876	P01876 [127-153]	IGHA1	4674.19592	1xCarbamidomethyl [C21];1xHexNAc(3)Hex(5)NeuAc(1) [N18]	25.8761	26.1008	24.67	26.729	25.7016	25.6976	25.7428	25.5824	26.3165	26.534	25.9716	26.3459	26.0795	26.1847	24.9613	23.5581	25.9274	25.2495	25.8028	25.7882	24.1964	25.0844	24.6128	26.0512	26.4557	27.0743	24.7982	25.6152	24.7645	25.5198	26.2134	24.7986	26.9674	25.7413	25.1003
0.664268	0.451658	0.337234	-0.253608	1.34772	-0.6189	LSLHRPALEDLLLGSEANLTCTLTGLR	HexNAc(3)Hex(6)	127	51	P01876	P01876 [127-153]	IGHA1	4545.15332	1xCarbamidomethyl [C21];1xHexNAc(3)Hex(6) [N18]	22.3123	22.5573	23.7831	23.6616	23.3146	22.3938	23.6634	22.4389	22.8829	24.7644	25.549	19.9339	23.1951	23.9618	21.2106	23.2054	25.0953	23.2209	22.9477	22.6489	22.587	22.337	21.6914	19.5916	23.075	23.4718	23.0222	22.788	24.0373	21.2449	20.1949	20.2503	23.1808	22.0853	22.9954
1.46805	0.679106	0.772355	0.416627	0.0222425	0.0171239	LSLHRPALEDLLLGSEANLTCTLTGLR	HexNAc(3)Hex(6)NeuAc(1)	127	149	P01876	P01876 [127-153]	IGHA1	4836.24874	1xCarbamidomethyl [C21];1xHexNAc(3)Hex(6)NeuAc(1) [N18]	24.6632	24.7227	24.0575	25.5941	24.6309	25.0538	24.7602	25.5165	25.1677	25.5981	25.5596	25.1112	25.2184	25.4429	24.3919	23.3489	25.1677	24.36	25.2375	25.1559	23.7814	24.3055	23.037	24.567	25.3616	25.025	24.0558	24.3654	24.353	24.4916	25.0287	23.5509	25.7573	24.7421	24.6193
0.402645	0.438374	2.15629	1.10339	0.298474	0.218166	LSLHRPALEDLLLGSEANLTCTLTGLR	HexNAc(4)Hex(3)	127	47	P01876	P01876 [127-153]	IGHA1	4262.07423	1xCarbamidomethyl [C21];1xHexNAc(4)Hex(3) [N18]	22.6945	19.4882	23.9257	24.0153	19.5404	23.8168	21.2516	21.537	21.3981	23.8705	23.3561	20.6836	18.907	24.6183	20.2268	19.9688	23.8447	23.2255	22.7572	21.8022	21.7299	22.316	22.179	24.7758	22.9138	25.0036	22.461	23.2058	23.1146	22.0103	19.6507	22.304	22.8138	20.5652	22.2506
0.0129383	-0.0150441	1.90341	1.02438	0.5758	0.394301	LSLHRPALEDLLLGSEANLTCTLTGLR	HexNAc(4)Hex(4)Fuc(1)NeuAc(1)	127	7	P01876	P01876 [127-153]	IGHA1	4861.28038	1xCarbamidomethyl [C21];1xHexNAc(4)Hex(4)Fuc(1)NeuAc(1) [N18]	22.3897	22.5998	21.2923	19.6423	21.641	18.7819	20.1383	19.9703	21.8842	19.6398	22.4144	21.3855	18.774	20.6366	20.5278	20.3481	19.6901	23.1075	22.2306	22.5431	20.1645	20.4359	21.1138	19.9701	21.6915	23.6761	22.3289	20.806	20.6768	21.985	21.6946	22.6041	22.7583	22.8851	21.4924
1.01831	1.13839	1.84318	1.46554	0.791508	0.764808	LSLHRPALEDLLLGSEANLTCTLTGLR	HexNAc(4)Hex(4)Fuc(2)	127	46	P01876	P01876 [127-153]	IGHA1	4716.24287	1xCarbamidomethyl [C21];1xHexNAc(4)Hex(4)Fuc(2) [N18]	26.5859	25.4574	25.4867	27.6156	25.6896	26.3096	26.5789	26.4809	26.7362	26.1571	26.0684	25.0907	24.8592	26.7364	20.409	21.0614	26.8387	26.8134	26.3109	23.4409	21.0477	25.0717	25.3936	27.1497	26.9146	28.3134	24.9754	25.6514	25.6918	25.8361	25.1267	26.166	26.9465	25.8135	25.9291
1.47256	1.31211	1.87733	1.44819	0.775746	0.758522	LSLHRPALEDLLLGSEANLTCTLTGLR	HexNAc(4)Hex(4)NeuAc(1)	127	138	P01876	P01876 [127-153]	IGHA1	4715.22247	1xCarbamidomethyl [C21];1xHexNAc(4)Hex(4)NeuAc(1) [N18]	26.5859	25.2701	25.3186	27.8298	25.44	26.3096	26.7831	26.353	27.0248	26.4029	25.8948	25.0907	26.3421	26.7364	24.1554	24.4484	27.0542	26.8134	26.1415	24.7172	23.4469	26.5997	25.3936	27.4275	26.8514	28.5957	25.1272	25.6514	25.6918	25.7044	26.3443	26.245	27.2248	25.8135	25.9931
3.35003	1.41533	1.38884	0.860614	0.894548	-0.43289	LSLHRPALEDLLLGSEANLTCTLTGLR	HexNAc(4)Hex(6)Fuc(1)	127	11	P01876	P01876 [127-153]	IGHA1	4894.29061	1xCarbamidomethyl [C21];1xHexNAc(4)Hex(6)Fuc(1) [N18]	20.8572	19.5636	21.9401	23.6372	22.2275	22.407	22.5457	20.7311	20.7214	20.1154	22.396	23.7499	22.8412	22.909	23.2509	21.4529	23.9175	19.7677	20.4608	20.3785	21.2479	19.9019	22.2202	19.0474	21.2469	24.1803	19.8051	20.3501	20.7402	22.3442	21.3466	20.7816	23.3045	23.5783	20.3038
2.5472	1.0915	3.35917	1.11315	0.231279	0.14662	LSLHRPALEDLLLGSEANLTCTLTGLR	HexNAc(5)Hex(3)	127	281	P01876	P01876 [127-153]	IGHA1	4465.1536	1xCarbamidomethyl [C21];1xHexNAc(5)Hex(3) [N18]	28.678	27.4957	29.6009	29.3942	27.9959	29.2672	28.349	28.579	27.7694	29.1646	29.0356	27.8138	27.7234	29.8584	25.7991	27.2652	28.958	28.3596	28.7613	27.4667	27.8	28.3982	27.7243	29.625	28.8048	29.8879	28.078	28.7416	28.6604	28.2653	28.1228	27.9543	28.3998	27.1292	28.4422
4.72105	3.26915	5.01882	3.40702	0.317515	-0.231231	LSLHRPALEDLLLGSEANLTCTLTGLR	HexNAc(5)Hex(3)Fuc(1)	127	3	P01876	P01876 [127-153]	IGHA1	4611.21151	1xCarbamidomethyl [C21];1xHexNAc(5)Hex(3)Fuc(1) [N18]	21.1277	20.1414	25.6807	22.6654	26.694	26.291	25.9204	26.4137	25.5558	22.2646	25.9414	26.6934	18.4684	25.9182	21.3193	21.3693	24.8898	26.6307	25.8819	20.1924	20.5972	26.4183	21.2733	24.7096	21.2617	26.9213	26.8575	20.6399	27.362	24.4026	24.5026	19.8806	21.3666	25.918	26.0779
1.43823	0.604859	1.13316	0.452787	0.236475	-0.115361	LSLHRPALEDLLLGSEANLTCTLTGLR	HexNAc(5)Hex(4)	127	416	P01876	P01876 [127-153]	IGHA1	4627.20642	1xCarbamidomethyl [C21];1xHexNAc(5)Hex(4) [N18]	27.8595	27.422	28.4199	28.5938	27.547	27.7338	27.831	28.169	27.3425	28.4594	29.2988	27.1771	27.3238	28.7137	25.0616	27.5396	28.6049	26.8404	27.9609	26.9514	26.4156	27.4197	26.6218	29.058	28.3811	28.9021	26.902	27.9238	28.3542	27.9892	28.293	27.2736	27.8554	26.6033	27.7913
2.55179	2.03061	2.56307	1.85621	1.68421	1.34798	LSLHRPALEDLLLGSEANLTCTLTGLR	HexNAc(5)Hex(4)Fuc(2)	127	45	P01876	P01876 [127-153]	IGHA1	4919.32224	1xCarbamidomethyl [C21];1xHexNAc(5)Hex(4)Fuc(2) [N18]	28.396	27.8634	27.519	28.9213	27.943	28.4225	27.8628	28.5643	27.9895	28.4035	27.9515	28.3861	27.8925	28.3702	26.6505	26.6529	27.2104	26.8505	27.7679	27.048	26.6013	27.1613	26.7864	29.017	28.2782	29.3204	27.1497	27.8495	27.2076	27.0729	28.3573	27.7588	28.4471	27.2793	28.2252
2.73285	1.58683	2.59638	1.42501	1.36561	0.889319	LSLHRPALEDLLLGSEANLTCTLTGLR	HexNAc(5)Hex(4)NeuAc(1)	127	245	P01876	P01876 [127-153]	IGHA1	4918.30184	1xCarbamidomethyl [C21];1xHexNAc(5)Hex(4)NeuAc(1) [N18]	28.396	27.8634	27.519	28.9336	27.9639	28.4225	28.2069	28.5643	28.0109	28.4035	27.9515	28.3861	27.8925	28.3893	26.9908	27.0075	27.2395	26.8505	27.8736	27.243	26.9301	27.5798	26.9409	29.017	28.633	29.3283	27.2063	27.8495	27.2076	27.0729	28.3573	27.7588	28.4471	27.3133	28.2252
0.961688	0.654939	1.34718	0.735756	0.674999	0.443501	LSLHRPALEDLLLGSEANLTCTLTGLR	HexNAc(5)Hex(5)Fuc(1)NeuAc(1)	127	37	P01876	P01876 [127-153]	IGHA1	5226.41257	1xCarbamidomethyl [C21];1xHexNAc(5)Hex(5)Fuc(1)NeuAc(1) [N18]	22.337	23.5365	21.2239	23.445	22.423	22.843	22.2318	23.6593	22.6575	23.6287	23.8651	23.1124	22.8567	22.2024	21.9326	19.6946	22.771	20.5428	22.66	22.3027	22.5652	20.9018	22.3722	22.3676	23.7901	24.1981	22.9714	22.0886	23.758	23.2244	22.8675	22.8088	23.8115	22.0117	22.9078
2.29016	0.585081	1.53699	0.460184	0.885488	0.308911	LSLHRPALEDLLLGSEANLTCTLTGLR	HexNAc(5)Hex(5)Fuc(2)	127	85	P01876	P01876 [127-153]	IGHA1	5081.37506	1xCarbamidomethyl [C21];1xHexNAc(5)Hex(5)Fuc(2) [N18]	28.8088	29.2183	28.4129	29.0752	28.9708	28.7581	28.4839	29.4806	28.8178	28.8571	29.1209	29.579	29.2432	28.9615	28.2029	27.8671	27.6095	26.6688	28.7599	29.0913	28.6332	28.4075	27.9329	28.8375	29.1691	29.3877	28.623	28.7311	27.6331	28.071	29.1934	28.5857	29.1292	28.5317	28.9536
1.78978	0.673913	2.02454	0.824118	1.16291	0.563965	LSLHRPALEDLLLGSEANLTCTLTGLR	HexNAc(5)Hex(5)Fuc(3)	127	33	P01876	P01876 [127-153]	IGHA1	5227.43297	1xCarbamidomethyl [C21];1xHexNAc(5)Hex(5)Fuc(3) [N18]	23.2101	23.0154	22.8626	22.9533	23.8026	23.7036	23.4829	23.1575	23.2734	23.1411	23.2231	23.491	23.6244	22.2024	23.6488	21.704	23.7754	20.6466	24.0512	23.2301	23.4776	21.7359	22.3722	23.1772	24.2722	24.8	24.0115	23.312	24.1452	22.7125	24.5511	23.538	22.8674	22.8987	24.0314
0.330526	-0.273375	0.439778	-0.383554	2.71591	-1.08105	LSLHRPALEDLLLGSEANLTCTLTGLR	HexNAc(6)Hex(4)	127	20	P01876	P01876 [127-153]	IGHA1	4830.2858	1xCarbamidomethyl [C21];1xHexNAc(6)Hex(4) [N18]	20.3448	22.6494	21.7692	22.4704	23.3785	20.5071	22.3285	23.0022	22.5875	20.3336	22.9609	21.3077	22.5299	19.7073	22.4854	21.905	20.1638	20.8611	23.8938	21.1027	20.5822	24.2777	20.4406	21.3272	22.8946	21.6649	20.45	19.7462	20.8685	22.8678	22.7812	19.8373	22.7099	23.213	19.7723
2.33177	-2.12376	2.21143	-1.98178	3.81771	-2.57055	LAGKPTHVNVSVVMAEVDGTCY	HexNAc(2)Hex(3)	332	1	P01876	P01876 [332-353]	IGHA1	3239.45929	1xCarbamidomethyl [C21];1xHexNAc(2)Hex(3) [N9]	21.1698	25.3687	24.6668	19.4498	25.0459	19.853	20.4404	22.1587	20.0334	20.3934	19.2918	21.5647	24.7451	20.1794	25.5073	21.146	20.9522	20.2335	20.7035	19.9249	20.7084	25.1662	20.2409	19.391	23.9461	20.3545	22.3919	20.6366	20.4436	20.1557	20.03	25.5542	20.8326	25.1992	24.5852
0.66709	0.310003	0.0981241	-0.0708219	3.48665	-0.940768	LAGKPTHVNVSVVMAEVDGTCY	HexNAc(2)Hex(5)	332	141	P01876	P01876 [332-353]	IGHA1	3563.56494	1xCarbamidomethyl [C21];1xHexNAc(2)Hex(5) [N9]	24.8828	23.4938	26.3736	25.859	25.6419	26.2784	24.6981	25.1625	25.3741	24.8454	25.8907	26.1103	24.4214	26.2048	24.9139	24.8124	24.1582	24.5592	25.1236	24.2876	24.6893	25.3609	23.8829	26.2575	24.613	25.1063	24.2363	25.1257	24.6438	25.4174	26.3804	22.7248	26.2449	25.1278	22.2938
1.10767	0.778694	0.28634	0.284479	1.51843	-0.808256	LAGKPTHVNVSVVMAEVDGTCY	HexNAc(2)Hex(6)	332	62	P01876	P01876 [332-353]	IGHA1	3725.61776	1xCarbamidomethyl [C21];1xHexNAc(2)Hex(6) [N9]	21.8316	19.3805	23.8288	23.8986	23.3036	24.1442	21.553	22.5589	22.7396	23.0868	23.4612	20.9469	22.2865	23.6555	20.4821	21.3058	22.5007	20.3969	22.2085	20.0958	19.8416	23.7497	20.1393	23.5505	22.2569	23.4294	20.8548	21.9303	22.7712	23.2113	23.8817	19.114	23.2154	21.6489	20.2764
2.89491	2.07238	1.70661	1.49518	0.0903557	-0.119874	LAGKPTHVNVSVVMAEVDGTCY	HexNAc(5)Hex(4)Fuc(1)	332	83	P01876	P01876 [332-353]	IGHA1	4156.80814	1xCarbamidomethyl [C21];1xHexNAc(5)Hex(4)Fuc(1) [N9]	24.0105	20.3645	25.8041	24.8753	23.8583	25.5277	23.524	23.0989	23.4979	23.6083	24.2337	23.8472	23.153	25.4764	21.456	21.373	24.2668	22.0677	22.1875	19.0236	19.4549	23.0301	20.8136	24.6089	22.0184	24.8197	22.049	24.1343	23.526	25.2027	25.6611	22.3012	25.0429	23.8136	21.4115
2.98401	2.03383	0.525318	0.530571	1.52041	1.24868	LAGKPTHVNVSVVMAEVDGTCY	HexNAc(5)Hex(5)	332	15	P01876	P01876 [332-353]	IGHA1	4172.80306	1xCarbamidomethyl [C21];1xHexNAc(5)Hex(5) [N9]	21.4925	20.565	25.5247	23.3516	23.2962	24.587	23.6826	23.9639	24.688	24.5207	25.3097	21.6983	22.9791	22.0789	25.1089	25.2222	22.3181	24.8998	21.1229	20.0957	20.3522	20.8494	23.165	22.8198	21.7398	21.609	20.6776	23.9157	23.2317	22.0702	23.5927	22.1141	23.5337	21.229	20.5942
2.42417	0.841094	1.34164	0.563354	0.235389	0.137194	LAGKPTHVNVSVVMAEVDGTC	HexNAc(5)Hex(5)Fuc(1)NeuAc(2)	332	255	P01876	P01876 [332-352]	IGHA1	4737.98847	1xCarbamidomethyl [C21];1xHexNAc(5)Hex(5)Fuc(1)NeuAc(2) [N9]	26.3401	27.0513	25.7234	26.9333	26.5542	26.5078	26.2438	26.9133	25.925	26.5749	25.9415	26.3158	26.9774	26.5986	25.4511	24.0445	25.1698	24.2213	24.4891	25.5512	25.7324	25.334	25.1427	27.0921	27.295	27.6132	25.8839	25.4709	25.2643	25.851	25.7022	25.9255	26.2188	26.0213	26.0295
1.56284	0.820576	0.445327	0.332157	0.210948	-0.164675	LAGKPTHVNVSVVMAEVDGTC	HexNAc(5)Hex(5)Fuc(3)	332	107	P01876	P01876 [332-352]	IGHA1	4447.91346	1xCarbamidomethyl [C21];1xHexNAc(5)Hex(5)Fuc(3) [N9]	25.0706	26.0152	26.9069	25.951	25.3106	25.6145	24.727	26.4987	25.5643	26.2192	27.4362	25.3953	25.8468	25.8168	22.0378	26.2609	26.6098	22.9193	23.6927	25.037	23.8955	22.6062	24.6218	26.5072	26.4396	27.102	25.0159	25.3445	26.2099	26.4299	26.968	25.2812	25.6144	24.7078	25.7062
2.71674	1.78406	1.25177	1.0688	0.63105	0.681241	LAGKPTHVNVSVVMAEVDGTCY	HexNAc(6)Hex(3)Fuc(1)NeuAc(2)	332	1	P01876	P01876 [332-353]	IGHA1	4780.02553	1xCarbamidomethyl [C21];1xHexNAc(6)Hex(3)Fuc(1)NeuAc(2) [N9]	23.9137	24.2743	24.0561	24.1365	24.6216	23.3547	22.8476	23.6582	23.5311	20.2396	19.6023	23.7955	24.2434	23.4244	23.4384	24.0088	22.4429	24.0725	21.2374	24.3063	20.1169	24.4932	23.2227	22.9984	19.8312	21.1451	21.3395	23.3185	23.4091	20.9123	20.8436	23.0425	21.0259	20.5695	24.2487
1.5977	1.0836	0.313005	0.350926	0.878385	0.650521	TPLTANITK	HexNAc(4)Hex(5)Fuc(1)NeuAc(2)	200	4	P01877	P01877 [200-208]	IGHA2	3309.38712	1xHexNAc(4)Hex(5)Fuc(1)NeuAc(2) [N6]	20.6414	23.5048	20.5556	22.6938	23.2852	20.6338	22.725	22.5122	23.7247	23.4198	22.2238	23.3111	23.9067	24.0529	23.0688	21.6129	22.9518	21.1797	20.3143	22.7575	20.9542	20.0411	22.1526	19.3881	22.7127	23.0537	21.5868	22.4054	20.6347	21.1316	20.5837	23.0685	24.3842	23.6366	20.8986
0.115675	-0.114322	0.0671852	0.0677218	1.69828	-0.708968	TPLTANITK	HexNAc(5)Hex(3)Fuc(1)	200	14	P01877	P01877 [200-208]	IGHA2	2606.17001	1xHexNAc(5)Hex(3)Fuc(1) [N6]	21.9342	19.6611	19.8175	21.6828	20.4574	20.1809	20.2275	20.49	20.5613	22.4728	20.6169	20.7031	19.2483	23.02	19.9785	22.2243	23.3129	20.7209	22.9869	20.1511	20.38	20.1808	19.5612	20.9975	20.825	23.855	20.6137	21.0603	20.309	20.0096	22.8033	20.6818	23.5568	20.5893	20.3929
0.581715	0.465541	0.311127	0.307429	1.71381	-0.83161	TPLTANITK	HexNAc(5)Hex(4)Fuc(1)NeuAc(1)	200	8	P01877	P01877 [200-208]	IGHA2	3059.31825	1xHexNAc(5)Hex(4)Fuc(1)NeuAc(1) [N6]	23.0655	21.101	20.5481	22.8529	22.7904	22.0049	21.7992	19.8777	22.7201	23.7698	21.5735	22.6778	21.7121	23.0593	20.3392	21.1121	23.0987	21.6839	20.2871	20.9736	20.436	20.9725	19.1993	22.9805	22.086	24.4372	20.4327	22.7243	22.4201	21.4148	23.4184	21.604	24.5823	21.5993	22.725
0.205152	-0.166092	0.642053	-0.281761	2.85944	1.09121	EEQYNSTYRVVSVLTVLHQDWLNGK	HexNAc(2)Hex(7)	176	1	P01857	P01857 [176-200]	IGHG1	4519.02917	1xHexNAc(2)Hex(7) [N5]	19.926	20.4291	22.0296	18.583	20.0147	19.7577	20.4999	21.0856	20.0416	19.9113	20.1115	22.3096	19.6503	22.6701	22.9103	20.2197	19.0951	21.195	21.23	20.0212	20.4182	20.7671	19.2938	19.6544	19.7563	19.4174	20.7285	19.581	20.7681	21.4505	20.7083	20.6378	20.5898	19.9699	20.1971
0.0316417	0.0596805	0.734003	-0.971207	1.37732	-1.45088	TKPREEQYNSTYR	HexNAc(4)Hex(3)Fuc(1)	172	13	P01857	P01857 [172-184]	IGHG1	3116.34239	1xHexNAc(4)Hex(3)Fuc(1) [N9]	25.2384	25.1903	28.4267	23.1106	25.1607	24.0964	21.6859	23.8944	20.7963	24.5769	25.4355	24.3392	20.6151	27.7192	24.3469	23.0663	25.0453	22.8396	23.7131	19.7906	23.4897	24.1512	22.62	26.6237	26.9204	22.8353	20.5386	21.0458	25.2481	23.8927	29.6816	20.0281	19.0338	24.4309	22.901
0.0697281	-0.0981262	1.40354	0.973455	0.472681	0.456084	TKPREEQFNSTFR	HexNAc(3)Hex(3)	168	32	P01859	P01859 [168-180]	IGHG2	2735.21528	1xHexNAc(3)Hex(3) [N9]	20.2303	21.4776	20.3141	23.0646	20.3024	19.9186	23.1403	20.0442	22.6371	24.4285	19.2669	20.5927	20.4095	21.0971	19.7852	21.0199	24.2808	23.714	23.5025	19.7595	23.4277	20.5827	22.6422	22.7005	20.8647	23.4279	23.8544	20.7014	23.3445	22.3353	21.2638	21.4726	22.8946	23.7603	23.8147
2.89946	1.72824	0.643356	0.5835	1.19344	0.788343	TKPREEQFNSTFR	HexNAc(3)Hex(4)	168	7	P01859	P01859 [168-180]	IGHG2	2897.26811	1xHexNAc(3)Hex(4) [N9]	22.097	24.013	24.9953	23.6965	22.4477	23.3121	24.4549	23.9215	23.8011	25.7352	24.8651	23.9883	19.9036	25.3473	23.4689	24.5561	25.2843	20.978	21.5068	23.1013	23.1313	23.4428	23.9397	23.8573	25.2003	24.5135	21.1131	20.8676	23.9716	20.022	23.1602	22.875	20.8202	25.136	22.279
0.39552	0.280901	0.707138	0.507198	2.9438	0.867233	TKPREEQFNSTFR	HexNAc(4)Hex(4)Fuc(1)NeuAc(1)	168	25	P01859	P01859 [168-180]	IGHG2	3537.5008	1xHexNAc(4)Hex(4)Fuc(1)NeuAc(1) [N9]	25.4603	26.7641	26.5119	27.2011	25.611	27.8423	27.8051	27.6544	25.6946	27.2946	26.9766	26.4858	23.8117	28.4886	28.1205	26.3159	27.4485	27.1365	28.6867	27.875	27.2511	27.2181	26.7844	27.1611	27.1541	25.8837	27.6373	27.6294	27.283	26.8707	26.4604	27.9571	27.5507	27.1513	27.8973
2.40613	1.32953	0.919514	0.77424	2.29179	1.45394	TKPREEQFNSTFR	HexNAc(4)Hex(5)Fuc(2)	168	6	P01859	P01859 [168-180]	IGHG2	3554.51612	1xHexNAc(4)Hex(5)Fuc(2) [N9]	22.0162	24.3017	23.3542	23.3264	20.2545	23.1741	23.3006	24.346	23.4624	20.0774	22.0632	22.9145	21.9442	24.7738	22.4862	21.8225	23.6848	23.4973	22.1923	24.4419	22.5064	20.518	19.7782	23.0287	21.2937	23.0219	20.6374	22.5017	19.7717	19.8956	20.5669	24.2443	19.752	23.9801	23.529
0.235548	0.240852	0.619238	0.432001	2.46269	0.666036	TKPREEQFNSTFR	HexNAc(5)Hex(4)Fuc(1)	168	49	P01859	P01859 [168-180]	IGHG2	3449.48476	1xHexNAc(5)Hex(4)Fuc(1) [N9]	26.9364	28.1442	28.7294	27.2942	27.5009	28.3777	27.5225	28.1571	27.522	27.1828	27.8815	28.3114	20.9269	27.5702	28.5803	28.181	27.3424	27.1436	29.0685	28.7982	28.3653	27.8684	27.2199	26.8306	26.9758	27.508	28.1465	29.071	27.7818	27.955	26.8829	28.4716	27.8397	27.5177	28.0477
1.85076	0.917055	3.7414	1.00819	0.324723	0.1645	EEQYNSTFR	HexNAc(3)Hex(3)Fuc(1)	223	10	P01860	P01860 [223-231]	IGHG3	2414.97159	1xHexNAc(3)Hex(3)Fuc(1) [N5]	19.6829	20.8269	23.1722	20.5996	20.1048	20.6514	22.3479	21.3384	21.4922	23.9901	20.9554	21.8151	18.5451	22.4698	20.9795	21.5038	23.537	22.9065	20.9553	21.2657	20.39	20.7237	22.3748	21.2277	22.4877	22.2681	20.2809	21.7298	20.7722	20.4937	20.6764	20.926	23.1341	22.083	21.9007
2.56903	1.30271	2.74267	1.13005	0.924475	0.43178	EEQYNSTFR	HexNAc(4)Hex(3)Fuc(1)	223	5	P01860	P01860 [223-231]	IGHG3	2618.05096	1xHexNAc(4)Hex(3)Fuc(1) [N5]	23.2597	24.3296	26.4022	23.7136	23.7396	23.6142	25.8535	24.8358	24.9421	27.2139	23.9763	24.8891	20.5782	25.8332	24.0077	23.8707	26.7089	25.9177	22.756	24.3849	23.5727	23.7574	25.5193	24.7709	25.3897	25.5585	21.529	24.8148	24.1983	23.8425	23.5307	24.1327	26.2382	25.4181	25.2727
1.08384	0.940586	1.2642	0.903054	1.38572	0.837218	EEQYNSTFR	HexNAc(4)Hex(4)Fuc(1)	223	10	P01860	P01860 [223-231]	IGHG3	2780.10379	1xHexNAc(4)Hex(4)Fuc(1) [N5]	21.8555	24.2894	26.0715	23.3808	20.7311	21.6291	24.4672	23.947	24.2308	25.7152	24.085	23.6508	20.0304	24.522	22.9699	24.139	25.6505	25.9232	21.7855	24.0744	23.0147	23.7653	24.6827	22.7611	25.4645	23.7184	20.1571	23.2793	23.2216	23.1562	22.931	23.7222	25.1784	24.4748	23.7872
0.210824	-0.338178	1.00454	1.41281	2.84642	2.42661	TKPREEQYNSTFR	HexNAc(4)Hex(5)Fuc(1)NeuAc(1)	219	6	P01860	P01860 [219-231]	IGHG3	3715.54854	1xHexNAc(4)Hex(5)Fuc(1)NeuAc(1) [N9]	20.2401	23.2889	23.3642	19.397	21.4347	19.9234	20.2577	23.8399	23.6997	24.9517	20.6878	20.5172	19.9914	23.9709	20.9635	21.7355	19.7356	28.4346	20.6434	26.041	25.937	24.7592	25.9503	20.352	26.157	24.6881	20.1578	20.2445	19.7511	20.606	20.253	24.7301	26.464	26.9668	20.268
2.94143	1.64183	0.328494	0.352189	1.04408	0.685249	TKPREEQFNSTYR	HexNAc(3)Hex(3)Fuc(1)	169	43	P01861	P01861 [169-181]	IGHG4	2897.26811	1xHexNAc(3)Hex(3)Fuc(1) [N9]	22.097	24.013	24.9953	23.6965	22.4477	23.3121	24.4549	23.9215	23.8011	25.7352	24.8651	23.9883	19.8956	25.3473	23.4689	24.5561	25.2843	20.3317	20.5049	23.1013	23.1313	23.4428	23.9397	23.8573	25.2003	24.5135	20.519	19.7053	23.9716	20.7527	23.1602	22.875	20.8202	25.136	22.279
0.487172	-0.589259	0.912525	-0.919248	1.35098	-1.10052	TKPREEQFNSTYR	HexNAc(3)Hex(4)	169	8	P01861	P01861 [169-181]	IGHG4	2913.26302	1xHexNAc(3)Hex(4) [N9]	21.492	23.2037	25.5119	20.3538	19.945	19.7705	20.1886	20.1624	20.1284	19.9999	22.5392	21.3829	19.1403	24.6753	21.4568	20.122	19.8871	21.2043	21.1379	19.2224	19.8115	20.4701	20.6432	23.4695	24.0442	19.8221	19.9334	19.1585	19.9965	20.2587	27.2272	20.7746	19.7193	19.0626	19.5184
3.0968	1.39518	2.78138	1.14594	1.27571	0.564025	EEQFNSTYR	HexNAc(4)Hex(3)Fuc(1)	173	62	P01861	P01861 [173-181]	IGHG4	2618.05096	1xHexNAc(4)Hex(3)Fuc(1) [N5]	23.2597	24.5717	26.4022	23.7136	23.7396	24.0067	25.8535	24.8358	24.9421	27.2345	23.9763	25.0729	21.3113	25.8332	24.0077	23.8707	26.7089	25.9177	23.2036	24.3849	23.5727	23.7574	25.5193	24.7709	25.3897	25.5585	21.3646	24.8148	24.1983	23.8425	23.5307	24.1327	26.2745	25.5058	25.2727
1.3707	1.08025	2.87735	1.4238	3.64447	1.37966	EEQFNSTYR	HexNAc(4)Hex(4)Fuc(1)	173	47	P01861	P01861 [173-181]	IGHG4	2780.10379	1xHexNAc(4)Hex(4)Fuc(1) [N5]	20.2087	22.9256	26.0715	23.3808	20.7311	21.6291	24.4672	22.6893	24.2308	25.6644	24.085	21.8324	19.5194	24.522	22.9699	24.139	25.497	25.9232	21.7855	24.0744	23.0147	23.7653	24.6827	22.7611	25.4645	23.7184	20.2514	23.2793	23.2216	23.1562	22.931	23.7222	25.1784	24.4748	23.7872
0.368809	-0.310649	2.12912	1.3645	0.0220555	-0.0263746	TKPREEQFNSTYR	HexNAc(4)Hex(4)Fuc(1)NeuAc(1)	169	5	P01861	P01861 [169-181]	IGHG4	3553.49572	1xHexNAc(4)Hex(4)Fuc(1)NeuAc(1) [N9]	20.5105	19.2485	21.4488	20.0893	20.5077	19.8548	20.6394	21.1285	19.7593	19.9823	22.4921	22.1866	19.7625	20.6721	21.5995	21.6846	17.9718	22.8352	21.9462	22.5819	23.265	22.0563	24.9526	20.0391	24.9367	23.4826	21.3342	22.9148	20.9381	20.4656	20.2395	20.9935	25.7359	24.7814	19.9312
2.99239	1.55764	3.92203	1.45824	0.777937	0.453987	EEQFNSTYR	HexNAc(5)Hex(3)Fuc(1)	173	11	P01861	P01861 [173-181]	IGHG4	2821.13033	1xHexNAc(5)Hex(3)Fuc(1) [N5]	20.2355	23.218	24.5125	22.4808	22.2314	21.7546	23.4937	23.304	23.1782	24.846	22.2155	23.9636	17.8519	24.5318	22.3089	22.0453	23.4625	22.7401	22.7112	22.2797	22.2516	21.0109	23.4052	22.4362	23.3252	24.1183	20.9229	23.9583	21.4716	21.0185	20.6758	21.8817	23.5612	24.7231	23.5666
1.75015	-0.709989	1.96895	-0.807986	1.48415	-0.853862	GLTFQQNASSMCVPDQDTAIR	HexNAc(4)Hex(5)Fuc(1)	203	8	P01871	P01871 [203-223]	IGHM	4107.71497	1xCarbamidomethyl [C12];1xHexNAc(4)Hex(5)Fuc(1) [N7]	20.2011	21.8445	23.3103	23.0719	23.2445	22.9037	21.9703	23.7533	23.7057	23.2095	21.2596	23.7515	23.4806	22.1412	23.9784	23.0776	22.2124	24.2826	19.7284	22.8253	23.9641	22.6556	23.2392	20.4264	22.2511	20.7158	22.3777	22.7685	22.849	23.6705	23.1437	23.9277	23.4828	23.1671	22.4537
3.36079	-2.0655	2.59905	-1.67884	2.43451	-1.45184	GLTFQQNASSMCVPDQDTAIR	HexNAc(4)Hex(5)Fuc(1)NeuAc(1)	203	88	P01871	P01871 [203-223]	IGHM	4398.81039	1xCarbamidomethyl [C12];1xHexNAc(4)Hex(5)Fuc(1)NeuAc(1) [N7]	22.4579	21.8282	20.3767	23.8106	25.182	24.8959	21.2679	20.9382	25.2272	23.4825	20.1953	24.6321	24.1979	24.3686	25.001	20.7453	19.6575	26.5818	26.3544	24.8361	25.3378	20.6698	24.5363	20.6312	20.415	22.8975	22.6469	21.9147	22.3426	22.6535	24.9603	23.2688	25.6365	22.7844	22.7461
2.52016	-1.65338	2.03602	-1.60523	1.35195	-0.899664	GLTFQQNASSMCVPDQDTAIR	HexNAc(4)Hex(5)Fuc(3)	203	54	P01871	P01871 [203-223]	IGHM	4399.83079	1xCarbamidomethyl [C12];1xHexNAc(4)Hex(5)Fuc(3) [N7]	23.0124	23.4915	23.2908	22.3633	25.182	24.5309	20.3827	20.9134	25.2272	22.1461	19.8256	24.6321	22.6519	24.7177	25.001	22.7662	19.5748	26.5818	26.3544	24.8361	24.3083	20.2377	24.8495	19.9545	22.416	20.4577	20.732	22.8953	20.2728	23.1838	23.9113	19.54	25.6365	23.778	19.7199
0.158628	-0.156401	1.26634	-0.720003	1.5098	-0.856388	GLTFQQNASSMCVPDQDTAIR	HexNAc(5)Hex(4)Fuc(1)NeuAc(1)	203	10	P01871	P01871 [203-223]	IGHM	4439.83694	1xCarbamidomethyl [C12];1xHexNAc(5)Hex(4)Fuc(1)NeuAc(1) [N7]	23.373	22.2943	21.8938	19.0402	21.8782	20.0959	22.4393	22.4268	22.9912	20.2432	20.1036	20.7078	20.2839	23.0013	20.8248	21.6087	20.801	20.913	22.2615	19.927	19.3881	19.5776	20.5073	20.3277	20.0705	20.2479	20.501	23.1343	21.4247	22.3813	19.8395	21.0262	19.962	19.6526	20.7403
1.4071	0.878527	0.419647	0.349105	0.514467	-0.399327	GLTFQQNASSMCVPDQDTAIR	HexNAc(5)Hex(5)Fuc(1)NeuAc(2)	203	17	P01871	P01871 [203-223]	IGHM	4892.98518	1xCarbamidomethyl [C12];1xHexNAc(5)Hex(5)Fuc(1)NeuAc(2) [N7]	22.7475	20.2744	21.5952	21.4281	23.8433	19.7174	20.8591	20.7544	23.4477	22.1758	20.449	23.5694	22.2461	22.4712	23.8267	22.134	20.6067	22.9881	22.9136	22.0284	23.4717	21.4508	21.1803	19.6425	19.2914	22.3858	20.4122	19.9595	20.1931	20.8187	20.8343	20.2149	23.2101	20.5606	21.9552
1.67936	-0.839663	0.371366	-0.274	1.82239	-0.907989	QNGEAVKTHTNISESHPNATFSAVGEASICEDDWNSGER	HexNAc(2)Hex(8)	262	2	P01871	P01871 [262-300]	IGHM	7001.83237	1xCarbamidomethyl [C30];1xHexNAc(2)Hex(8) [N11]	20.409	19.9858	20.6714	21.4673	21.4948	18.6047	20.3154	20.2858	20.2939	21.7371	20.7164	20.9779	19.6989	20.0812	21.2504	21.6387	21.3544	21.3721	23.84	21.8462	22.5069	20.7008	19.9855	19.4244	20.7708	21.608	20.7257	20.773	22.2432	20.6091	21.2595	20.1722	21.4494	21.0099	20.9025
0.647534	-0.48078	1.4607	-0.817064	1.20524	-0.692081	THTNISESHPNATFSAVGEASICEDDWNSGER	HexNAc(9)Hex(4)	269	9	P01871	P01871 [269-300]	IGHM	6708.71007	1xCarbamidomethyl [C23];1xHexNAc(9)Hex(4) [N4]	22.2774	20.2654	22.9707	20.3846	21.7933	19.7333	20.0726	20.8552	21.585	22.3797	20.5304	23.0699	21.2825	21.2165	22.2175	22.2126	21.5684	23.0887	20.1738	21.2901	22.7458	21.7473	21.4636	19.152	19.764	21.594	21.0845	21.1354	21.4912	22.3486	19.7336	20.9506	19.8683	21.184	20.3085
0.447574	-0.337802	0.0712171	-0.077492	2.00118	-0.963538	THTNISESHPNATFSAVGEASICEDDWNSGER	HexNAc(9)Hex(4)Fuc(1)	269	33	P01871	P01871 [269-300]	IGHM	6708.71007	1xCarbamidomethyl [C23];1xHexNAc(9)Hex(4)Fuc(1) [N4]	22.2774	19.1969	22.9707	21.4419	21.7933	21.104	21.6692	21.5224	21.585	22.3797	21.3803	23.8548	21.2825	22.7271	22.2175	21.3925	22.3202	23.0887	23.9987	23.1387	23.2506	21.7473	22.4263	20.2073	20.7328	22.6193	20.6011	22.6091	22.4825	23.092	22.9511	19.0359	21.4363	21.184	19.6064
0.331163	-0.304058	0.578146	-0.583438	1.71291	-1.08189	STGKPTLYNVSLVMSDTAGTCY	HexNAc(2)Hex(8)	431	101	P01871	P01871 [431-452]	IGHM	4067.68636	1xCarbamidomethyl [C21];1xHexNAc(2)Hex(8) [N9]	23.9388	21.3372	23.4757	23.3488	24.303	22.202	22.7228	23.5853	23.7278	23.0592	20.8717	24.2273	23.2497	23.1266	24.1207	25.1524	21.9943	24.2261	26.733	24.3119	24.4168	20.0976	22.2184	20.5296	22.9552	22.3994	19.9898	23.3007	22.2837	22.7012	25.0655	19.6954	24.6293	22.2058	21.1958
0.0609395	0.0741453	0.29655	0.324284	1.36313	0.865418	STGKPTLYNVSLVMSDTAGTCY	HexNAc(6)Hex(3)	431	92	P01871	P01871 [431-452]	IGHM	4069.73973	1xCarbamidomethyl [C21];1xHexNAc(6)Hex(3) [N9]	20.4616	20.104	23.4757	20.8124	20.0996	22.202	22.7228	21.5168	20.5133	20.1476	20.7141	21.0712	23.2497	23.1266	19.7374	23.3564	21.9943	20.1774	20.2087	20.0715	24.8852	22.262	22.2184	20.3046	22.9552	22.3994	21.3986	20.2959	22.2837	23.8754	19.9321	22.7481	19.8075	22.2058	23.4722
0.552917	-0.505792	0.535436	-0.366375	1.50494	-0.771131	YKNNSDISSTR	HexNAc(4)Hex(5)Fuc(1)NeuAc(1)	44	49	P01871	P01871 [44-54]	IGHM	3344.3528	1xHexNAc(4)Hex(5)Fuc(1)NeuAc(1) [N3]	22.1846	22.4127	22.1629	22.9713	22.2241	23.0552	21.8432	23.4937	23.9557	23.0869	23.2986	23.5503	18.1115	23.8319	24.0777	24.8336	19.3431	22.2932	25.4918	23.0743	23.712	22.1469	22.4992	22.3695	23.4687	22.8811	21.696	21.8031	22.4824	23.6985	20.3405	22.9676	23.0263	23.0097	21.934
2.32863	-0.66623	2.78994	-1.0642	0.517517	-0.196918	ICDLLVANNHFAHFFAPQNLTNMNK	HexNAc(4)Hex(5)Fuc(2)	267	40	P19827	P19827 [267-291]	ITIH1	4844.12104	1xCarbamidomethyl [C2];1xHexNAc(4)Hex(5)Fuc(2) [N19]	23.247	23.4843	24.6281	21.8601	23.1116	22.6762	23.3525	23.6993	22.9489	22.5192	23.4403	23.2326	22.8564	22.1367	23.2602	24.82	24.2571	24.0849	20.651	22.3931	23.4726	24.3575	23.3569	21.9926	22.5942	19.5231	23.6278	22.989	24.1367	24.6182	23.0686	24.0848	22.1729	22.9506	22.7527
2.03444	-0.761377	2.21739	-0.940766	0.11079	0.0570582	ICDLLVANNHFAHFFAPQNLTNMNK	HexNAc(4)Hex(5)Fuc(2)NeuAc(1)	267	188	P19827	P19827 [267-291]	ITIH1	5135.21646	1xCarbamidomethyl [C2];1xHexNAc(4)Hex(5)Fuc(2)NeuAc(1) [N19]	25.2971	25.8154	24.3904	24.33	25.8262	24.5682	25.7136	26.0826	25.0138	24.8347	23.736	25.4572	25.5947	24.5879	25.4284	24.371	22.4194	25.974	23.2442	25.5372	26.1557	26.2629	26.1402	23.6308	24.8612	22.1618	25.5114	25.1615	23.9597	24.3592	22.1292	25.9727	24.035	25.2532	24.7228
1.88113	-0.884847	2.32492	-0.867905	1.8241	-0.628364	ICDLLVANNHFAHFFAPQNLTNMNK	HexNAc(4)Hex(5)Fuc(3)NeuAc(1)	267	19	P19827	P19827 [267-291]	ITIH1	5281.27436	1xCarbamidomethyl [C2];1xHexNAc(4)Hex(5)Fuc(3)NeuAc(1) [N19]	20.566	22.8153	20.897	21.0448	22.5899	19.1961	22.399	21.9591	21.7721	19.8082	19.6962	20.9175	22.5503	19.0757	20.0758	21.4447	19.5939	22.1153	20.6363	21.0782	22.1447	23.6629	19.4817	19.8868	21.0138	19.8757	20.9912	20.833	19.83	20.0496	20.0574	21.3793	20.8632	20.324	21.3515
1.94915	-0.867695	4.03247	-1.36962	0.335049	-0.133755	ICDLLVANNHFAHFFAPQNLTNMNK	HexNAc(4)Hex(5)NeuAc(1)	267	86	P19827	P19827 [267-291]	ITIH1	4843.10064	1xCarbamidomethyl [C2];1xHexNAc(4)Hex(5)NeuAc(1) [N19]	23.247	23.4843	24.6281	21.8601	23.1116	22.6762	23.3525	23.6993	22.9489	22.5192	23.4403	23.2326	18.7335	22.1367	23.2602	24.82	23.5122	23.2586	20.3463	22.3931	23.4726	23.0308	23.3569	20.1931	22.5942	20.2583	23.6278	21.8473	24.1367	24.3483	23.0686	24.0848	22.1729	22.9506	22.7527
2.13125	-0.881765	1.95002	-0.870947	0.295333	0.152299	ICDLLVANNHFAHFFAPQNLTNMNK	HexNAc(4)Hex(5)NeuAc(2)	267	41	P19827	P19827 [267-291]	ITIH1	5134.19605	1xCarbamidomethyl [C2];1xHexNAc(4)Hex(5)NeuAc(2) [N19]	25.0488	25.8154	24.0633	24.121	25.7543	24.2671	25.7136	25.6591	24.7386	24.3043	22.6459	25.1387	25.2613	24.1436	25.1006	23.1726	22.4194	25.974	23.2442	25.1224	26.1557	25.8502	26.1402	23.278	24.8612	22.1618	25.1818	25.1615	23.6597	24.1639	22.1292	25.9727	23.8139	25.0115	24.4451
3.32177	-0.983049	5.27015	-1.48841	1.34197	-0.376822	GAFISNFSMTVDGK	HexNAc(4)Hex(5)NeuAc(2)	113	110	P19823	P19823 [113-126]	ITIH2	3678.47668	1xHexNAc(4)Hex(5)NeuAc(2) [N6]	23.7883	24.2999	23.4401	22.6914	24.1162	21.6811	24.1936	22.9074	22.0126	22.182	22.7212	23.9391	24.0397	22.5148	24.5517	23.1741	22.2953	23.2858	20.6573	22.5569	23.2072	23.1227	23.9276	21.7793	23.7313	20.4536	23.2926	22.9699	22.6486	23.9377	23.5823	23.6317	21.8343	23.632	22.966
4.43646	-1.60976	5.93139	-1.88848	3.35021	-0.925811	LPTQNITFQTESSVAEQEAEFQSPK	HexNAc(4)Hex(5)Fuc(2)NeuAc(1)	513	34	Q14624	Q14624 [513-537]	ITIH4	5015.1455	1xHexNAc(4)Hex(5)Fuc(2)NeuAc(1) [N5]	22.9014	22.1344	21.6016	21.66	22.5738	21.8503	22.5891	19.7063	20.3778	21.6605	20.0434	22.7589	22.249	23.3853	22.8793	20.9236	18.614	20.6082	23.1526	19.7927	22.2311	22.1648	22.485	22.9313	22.9613	19.8497	20.0835	20.6928	23.0287	21.2149	19.7207	22.4451	19.2189	22.2396	21.057
4.91355	-1.86571	6.26989	-1.83377	3.91955	-1.45784	LPTQNITFQTESSVAEQEAEFQSPK	HexNAc(4)Hex(5)NeuAc(2)	513	14	Q14624	Q14624 [513-537]	ITIH4	5014.1251	1xHexNAc(4)Hex(5)NeuAc(2) [N5]	22.9014	22.1344	20.0436	19.0636	22.5738	19.6546	21.6105	19.6216	20.4533	20.4871	21.2694	22.7589	22.249	22.0747	22.8793	21.4639	19.526	21.4664	23.1526	19.8285	20.1664	22.1648	20.1422	22.0883	22.9613	21.1323	20.0685	20.6308	23.0287	21.165	20.9642	21.0887	20.2038	22.2396	20.1312
0.689921	-0.636654	0.333539	-0.377969	3.35575	-1.57118	IIVPLNNRENISDPTSPLR	HexNAc(4)Hex(5)Fuc(1)NeuAc(1)	62	45	P01591	P01591 [62-80]	JCHAIN	4207.91207	1xHexNAc(4)Hex(5)Fuc(1)NeuAc(1) [N10]	21.0109	20.6669	24.2989	22.1665	23.1845	23.0546	19.6197	22.2004	22.1565	20.6864	23.673	20.8611	20.4192	22.6084	23.296	20.5745	19.2178	23.9829	25.4958	20.5998	20.5222	21.2461	20.527	22.3141	20.0879	22.5944	20.3505	19.2725	22.9948	24.2153	24.251	20.6015	23.7559	20.656	19.9711
2.84936	1.42289	2.55966	1.4179	0.981253	0.568894	IIVPLNNRENISDPTSPLR	HexNAc(4)Hex(5)Fuc(1)NeuAc(2)	62	6	P01591	P01591 [62-80]	JCHAIN	4499.00749	1xHexNAc(4)Hex(5)Fuc(1)NeuAc(2) [N10]	21.9196	20.3222	22.2671	23.7911	23.3688	24.7328	21.29	23.2581	22.7557	23.5431	22.0623	23.7654	22.6395	24.1912	23.2683	20.7923	19.5064	24.6808	24.8962	22.381	22.6315	19.6067	22.3619	24.2719	22.0321	23.4374	22.3419	22.8523	21.8732	20.1671	20.3806	19.2108	24.5113	23.2134	21.0117
0.820375	-0.731894	0.0345451	-0.0392584	1.38274	-1.04131	IIVPLNNRENISDPTSPLR	HexNAc(4)Hex(5)Fuc(2)	62	50	P01591	P01591 [62-80]	JCHAIN	4062.87457	1xHexNAc(4)Hex(5)Fuc(2) [N10]	22.054	19.8491	24.8013	23.1517	23.3363	23.3291	22.9647	24.3227	23.5975	22.8179	19.7958	20.1636	23.0589	24.5306	21.4152	20.5492	20.3948	23.565	25.5799	23.1088	22.4332	24.3606	21.6437	23.2759	21.6234	22.7284	23.3186	23.5551	23.6238	23.9714	23.632	23.4614	24.0832	23.306	20.1497
1.07091	0.720874	1.50914	0.978887	0.369574	0.289173	IIVPLNNRENISDPTSPLR	HexNAc(4)Hex(5)Fuc(3)NeuAc(1)	62	29	P01591	P01591 [62-80]	JCHAIN	4500.02789	1xHexNAc(4)Hex(5)Fuc(3)NeuAc(1) [N10]	21.9196	22.3215	22.2671	23.7911	23.3688	24.7328	21.9503	23.2581	22.7557	23.5431	23.3156	23.7654	22.6395	24.1912	23.2683	20.7144	19.7905	26.7848	24.8962	23.1828	22.6315	22.7973	22.3619	24.2719	22.0321	23.4374	22.3419	22.8523	22.766	22.032	21.8401	19.5087	24.5113	23.2134	20.5782
1.51525	0.874519	0.214078	0.181909	0.0771133	0.0834472	SADSRNGLNSTEGEAR	HexNAc(5)Hex(5)Fuc(1)NeuAc(1)	145	5	Q9Y597	Q9Y597 [145-160]	KCTD3	3926.57734	1xHexNAc(5)Hex(5)Fuc(1)NeuAc(1) [N9]	20.1914	20.5401	23.165	22.2817	20.7563	23.2222	22.9199	23.5105	21.1481	24.743	22.4344	20.6672	21.2003	23.0427	22.523	20.6293	22.1631	20.9885	23.3048	22.3051	19.709	20.8817	20.5086	19.9101	22.4522	19.2381	21.7469	21.0381	21.4536	22.4035	22.2777	21.3568	19.5412	22.3573	21.5426
2.04305	-1.22549	1.47753	-0.934141	0.845297	-0.661397	HGIQYFNNNTQHSSLFMLNEVK	HexNAc(4)Hex(5)NeuAc(1)	162	29	P01042	P01042 [162-183]	KNG1	4534.93356	1xHexNAc(4)Hex(5)NeuAc(1) [N8]	20.3168	20.7616	22.7719	19.5173	20.0541	20.0125	20.0717	22.6759	20.6999	20.0236	20.6549	22.2817	22.1795	20.768	19.921	22.27	19.0056	20.8939	19.5439	19.5396	21.1501	22.8977	22.0306	20.1052	20.2403	20.0021	21.3291	21.2759	23.082	23.7816	20.1064	21.8819	20.3561	22.7492	19.7043
2.60283	-1.36057	1.65258	-0.971195	0.540128	-0.464157	HGIQYFNNNTQHSSLFMLNEVK	HexNAc(5)Hex(6)NeuAc(3)	162	32	P01042	P01042 [162-183]	KNG1	5482.25658	1xHexNAc(5)Hex(6)NeuAc(3) [N8]	20.4036	19.5971	21.3241	19.6622	20.616	20.5558	20.2253	20.308	20.9922	20.953	19.1918	20.5258	19.0634	20.2901	20.5947	20.3677	20.806	22.3751	20.9003	20.6477	22.6616	22.206	20.3845	20.3949	19.0755	19.5194	20.0239	20.2796	20.2246	20.6202	20.0944	20.6623	20.6149	19.9823	21.7703
1.45422	0.784422	1.18414	0.599237	0.804071	0.466114	LNAENNATFYFK	HexNAc(4)Hex(5)NeuAc(2)	289	37	P01042	P01042 [289-300]	KNG1	3636.46275	1xHexNAc(4)Hex(5)NeuAc(2) [N6]	22.7099	23.0487	20.8855	20.0193	23.3753	21.696	21.95	23.7166	22.5949	20.1071	20.8489	19.9236	22.6853	19.5262	20.3577	21.2186	20.5855	22.8936	21.0412	22.6544	19.6084	21.9469	22.6811	20.4044	20.457	19.1645	22.9084	21.1615	20.8657	20.1426	20.8533	22.0257	20.8247	21.5782	19.8705
2.77896	-1.96193	3.40503	-1.95006	1.64717	-1.29517	VASVININPNTTHSTGSCRSHTALLR	HexNAc(4)Hex(5)NeuAc(1)	248	2	P13473	P13473 [248-273]	LAMP2	4720.11471	1xCarbamidomethyl [C18];1xHexNAc(4)Hex(5)NeuAc(1) [N10]	20.1102	21.8357	20.9418	19.3776	19.6698	20.545	20.7864	24.3773	23.41	19.2025	20.3902	21.7641	18.6091	20.8064	21.011	21.3771	19.8949	20.1992	20.8038	20.4511	20.4533	21.1055	20.6168	20.4192	20.4579	20.9904	20.6778	20.761	24.8416	22.024	21.541	18.5918	19.8225	19.5731	21.2052
1.83486	1.12153	0.781633	0.65946	0.185586	0.183204	KLPPGLLANFTLLR	HexNAc(4)Hex(5)NeuAc(2)	178	7	P02750	P02750 [178-191]	LRG1	3757.7298	1xHexNAc(4)Hex(5)NeuAc(2) [N9]	23.7113	23.0421	20.7581	23.7295	22.6707	23.9175	21.952	22.8304	23.3293	23.8237	22.5303	24.4416	18.9925	20.0276	22.3975	21.7756	22.2938	25.0279	20.5937	21.0843	20.7169	23.8178	19.2208	23.0773	23.8	21.4685	20.8626	20.0764	24.7479	19.2857	20.6711	21.8259	24.0462	23.1902	23.1577
0.211614	-0.292752	3.91348	-1.8302	1.30375	-0.940392	MLTVHNASVNLSVIGLK	HexNAc(4)Hex(5)Fuc(2)NeuAc(1)	121	9	Q5S007	Q5S007 [121-137]	LRRK2	4001.80271	1xHexNAc(4)Hex(5)Fuc(2)NeuAc(1) [N6]	23.3049	21.7261	21.2395	21.5896	20.6542	20.3647	22.4357	20.7286	22.6351	22.1004	24.9227	21.1598	23.0617	20.8507	23.0898	26.8675	25.4533	19.9792	21.397	19.9643	21.8408	20.7589	22.2947	22.8519	20.0467	20.5131	21.9874	18.8939	20.7462	21.7257	20.8037	20.3993	21.5721	19.3997	22.2566
2.22064	-1.11084	2.42126	-1.26524	0.00117977	0.000712872	ALHALNVTWR	HexNAc(4)Hex(5)NeuAc(2)	331	4	Q9Y2E5	Q9Y2E5 [331-340]	MAN2B2	3385.43099	1xHexNAc(4)Hex(5)NeuAc(2) [N6]	23.009	23.354	23.6178	22.8087	20.8525	22.8946	23.0672	22.9996	22.6648	23.4642	19.3884	23.5209	24.4289	22.5894	24.0537	22.8795	19.1365	22.6809	20.9652	23.3061	23.9054	23.2646	23.646	19.0468	21.9372	20.8064	23.7248	23.7539	19.837	23.3207	22.4898	24.3003	19.8118	23.5429	22.702
2.54083	-1.90218	2.85081	-1.75564	1.53206	-1.25494	FEAHFELVHYAGVVPYNISGWLEK	HexNAc(4)Hex(5)NeuAc(1)	585	7	Q9Y2K3	Q9Y2K3 [585-608]	MYH15	4719.08054	1xHexNAc(4)Hex(5)NeuAc(1) [N17]	20.4743	21.8357	19.9903	19.1101	20.3133	20.1936	20.7994	24.3773	23.41	20.4295	19.2139	20.1455	17.5426	20.3263	21.1209	20.9321	20.0491	19.9178	20.7444	19.991	20.294	20.5557	21.0322	19.7007	19.6017	19.9162	20.469	20.1596	24.8416	22.024	21.5569	20.6046	20.0251	20.705	20.0819
18.8991	-4.70197	21.1262	-4.54893	2.29057	-1.30253	YNVSQLEEWLR	HexNAc(5)Hex(5)NeuAc(2)	1721	2	Q9Y4I1	Q9Y4I1 [1721-1731]	MYO5A	3844.56867	1xHexNAc(5)Hex(5)NeuAc(2) [N2]	20.6716	21.2263	19.7169	19.2761	19.092	19.8619	19.7869	20.9815	20.7751	20.1003	20.3797	21.2692	18.4794	20.6476	20.5652	20.6538	21.5662	19.8402	21.1024	19.1504	20.7056	21.7877	20.7116	19.8885	20.0925	19.7764	19.3425	20.2313	21.9332	19.5241	20.5972	21.1517	19.8254	20.6537	20.0688
5.26222	-1.55964	2.58555	-1.07332	0.795087	-0.409127	HWTNFVITENANDAIGILNNSASFNKMSIEYK	HexNAc(4)Hex(5)NeuAc(1)	336	15	O15226	O15226 [336-367]	NKRF	5555.44633	1xHexNAc(4)Hex(5)NeuAc(1) [N19]	23.2405	23.0966	23.9533	22.7172	20.4187	23.003	23.5289	23.5831	23.6258	22.9168	22.7671	23.099	22.5228	22.2841	23.4383	23.8651	22.0219	21.9674	22.1535	24.8961	24.3124	22.9761	23.6788	23.4361	22.7245	22.293	23.1381	23.0926	21.9986	25.2272	25.5919	23.9827	21.6225	23.7957	23.2833
0.871595	-0.447068	1.96455	-1.00765	0.561949	-0.207763	ICIFVNHSTAPYSVK	HexNAc(4)Hex(5)NeuAc(2)	192	4	Q9GZY0	Q9GZY0 [192-206]	NXF2	3940.65604	1xCarbamidomethyl [C2];1xHexNAc(4)Hex(5)NeuAc(2) [N6]	27.8204	28.1966	26.9263	27.6364	28.306	27.4413	27.5919	27.5941	27.4037	27.4769	25.302	28.2283	27.9646	26.4711	27.6742	25.6281	25.1533	28.1977	25.6213	27.148	27.6507	27.0924	27.7693	27.1528	27.1422	24.5089	27.045	26.9495	26.6681	26.4638	26.3653	27.6619	26.7218	27.1567	27.6162
0.39619	-0.369151	2.98182	-1.35292	2.05049	-1.02558	ICIFVNHSTAPYSVK	HexNAc(4)Hex(6)Fuc(1)NeuAc(1)	192	6	Q9GZY0	Q9GZY0 [192-206]	NXF2	3957.67136	1xCarbamidomethyl [C2];1xHexNAc(4)Hex(6)Fuc(1)NeuAc(1) [N6]	22.9071	23.4995	20.6313	22.6898	23.2244	21.566	21.9903	20.2711	19.3723	21.0301	20.0984	23.6358	23.0608	20.767	22.7426	20.2174	20.7377	19.9519	20.9942	19.624	20.0162	22.2006	21.3992	19.6475	22.08	19.4053	18.8221	19.9664	20.7179	19.4635	20.6403	22.8269	20.1046	22.1493	22.3579
1.74785	-1.46926	2.22259	-1.61124	1.77197	-1.46888	SVQEIQATFFYFTPNKTEDTIFLR	HexNAc(4)Hex(5)Fuc(3)NeuAc(2)	58	3	P02763	P02763 [58-81]	ORM1	5538.4025	1xHexNAc(4)Hex(5)Fuc(3)NeuAc(2) [N15]	20.2976	20.1305	22.207	20.3161	20.9447	19.8723	20.4583	19.4575	21.2262	20.715	20.5422	20.9401	20.4705	21.2893	19.4375	25.4549	23.7551	24.6405	20.7637	20.2107	20.9265	20.454	19.8947	19.6941	19.9655	20.7221	21.1362	20.9084	25.6344	21.462	20.0826	20.7211	19.8121	20.9693	20.8692
1.20025	-0.68292	1.99744	-0.890702	1.83087	-0.953197	SVQEIQATFFYFTPNKTEDTIFLR	HexNAc(5)Hex(6)	58	11	P02763	P02763 [58-81]	ORM1	4883.17014	1xHexNAc(5)Hex(6) [N15]	20.7056	19.6589	22.4635	21.6429	20.5286	21.7572	20.789	21.216	18.915	20.798	22.279	21.8464	21.3381	20.8375	19.9687	22.4053	22.0405	22.0868	20.4757	20.6435	19.294	20.8615	20.7465	21.3714	22.2255	19.9672	20.2753	21.1922	22.1986	21.7796	21.4617	19.4082	18.8252	21.5559	20.7919
1.70576	0.853501	1.22593	-0.616606	0.401777	0.270321	QDQCIYNTTYLNVQR	HexNAc(5)Hex(5)Fuc(1)NeuAc(2)	87	3	P02763	P02763 [87-101]	ORM1	4469.80641	1xCarbamidomethyl [C4];1xHexNAc(5)Hex(5)Fuc(1)NeuAc(2) [N7]	22.9243	20.988	22.715	21.7342	22.3626	22.6503	22.3896	22.1181	20.2063	22.0202	20.8298	23.3317	23.0553	22.3583	22.6821	21.226	19.0614	20.9635	20.4029	19.5775	20.4266	20.4276	22.3047	20.2591	18.4104	20.2165	20.024	19.9636	20.3427	20.1301	20.5512	20.5693	19.0579	22.0585	19.8994
1.29124	-0.85697	1.13099	-0.763758	1.98475	-1.20051	LEPVHLQLQCMSQEQLAQVAANATK	HexNAc(4)Hex(5)Fuc(4)	346	23	Q96PD5	Q96PD5 [346-370]	PGLYRP2	5014.2311	1xCarbamidomethyl [C10];1xHexNAc(4)Hex(5)Fuc(4) [N22]	23.7022	20.8905	22.0253	19.872	20.7449	21.5947	19.4597	21.2129	22.3153	21.5914	19.4353	21.617	21.7095	23.7867	20.9511	20.7019	19.3702	19.881	22.7862	23.9233	20.5006	20.2657	20.1201	21.4183	22.5057	20.5387	20.0683	23.3368	21.2415	19.789	20.9408	20.0012	22.5872	21.2597	20.1846
3.64662	-2.4011	3.78829	-2.26286	4.67204	-2.64408	LEPVHLQLQCMSQEQLAQVAANATK	HexNAc(4)Hex(5)NeuAc(2)	346	9	Q96PD5	Q96PD5 [346-370]	PGLYRP2	5012.1903	1xCarbamidomethyl [C10];1xHexNAc(4)Hex(5)NeuAc(2) [N22]	23.7022	19.5586	22.0253	19.6523	21.5571	19.9521	20.4998	19.8226	22.3153	21.5914	21.2763	21.617	21.7095	23.7867	20.9001	21.5281	19.0725	20.6944	22.7862	23.9233	19.2721	21.1374	20.4247	21.4183	22.5057	21.6387	19.841	23.3368	21.2415	20.3562	20.9408	19.8819	22.5872	20.1156	20.7922
0.338202	-0.459702	1.38278	-1.28644	4.87788	-2.59853	AEAENTSEVSTVLKLDNTVVGQTSWK	HexNAc(4)Hex(5)Fuc(2)NeuAc(1)	383	3	Q16512	Q16512 [383-408]	PKN1	5012.20335	1xHexNAc(4)Hex(5)Fuc(2)NeuAc(1) [N5]	21.7939	24.4673	21.096	24.0417	24.146	23.991	23.7247	24.6091	24.2504	23.7053	21.2454	25.0042	24.2299	21.0955	24.0645	20.1651	20.2805	22.9942	20.4995	20.1475	24.4205	22.468	21.8626	19.0324	20.422	19.7834	23.3203	23.8188	24.4874	19.4981	20.7336	24.2221	23.7229	20.4323	22.3376
0.252916	-0.315104	1.13142	-0.914262	5.3804	-2.19018	AEAENTSEVSTVLKLDNTVVGQTSWK	HexNAc(4)Hex(5)NeuAc(2)	383	2	Q16512	Q16512 [383-408]	PKN1	5011.18295	1xHexNAc(4)Hex(5)NeuAc(2) [N5]	21.7939	24.4673	21.1109	24.0417	24.146	23.991	23.7247	24.6091	24.2504	23.7053	18.8134	25.0042	24.2299	20.659	24.0645	20.3223	20.2547	22.9942	20.0252	21.3966	24.4205	22.468	21.8626	19.2533	19.8119	20.5619	23.3203	23.8188	24.4874	19.5134	20.9489	24.2221	23.7229	20.4539	22.3376
2.64851	-0.865012	1.60514	-0.610171	1.82927	-0.637817	GNVAVTVSGHTCQHWSAQTPHTHNRTPENFPCK	HexNAc(4)Hex(5)Fuc(2)NeuAc(1)	285	9	P00747	P00747 [285-317]	PLG	5961.5231	2xCarbamidomethyl [C12;C32];1xHexNAc(4)Hex(5)Fuc(2)NeuAc(1) [N24]	21.1516	18.9737	20.2051	20.8549	20.9253	20.7157	20.7536	19.9812	20.6923	20.3219	21.4038	19.4202	19.8725	20.8292	20.2755	19.8306	20.5151	22.0856	20.4958	20.2941	19.6358	21.1744	19.8463	20.953	20.0366	19.929	20.5124	20.6296	19.8324	20.1286	22.5008	20.512	21.4238	20.7637	20.1458
1.173	-0.71286	1.54726	-0.913168	0.0786812	-0.0738479	VNSTYGNSSRNIVNQNVR	HexNAc(4)Hex(5)NeuAc(2)	381	2	Q7Z5Q5	Q7Z5Q5 [381-398]	POLN	4226.78358	1xHexNAc(4)Hex(5)NeuAc(2) [N7]	23.7224	23.8175	23.069	23.4291	23.3047	23.8361	21.8261	24.0556	23.2014	23.5036	20.5688	24.127	24.5557	23.7098	23.7566	21.0959	20.2234	23.9864	21.1781	23.2545	24.1707	24.8123	23.1114	21.9823	23.4416	19.7386	23.5092	23.3898	21.1039	22.7537	20.0159	24.0536	20.3592	23.9221	23.1617
2.31836	-1.0091	2.43189	-1.13649	0.00117977	0.000712872	HANWTLTPLK	HexNAc(4)Hex(5)NeuAc(2)	251	68	P27169	P27169 [251-260]	PON1	3385.41976	1xHexNAc(4)Hex(5)NeuAc(2) [N3]	23.009	23.354	23.6178	22.8087	20.8445	22.8946	23.0672	22.9996	22.6648	23.4642	20.3414	23.5209	24.4289	22.5894	24.0537	22.8795	19.921	22.6809	21.0873	23.3061	23.9054	23.2646	23.646	20.2267	21.9372	20.3822	23.7248	23.7539	20.0927	23.3207	22.4898	24.3003	20.536	23.5429	22.702
2.70949	2.19231	2.61404	1.95392	1.74854	1.43499	AVANQTSATFLRVVGSELIQKYLGDGPK	HexNAc(5)Hex(4)NeuAc(1)	238	3	P62191	P62191 [238-265]	PSMC1	4917.30322	1xHexNAc(5)Hex(4)NeuAc(1) [N4]	28.0924	27.5465	27.1676	28.5761	27.6251	28.0763	27.73	28.1341	27.548	28.0069	27.4794	28.0943	27.4904	28.0113	26.5006	26.4951	26.8649	26.4444	27.2793	26.6476	26.1738	27.0039	26.4507	28.6136	28.1442	28.8806	26.699	27.3918	26.738	26.6114	28.0166	27.3592	27.9854	26.9222	27.806
2.35023	-1.06292	2.48357	-1.16616	0.00405168	-0.00250102	FEITLSNKTK	HexNAc(4)Hex(5)NeuAc(2)	654	18	P20936	P20936 [654-663]	RASA1	3385.42966	1xHexNAc(4)Hex(5)NeuAc(2) [N7]	23.009	23.354	23.6178	22.8087	20.5868	22.8946	23.0672	22.9996	22.6648	23.4642	20.278	23.5209	24.4289	22.5894	24.0537	22.8795	19.6574	22.6809	21.3357	23.3061	23.9054	23.2646	23.646	20.8639	21.9372	20.2622	23.7248	23.7539	20.1546	23.3207	22.4898	24.3003	20.2296	23.5429	22.702
1.46561	-0.719678	0.425859	-0.328309	0.5205	0.416486	PEDPLSVLESLNR	HexNAc(4)Hex(5)NeuAc(1)	233	4	Q9H0K4	Q9H0K4 [233-245]	RSPH6A	3382.44122	1xHexNAc(4)Hex(5)NeuAc(1) [N12]	19.0273	20.8063	21.5031	19.779	20.3541	20.6446	20.6192	20.5597	20.7184	21.4902	20.3272	21.7299	19.4338	19.7484	21.1788	20.4542	20.4712	22.8289	21.2755	19.7613	21.718	22.1927	18.8441	19.3815	20.7562	20.4175	21.0162	20.3487	20.3107	19.7424	22.8947	19.8815	20.9661	22.8111	20.038
0.830181	1.16424	1.29269	-0.97335	1.80189	-1.17372	ADTHDEILEGLNFNLTEIPEAQIHEGFQELLR	HexNAc(4)Hex(5)Fuc(4)	94	14	P01009	P01009 [94-125]	SERPINA1	5898.63709	1xHexNAc(4)Hex(5)Fuc(4) [N14]	19.5947	26.0989	25.4066	20.2805	19.1858	19.8179	22.2561	23.0744	20.3859	25.7123	20.3967	26.0449	20.1519	19.9238	25.4978	25.7053	23.3323	20.6655	20.4839	19.3942	19.9456	22.1082	20.3684	20.5957	18.7257	20.7935	20.0762	20.3544	20.3875	20.7524	20.4073	20.4707	19.5091	20.6875	19.1041
1.56776	-1.96656	0.807226	-1.26629	1.39222	-1.71785	ADTHDEILEGLNFNLTEIPEAQIHEGFQELLR	HexNAc(5)Hex(6)NeuAc(3)	94	67	P01009	P01009 [94-125]	SERPINA1	6552.8239	1xHexNAc(5)Hex(6)NeuAc(3) [N14]	20.0006	21.1158	20.1907	18.0627	20.2109	25.6025	24.1798	25.7221	20.1416	20.6855	19.5078	21.7119	20.0904	20.7718	20.0044	21.0522	20.5082	27.0451	20.3429	20.3497	26.7507	19.5532	20.021	20.5323	25.6856	19.5105	20.5612	19.0818	24.6283	20.1529	20.8772	20.6902	20.0095	20.3518	25.5995
9.83619	-3.2638	9.52883	-3.21141	15.7061	-3.72601	KLSSWVLLMKYLGNATAIFFLPDEGK	HexNAc(2)Hex(10)	258	1	P01009	P01009 [258-283]	SERPINA1	4968.27658	1xHexNAc(2)Hex(10) [N14]	20.7822	20.1846	20.2959	22.0746	22.6951	20.3316	20.4078	20.3356	21.6319	20.7321	20.304	22.8067	20.1215	20.4782	21.2012	19.4477	20.346	20.8031	21.0661	19.6376	22.1946	21.4205	19.3578	19.4626	20.5913	19.9999	22.8638	21.2545	19.5857	22.9147	19.9818	21.3577	19.6778	19.6696	22.8233
1.38889	0.616288	3.72441	1.41174	0.371704	0.226856	YLGNATAIFFLPDEGK	HexNAc(2)Hex(2)	268	4	P01009	P01009 [268-283]	SERPINA1	2486.1596	1xHexNAc(2)Hex(2) [N4]	20.1817	20.2424	21.3985	20.1565	21.9241	20.3039	22.35	20.7309	22.4298	20.5635	20.5697	20.6381	18.6697	21.2955	19.8439	22.8573	22.1815	21.8276	20.2287	19.9303	19.8142	24.3256	23.5365	20.2661	22.3632	21.3537	20.4077	20.5677	22.3536	22.8605	24.4429	21.8217	22.3454	22.5923	22.9836
0.993806	-0.611572	0.170729	-0.170204	1.48936	-0.675966	YLGNATAIFFLPDEGK	HexNAc(4)Hex(5)Fuc(2)	268	185	P01009	P01009 [268-283]	SERPINA1	3670.59264	1xHexNAc(4)Hex(5)Fuc(2) [N4]	19.4653	20.9827	20.4669	18.6832	21.1406	19.9118	20.7299	21.7674	19.6599	20.0304	20.778	22.0655	19.766	20.7983	19.7932	23.3927	22.3766	21.9676	18.6861	20.2567	20.4859	19.5367	19.4869	19.2249	22.5237	20.4787	20.2659	20.0925	21.6089	23.7419	23.5486	22.2297	20.2412	20.302	22.9441
0.370032	0.447426	2.56078	2.11464	1.03941	1.21403	YLGNATAIFFLPDEGK	HexNAc(4)Hex(5)Fuc(2)NeuAc(1)	268	82	P01009	P01009 [268-283]	SERPINA1	3961.68805	1xHexNAc(4)Hex(5)Fuc(2)NeuAc(1) [N4]	22.1321	21.6235	26.4853	21.8383	23.2004	22.8385	20.518	23.3443	20.5764	19.5323	25.9538	20.503	23.267	20.3243	20.7747	23.3316	25.9377	22.7462	26.4544	21.7431	20.682	23.274	26.4855	19.4238	20.1967	26.2946	20.6021	26.7269	27.1936	25.7815	22.3469	26.3983	22.3102	25.9696	26.0626
4.09431	1.40755	3.13885	1.05906	1.08764	0.500022	YLGNATAIFFLPDEGK	HexNAc(4)Hex(5)NeuAc(1)	268	492	P01009	P01009 [268-283]	SERPINA1	3669.57224	1xHexNAc(4)Hex(5)NeuAc(1) [N4]	27.5295	27.5322	29.1309	27.496	28.073	28.1885	27.426	27.8152	27.646	27.5101	28.7275	28.0603	27.2598	27.8215	27.6876	30.1002	28.358	28.3815	27.089	27.0825	27.5717	27.9552	27.1888	27.3785	27.4014	27.1891	27.296	27.4697	29.4367	28.2339	29.1605	26.8513	27.37	26.7761	27.5734
4.95099	-2.42057	4.92707	-2.46199	2.01087	-1.52168	QLAHQSNSTNIFFSPVSIATAFAMLSLGTK	HexNAc(6)Hex(6)	64	53	P01009	P01009 [64-93]	SERPINA1	5372.42822	1xHexNAc(6)Hex(6) [N7]	22.1056	21.8824	21.7923	21.4275	21.1856	20.7966	21.6773	21.3578	19.415	20.2595	19.3399	21.3816	18.9861	19.8551	20.339	20.7054	19.5323	20.2165	20.6274	18.5717	20.544	23.4997	20.2497	18.7752	23.1082	19.513	23.1331	20.1369	20.7391	19.1543	20.8071	20.3683	19.6777	23.1906	20.2007
2.25457	-1.34358	0.600812	-0.499264	1.78327	-1.03464	QLAHQSNSTNIFFSPVSIATAFAMLSLGTK	HexNAc(7)Hex(8)Fuc(1)	64	28	P01009	P01009 [64-93]	SERPINA1	6045.67115	1xHexNAc(7)Hex(8)Fuc(1) [N7]	22.8007	20.4317	21.3548	19.6838	19.8891	22.1673	20.9362	20.4189	21.2018	21.7173	21.1427	21.9165	17.9952	19.7091	20.1468	20.9529	19.5173	23.2835	21.2289	20.7512	23.2279	22.7619	22.4044	19.5987	22.8526	19.9773	21.561	22.6664	20.4014	20.7153	20.847	20.2787	22.287	20.81	19.7317
0.871595	-0.447068	1.87831	-1.03665	0.561949	-0.207763	FNLTETSEAEIHQSFQHLLR	HexNAc(2)Hex(7)	105	30	P01011	P01011 [105-124]	SERPINA3	3940.72276	1xHexNAc(2)Hex(7) [N2]	27.8204	28.1966	26.9263	27.6364	28.306	27.4413	27.5919	27.5941	27.4037	27.4769	25.302	28.2283	27.9646	26.4711	27.6742	25.6281	25.1533	28.1977	25.6213	27.148	27.6507	27.0924	27.7693	27.1528	27.1422	24.5089	27.045	26.9495	26.6681	26.4638	26.3653	27.6619	26.7218	27.1567	27.6162
0.372955	-0.256542	1.72485	-0.837592	0.477147	-0.276202	FNLTETSEAEIHQSFQHLLR	HexNAc(4)Hex(5)Fuc(2)NeuAc(1)	105	9	P01011	P01011 [105-124]	SERPINA3	4605.98709	1xHexNAc(4)Hex(5)Fuc(2)NeuAc(1) [N2]	20.2102	22.8737	21.7128	20.9498	22.5998	21.0604	22.2236	20.5477	22.1866	21.4819	21.2204	23.5576	22.3092	21.2458	23.0723	23.581	20.0943	22.929	20.7549	20.1206	22.3517	19.631	23.2311	23.3657	22.1525	20.1524	20.582	21.5726	23.0579	20.7973	20.6029	22.1971	19.4395	20.3281	19.5857
1.1228	-0.592029	4.71235	-1.37004	0.512855	-0.299036	FNLTETSEAEIHQSFQHLLR	HexNAc(5)Hex(6)Fuc(2)NeuAc(1)	105	4	P01011	P01011 [105-124]	SERPINA3	4971.11929	1xHexNAc(5)Hex(6)Fuc(2)NeuAc(1) [N2]	21.666	22.551	21.9741	21.4514	21.8855	20.6173	22.5746	22.5612	22.845	21.6085	20.2597	23.0039	21.278	20.2276	22.4164	21.1746	19.3768	20.5159	20.3083	19.2224	22.0231	20.8644	22.663	21.5553	20.2054	20.0479	21.5549	21.2796	20.0681	20.4323	20.3532	22.6408	20.2266	20.6491	20.9882
0.481687	-0.523105	2.55228	-1.31746	0.452515	-0.425537	FNLTETSEAEIHQSFQHLLR	HexNAc(5)Hex(6)NeuAc(3)	105	11	P01011	P01011 [105-124]	SERPINA3	5261.1943	1xHexNAc(5)Hex(6)NeuAc(3) [N2]	22.9142	23.6161	20.8965	21.4923	20.7211	19.8936	23.126	23.24	23.2182	22.8378	19.5604	22.9621	21.4907	20.7883	24.0036	20.4841	19.5207	19.8011	21.4586	20.3264	20.516	20.1832	23.1717	21.584	21.8313	20.5448	20.288	22.0846	20.3075	20.3423	21.5086	22.197	20.2969	20.7114	20.4049
0.527717	-0.436228	1.42704	-0.750092	0.305488	-0.259899	FNLTETSEAEIHQSFQHLLR	HexNAc(6)Hex(7)Fuc(4)	105	8	P01011	P01011 [105-124]	SERPINA3	5337.27188	1xHexNAc(6)Hex(7)Fuc(4) [N2]	21.0757	23.1065	20.1951	22.3133	21.6409	20.0064	21.4207	21.641	22.1254	21.4035	21.7709	21.4798	19.0387	20.1985	22.1824	24.7708	22.4593	22.9671	20.1684	19.627	21.1111	21.4217	21.5211	21.4818	21.8604	19.9353	21.8683	21.6371	23.7013	22.3109	21.491	21.668	20.655	20.1186	20.8137
2.56727	-1.32169	0.748375	-0.510585	0.816775	-0.517832	FNLTETSEAEIHQSFQHLLR	HexNAc(6)Hex(7)NeuAc(3)	105	12	P01011	P01011 [105-124]	SERPINA3	5626.3265	1xHexNAc(6)Hex(7)NeuAc(3) [N2]	19.9067	20.2602	20.5162	23.7065	21.1628	19.9291	19.4574	20.3463	23.139	21.288	21.3125	21.6208	19.3678	19.9536	19.3845	22.1902	20.5361	23.0636	20.9856	21.4589	22.2911	20.3671	22.418	21.0116	23.3709	19.3476	21.5658	21.9148	23.7977	21.1008	21.2604	22.2821	22.6055	19.5488	22.8184
1.9804	1.05064	0.998673	0.645031	2.38572	1.06029	FNLTETSEAEIHQSFQHLLR	HexNAc(7)Hex(8)Fuc(1)	105	29	P01011	P01011 [105-124]	SERPINA3	5264.23035	1xHexNAc(7)Hex(8)Fuc(1) [N2]	23.2424	21.9487	21.1845	23.0797	21.6605	21.8583	22.6088	23.9067	21.719	23.127	20.0575	23.4541	23.3428	20.4927	20.4937	21.7034	20.1285	23.5395	21.6778	20.9646	22.861	22.0157	22.7124	22.0386	21.2234	19.1382	23.386	22.9982	21.746	20.1168	21.1551	22.5805	19.7919	22.912	21.58
1.77751	-1.26921	0.560712	-0.499233	0.559833	-0.49734	NVIFSPLSISTALAFLSLGAHNTTLTEILK	HexNAc(5)Hex(6)NeuAc(3)	72	43	P01011	P01011 [72-101]	SERPINA3	6032.76643	1xHexNAc(5)Hex(6)NeuAc(3) [N22]	22.38	20.4672	21.9337	23.9345	22.9472	19.7654	19.8701	24.0057	23.0897	22.8631	20.0261	23.7475	22.2146	19.2649	20.8924	21.6697	20.7071	25.3333	21.8995	21.9438	23.6438	20.5645	23.4522	23.3898	23.454	19.8789	23.5479	23.0426	24.1113	20.7679	20.2071	23.0436	23.2266	22.3202	22.7785
0.394255	0.368815	2.03469	1.22071	0.475194	0.427652	NVIFSPLSISTALAFLSLGAHNTTLTEILK	HexNAc(7)Hex(8)Fuc(1)	72	36	P01011	P01011 [72-101]	SERPINA3	6035.80248	1xHexNAc(7)Hex(8)Fuc(1) [N22]	19.6924	23.1717	21.3435	18.7352	20.7675	23.0879	22.0348	21.3974	19.8418	22.6231	20.4966	20.5515	22.3872	20.4949	19.8263	20.7867	19.657	20.5239	22.0824	22.5958	20.8221	23.8509	20.0368	23.887	20.1665	19.0579	20.8107	22.3537	21.0276	20.3687	20.8975	22.9948	20.9292	22.5179	24.4116
0.301145	0.158854	2.27496	0.695046	0.569677	0.286016	WVSNK	HexNAc(4)Hex(5)NeuAc(2)	221	33	P01008	P01008 [221-225]	SERPINC1	2838.10793	1xHexNAc(4)Hex(5)NeuAc(2) [N4]	19.5398	20.1296	20.9038	20.4255	22.0511	20.2679	20.9844	20.4201	20.0191	21.4023	20.9224	22.2256	19.621	20.5714	21.7789	20.1049	20.1888	21.382	21.2569	21.2753	21.9687	21.9218	22.2457	20.3236	20.683	20.918	20.7806	21.5482	20.603	21.5446	20.5625	21.7854	19.6232	22.5856	21.1609
8.25573	-2.05584	6.67051	-1.76099	2.76741	-0.912649	DFVNASSKYEITTIHNLFR	HexNAc(4)Hex(5)Fuc(2)NeuAc(1)	185	23	P05546	P05546 [185-203]	SERPIND1	4460.93835	1xHexNAc(4)Hex(5)Fuc(2)NeuAc(1) [N4]	22.2764	19.0934	20.8602	19.7967	20.6907	20.1323	21.0461	20.7285	21.6083	20.1327	19.3522	21.4355	22.0945	21.0332	19.9691	21.7699	19.9044	21.9417	20.5889	21.9204	22.2538	22.1875	21.9451	19.7698	21.8462	20.537	19.161	19.4161	19.7	20.9393	20.9472	21.8735	19.4953	21.9802	21.838
4.4695	-1.801	5.03987	-1.78927	3.05318	-1.37765	DFVNASSKYEITTIHNLFR	HexNAc(4)Hex(5)NeuAc(2)	185	5	P05546	P05546 [185-203]	SERPIND1	4459.91795	1xHexNAc(4)Hex(5)NeuAc(2) [N4]	20.3445	19.7092	19.8703	19.1109	19.8445	20.7225	19.6655	20.2085	19.4785	21.0815	20.1475	20.9621	20.4553	20.6006	20.8288	20.7835	20.0621	21.195	20.2235	19.4377	20.9894	19.4379	20.6779	20.4876	19.4529	19.9772	20.1517	21.0437	19.254	20.8435	20.3088	19.1466	19.5325	20.6282	20.3291
2.85213	-1.48232	3.58307	-1.63902	1.27903	-0.41894	NLSMPLLPADFHK	HexNAc(4)Hex(5)NeuAc(2)	49	115	P05546	P05546 [49-61]	SERPIND1	3687.54979	1xHexNAc(4)Hex(5)NeuAc(2) [N1]	24.131	23.8584	20.3377	23.2986	24.7443	23.6624	24.5443	24.3404	24.6177	23.5719	19.675	24.2323	24.5612	20.7847	24.0325	22.2862	19.4899	24.3119	21.2297	24.2863	24.7394	24.8637	25.0174	19.5613	23.0406	20.2733	24.635	23.3071	20.6155	23.0064	20.1497	24.1734	22.7826	24.1052	23.6992
1.46475	1.18094	0.359483	0.414681	0.121321	-0.160505	GVTSVSQIFHSPDLAIRDTFVNASR	HexNAc(4)Hex(5)Fuc(2)	217	12	P05155	P05155 [217-241]	SERPING1	4632.09798	1xHexNAc(4)Hex(5)Fuc(2) [N22]	21.8842	22.0614	24.5603	21.585	22.2679	20.4291	22.3527	23.5279	22.7212	23.1327	22.4962	21.1934	23.454	22.1016	23.2766	25.5294	23.545	22.3735	19.4177	22.1282	20.4526	23.9608	19.6219	21.4109	19.9916	21.9469	23.4911	19.4857	22.6554	22.6452	23.5748	23.7302	22.5688	22.6271	21.3459
1.62387	1.11839	0.315131	0.364394	0.0664841	-0.0837528	GVTSVSQIFHSPDLAIRDTFVNASR	HexNAc(4)Hex(5)NeuAc(1)	217	21	P05155	P05155 [217-241]	SERPING1	4631.07758	1xHexNAc(4)Hex(5)NeuAc(1) [N22]	23.6626	23.4445	24.5603	22.3865	22.5381	23.0846	22.9281	23.9009	22.7212	23.1327	24.2181	23.2098	23.8026	23.5424	23.2766	25.0686	23.545	20.3465	21.1938	21.9339	22.2893	23.9608	22.7793	23.267	22.634	19.447	23.4911	22.7677	25.2293	24.178	23.5748	23.7302	22.3119	22.7735	22.8679
0.475435	-0.378972	1.37878	-0.933022	0.961248	-0.562313	CGLVPVLAENYNK	HexNAc(4)Hex(5)Fuc(2)	421	5	P02787	P02787 [421-433]	TF	3391.44895	1xCarbamidomethyl [C1];1xHexNAc(4)Hex(5)Fuc(2) [N12]	20.7111	23.0105	25.3495	22.1759	24.445	22.8126	23.2632	23.4717	24.1604	23.2568	25.2308	23.5252	24.2252	23.4998	23.7832	25.154	24.452	19.5432	21.683	23.1815	23.6903	23.2172	23.4884	22.2754	22.7597	22.6234	24.0234	19.474	23.1811	24.7036	26.804	23.667	22.0775	23.8963	23.4321
2.51807	1.17465	1.83921	0.971147	0.885573	0.643479	CGLVPVLAENYNK	HexNAc(4)Hex(5)Fuc(2)NeuAc(1)	421	93	P02787	P02787 [421-433]	TF	3682.54437	1xCarbamidomethyl [C1];1xHexNAc(4)Hex(5)Fuc(2)NeuAc(1) [N12]	21.5271	21.8976	24.1854	23.0436	22.9391	21.1795	21.8896	22.7778	22.4599	21.7707	22.3539	22.4697	21.4127	19.7211	22.2773	22.8093	21.2216	22.7242	21.759	23.9888	21.2121	22.8006	20.7076	21.4871	21.3733	21.1544	21.0056	22.1944	22.8077	20.8402	23.0182	23.021	19.5151	20.4628	20.6046
1.207	-0.591711	1.34204	-0.643095	0.796981	-0.40011	QQQHLFGSNVTDCSGNFCLFR	HexNAc(4)Hex(4)Fuc(1)NeuAc(1)	622	295	P02787	P02787 [622-642]	TF	4412.80625	2xCarbamidomethyl [C13;C18];1xHexNAc(4)Hex(4)Fuc(1)NeuAc(1) [N9]	25.9235	25.5363	28.5001	24.7028	26.2125	25.3218	26.3219	26.2958	25.9297	25.9781	27.2585	25.9224	26.4539	26.1829	26.2754	27.7123	26.8003	25.9803	25.1356	26.0581	26.6074	26.1681	26.3508	25.963	25.7705	24.4321	26.3017	25.8776	26.7111	28.2569	28.9524	26.5605	24.6821	26.339	26.0145
1.74405	-1.2222	1.04718	-0.885919	0.925805	-0.848683	QQQHLFGSNVTDCSGNFCLFR	HexNAc(4)Hex(5)	622	66	P02787	P02787 [622-642]	TF	4137.70574	2xCarbamidomethyl [C13;C18];1xHexNAc(4)Hex(5) [N9]	20.1703	20.2027	22.7715	20.6874	20.5157	19.6576	21.4121	22.2295	21.872	19.5323	20.2776	20.8172	21.3702	20.1248	20.477	20.4673	19.4539	20.2233	20.8252	20.1834	21.7961	21.4011	18.8286	20.1183	18.9468	20.5018	19.7625	21.2892	20.9988	23.4727	23.2554	23.2428	19.8334	20.6087	20.6689
4.5758	-1.31631	6.64382	-1.93575	5.37258	-1.1975	QQQHLFGSNVTDCSGNFCLFR	HexNAc(4)Hex(5)Fuc(2)	622	101	P02787	P02787 [622-642]	TF	4429.82156	2xCarbamidomethyl [C13;C18];1xHexNAc(4)Hex(5)Fuc(2) [N9]	26.3214	25.2559	26.2255	23.5973	25.1723	22.9193	24.2261	23.2265	24.817	24.9295	24.9492	24.9126	26.6473	26.1973	25.5936	25.8286	24.2815	23.9718	24.116	22.0759	25.2469	25.1956	24.8809	25.6421	25.8786	22.7582	24.0235	23.5357	23.115	24.9279	26.317	24.1451	23.2645	26.7369	24.0215
1.21233	-0.685966	4.9042	-1.46675	0.23529	-0.175809	QQQHLFGSNVTDCSGNFCLFR	HexNAc(4)Hex(5)Fuc(4)	622	31	P02787	P02787 [622-642]	TF	4721.93738	2xCarbamidomethyl [C13;C18];1xHexNAc(4)Hex(5)Fuc(4) [N9]	20.5499	20.3988	22.6442	19.7342	22.6678	20.4379	21.5759	21.8037	22.6412	21.6187	23.1672	20.783	21.7979	23.8755	23.4845	23.2744	19.9108	20.8484	21.1467	21.313	23.3065	20.835	20.5673	19.9397	21.9734	19.0939	22.9282	21.3206	21.677	20.441	21.4468	21.839	19.8606	19.8973	20.137
6.35279	-1.31989	6.46096	-1.98029	5.07838	-1.14984	QQQHLFGSNVTDCSGNFCLFR	HexNAc(4)Hex(5)NeuAc(1)	622	196	P02787	P02787 [622-642]	TF	4428.80116	2xCarbamidomethyl [C13;C18];1xHexNAc(4)Hex(5)NeuAc(1) [N9]	26.2606	25.3658	25.8122	24.2222	25.0371	23.7568	24.7113	24.7709	24.4289	24.5765	24.3794	25.3948	26.7009	26.1392	25.6232	25.602	24.5418	22.8113	23.0207	24.3148	24.6106	25.2802	24.5549	25.6421	25.8425	23.0555	24.0235	23.5357	22.5357	25.8746	26.7955	24.4541	22.3987	26.7847	24.245
2.20585	0.934353	2.96007	0.822083	0.323463	0.167727	YNCTGLNFGK	HexNAc(3)Hex(3)Fuc(1)	184	24	Q9Y320	Q9Y320 [184-193]	TMX2	2414.99022	1xCarbamidomethyl [C3];1xHexNAc(3)Hex(3)Fuc(1) [N2]	20.3806	20.8269	23.1722	21.8073	19.873	21.4993	22.3479	21.3384	22.0259	24.0506	20.9554	21.8151	19.2034	22.4698	20.9795	21.5038	23.537	22.9065	20.4955	21.2657	20.39	20.7237	22.3748	21.2277	22.4877	22.2681	20.9852	21.7298	20.7722	20.6045	21.2054	20.926	23.1944	22.083	21.9007
4.23475	1.67526	4.19516	1.32973	1.62457	0.620599	YNCTGLNFGK	HexNAc(4)Hex(3)Fuc(1)	184	46	Q9Y320	Q9Y320 [184-193]	TMX2	2618.06959	1xCarbamidomethyl [C3];1xHexNAc(4)Hex(3)Fuc(1) [N2]	22.3068	23.7709	25.654	24.0804	22.6215	23.389	24.8981	23.8987	23.9191	26.2871	23.0042	24.0776	21.0122	24.8096	22.9658	22.7199	25.724	24.8779	23.1539	23.2923	22.5709	22.6214	24.456	23.7292	24.2946	24.3893	21.6422	23.6444	23.2542	22.9251	22.6583	22.749	25.1419	24.453	24.2401
2.93807	1.41065	4.83766	1.07531	2.90337	0.870909	YNCTGLNFGK	HexNAc(4)Hex(4)Fuc(1)	184	13	Q9Y320	Q9Y320 [184-193]	TMX2	2780.12241	1xCarbamidomethyl [C3];1xHexNAc(4)Hex(4)Fuc(1) [N2]	19.9324	22.9256	24.6628	21.739	20.7311	20.3517	23.2446	22.6893	22.7077	24.3583	22.1925	21.4479	18.4385	20.4091	22.0137	22.6563	24.3503	20.5573	21.7494	22.4358	21.4265	22.5503	20.5281	21.588	22.3248	22.1436	20.4766	21.745	22.264	21.8084	20.8251	22.4464	20.052	23.0649	22.2909
4.9807	-2.24047	3.23796	-1.69879	0.499699	-0.451495	ISNNFTGLEWDLNVR	HexNAc(5)Hex(6)NeuAc(3)	119	15	Q9H497	Q9H497 [119-133]	TOR3A	4638.88683	1xHexNAc(5)Hex(6)NeuAc(3) [N4]	19.2813	21.4243	21.8634	19.2016	21.8136	19.7669	20.2926	20.9102	20.6934	21.0296	20.1795	20.099	20.3933	20.6295	20.1197	22.1369	18.9934	21.0598	21.0366	19.6689	23.7375	20.5225	22.7519	20.7917	18.7257	19.804	20.539	23.8554	19.6108	20.6124	21.4055	22.5224	19.7922	21.2336	20.203
0.619731	0.506918	0.65677	0.544624	1.37238	-0.717949	LAALNVTEK	HexNAc(5)Hex(4)Fuc(1)NeuAc(1)	1504	4	O75691	O75691 [1504-1512]	UTP20	3059.31825	1xHexNAc(5)Hex(4)Fuc(1)NeuAc(1) [N5]	23.0655	21.101	20.3196	22.8529	22.7904	22.0049	21.7992	20.7616	22.7201	23.7698	21.5735	22.6778	21.7121	23.0593	20.0792	20.6882	23.0987	22.0663	21.9635	20.2249	21.0544	21.8888	20.372	22.9805	22.086	24.4372	20.2176	22.7243	22.4201	21.4148	23.4184	21.604	24.5823	21.5993	22.725
0.16502	-0.0801437	1.46225	-0.755511	0.0951378	-0.0392432	NGSLFAFR	HexNAc(3)Hex(5)NeuAc(1)	169	70	P04004	P04004 [169-176]	VTN	2622.07103	1xHexNAc(3)Hex(5)NeuAc(1) [N1]	23.6564	24.5413	23.085	23.0967	24.1745	24.7699	24.3608	23.232	24.0678	24.1154	22.9506	24.5129	24.4712	23.6408	24.2363	24.8851	23.2861	24.5609	21.3197	24.0088	23.1451	25.3199	24.0292	24.002	23.8608	20.2737	22.3292	22.6571	24.6781	22.2398	23.0919	23.9048	20.1735	23.4025	22.9136
1.57148	-0.798304	3.16109	-1.20639	1.04417	-0.3987	NGSLFAFR	HexNAc(4)Hex(5)NeuAc(1)	169	25	P04004	P04004 [169-176]	VTN	2825.1504	1xHexNAc(4)Hex(5)NeuAc(1) [N1]	23.9717	24.7705	25.4883	19.9998	24.2056	23.1636	24.0185	24.0029	24.1247	23.1964	25.2731	23.8848	24.7182	23.5772	24.6793	26.1766	24.2422	24.346	20.978	23.4819	24.3571	24.2829	24.0546	23.764	23.1284	22.2184	23.8195	23.1766	25.0826	25.7107	25.4318	24.4695	22.1017	24.0098	23.7513
1.58115	-0.794903	2.78551	-1.09019	0.727701	-0.226662	NGSLFAFR	HexNAc(4)Hex(5)NeuAc(2)	169	27	P04004	P04004 [169-176]	VTN	3116.24582	1xHexNAc(4)Hex(5)NeuAc(2) [N1]	23.6853	25.3187	24.6244	24.1016	25.2885	24.6327	24.3308	23.8652	24.896	24.4902	19.8995	25.1627	25.7973	24.2708	25.2617	24.33	22.3945	24.8333	20.2157	24.302	24.9774	25.4182	24.1667	24.7483	24.6905	20.7081	23.3748	23.864	23.4692	24.2638	25.0299	24.2311	23.2433	24.8999	24.1207
0.48295	-0.419808	0.711777	-0.496808	1.47977	-0.749474	HLQIESSNNSR	HexNAc(4)Hex(5)Fuc(1)NeuAc(1)	484	2	Q86YA3	Q86YA3 [484-494]	ZGRF1	3344.36404	1xHexNAc(4)Hex(5)Fuc(1)NeuAc(1) [N8]	22.1846	22.4127	22.1629	22.9713	22.2241	23.0552	21.8432	23.4937	23.9557	23.0869	23.2986	23.5503	18.8783	23.8319	24.0777	24.8336	20.038	22.2932	25.4918	23.0743	23.712	22.1469	22.4992	22.3695	23.4687	22.8811	21.696	21.8031	22.4824	23.6985	20.6002	22.9676	23.0263	23.0097	19.8968
[truncated: 48 more columns]
