# Supplementary material for: Integrating transcriptomics, glycomics and glycoproteomics to characterize hepatitis B virus-associated hepatocellular carcinoma
Source: Cell Commun Signal. 2024 Apr 1;22:200. doi: 10.1186/s12964-024-01569-y (PMC10983713; doi:10.1186/s12964-024-01569-y)
Supplement: Supplementary file 2 — Additional file 2: Table 1. Characteristics of 100 participants clincal data of glycomics. Table 2. Characteristics of 80 of 100 participants clincal data of glycoproteomics. Table 3. Primers of glycan-related genes. Table 4. Differentially expressed glyco-genes in GSE135631 and GSE94660. Table 5. Identified N-glycans in HC, CHB, LC and HCC serum samples. Table 6. Identified glycopeptides in HC, CHB, LC and HCC serum samples. Table 7. Differentially expressed intact glycopeptides from cluster I-IV. Table 8. Differentially expressed proteins in CHB, LC and HBV-HCC compared HC. Table 9. Glycosylation site occupancy of glycopeptides in HC, CHB, LC and HBV-HCC. [file 12964_2024_1569_MOESM2_ESM.zip › 12964_2024_1569_MOESM2_ESM/Table S8.xlsx]

## Sheet: Protein Quant
Protein Accessions	Protein Description	Genes	Ratio_HCC/HC	P_HCC/HC	Ratio_LC/HC	P_LC/HC	Ratio_CHB/HC	P_CHB/HC
A6NJS3	Putative V-set and immunoglobulin domain-containing-like protein IGHV1OR21-1 OS=Homo sapiens GN=IGHV1OR21-1 PE=5 SV=1	IGHV1OR21-1	1.183	0.005	1.343	0.001	1.343	0.002
B9A064	Immunoglobulin lambda-like polypeptide 5 OS=Homo sapiens GN=IGLL5 PE=2 SV=2	IGLL5	1.185	0.121	1.295	0.018	1.013	0.94
O00187	Mannan-binding lectin serine protease 2 OS=Homo sapiens GN=MASP2 PE=1 SV=4	MASP2	1.023	0.998	0.936	0.732	0.834	0.305
O00391	Sulfhydryl oxidase 1 OS=Homo sapiens GN=QSOX1 PE=1 SV=3	QSOX1	0.807	0.353	1.102	0.586	0.871	0.675
O14786	Neuropilin-1 OS=Homo sapiens GN=NRP1 PE=1 SV=3	NRP1	0.854	0.038	0.664	0	0.907	0.13
O14791	Apolipoprotein L1 OS=Homo sapiens GN=APOL1 PE=1 SV=5	APOL1	0.578	0	0.512	0	1.048	0.617
O43184	Disintegrin and metalloproteinase domain-containing protein 12 OS=Homo sapiens GN=ADAM12 PE=1 SV=3	ADAM12	0.949	0.818	1.296	0.013	1.25	0.088
O43660	Pleiotropic regulator 1 OS=Homo sapiens GN=PLRG1 PE=1 SV=1	PLRG1	0.458	0.146	0.549	0.36	0.79	0.694
O43866	CD5 antigen-like OS=Homo sapiens GN=CD5L PE=1 SV=1	CD5L	1.087	0.631	1.67	0.058	0.671	0.01
O75015	Low affinity immunoglobulin gamma Fc region receptor III-B OS=Homo sapiens GN=FCGR3B PE=1 SV=2	FCGR3B	1.491	0.026	1.455	0.031	0.933	0.543
O75460	Serine/threonine-protein kinase/endoribonuclease IRE1 OS=Homo sapiens GN=ERN1 PE=1 SV=2	ERN1	0.559	0.007	1.012	0.96	1.056	0.501
O75636	Ficolin-3 OS=Homo sapiens GN=FCN3 PE=1 SV=2	FCN3	0.891	0.222	1.255	0.029	1.005	0.917
O75882	Attractin OS=Homo sapiens GN=ATRN PE=1 SV=2	ATRN	0.876	0.059	0.912	0.191	1.048	0.325
O95445	Apolipoprotein M OS=Homo sapiens GN=APOM PE=1 SV=2	APOM	0.52	0	0.439	0	0.843	0.078
P00325	Alcohol dehydrogenase 1B OS=Homo sapiens GN=ADH1B PE=1 SV=2	ADH1B	1.775	0.043	1.239	0.055	1.407	0.003
P00450	Ceruloplasmin OS=Homo sapiens GN=CP PE=1 SV=1	CP	0.919	0.314	0.942	0.454	0.741	0.002
P00488	Coagulation factor XIII A chain OS=Homo sapiens GN=F13A1 PE=1 SV=4	F13A1	1.629	0.223	1.104	0.413	0.986	0.825
P00734	Prothrombin OS=Homo sapiens GN=F2 PE=1 SV=2	F2	0.654	0	0.693	0	0.989	0.88
P00736	Complement C1r subcomponent OS=Homo sapiens GN=C1R PE=1 SV=2	C1R	0.923	0.116	1.002	0.853	1.041	0.425
P00738	Haptoglobin OS=Homo sapiens GN=HP PE=1 SV=1	HP	0.264	0	0.395	0.005	0.606	0.083
P00739	Haptoglobin-related protein OS=Homo sapiens GN=HPR PE=2 SV=2	HPR	0.415	0	0.402	0.002	1.052	0.676
P00740	Coagulation factor IX OS=Homo sapiens GN=F9 PE=1 SV=2	F9	0.758	0.009	0.777	0.052	1.236	0.072
P00742	Coagulation factor X OS=Homo sapiens GN=F10 PE=1 SV=2	F10	0.72	0.002	0.854	0.142	0.922	0.366
P00746	Complement factor D OS=Homo sapiens GN=CFD PE=1 SV=5	CFD	0.761	0.035	1.216	0.499	1.097	0.453
P00747	Plasminogen OS=Homo sapiens GN=PLG PE=1 SV=2	PLG	0.607	0	0.642	0	0.882	0.07
P00748	Coagulation factor XII OS=Homo sapiens GN=F12 PE=1 SV=3	F12	0.562	0	0.896	0.301	1.087	0.348
P00751	Complement factor B OS=Homo sapiens GN=CFB PE=1 SV=2	CFB	0.789	0	0.836	0.033	0.946	0.288
P00915	Carbonic anhydrase 1 OS=Homo sapiens GN=CA1 PE=1 SV=2	CA1	3.646	0	2.565	0.069	1.279	0.697
P01008	Antithrombin-III OS=Homo sapiens GN=SERPINC1 PE=1 SV=1	SERPINC1	0.862	0.238	0.894	0.37	1.055	0.495
P01009	Alpha-1-antitrypsin OS=Homo sapiens GN=SERPINA1 PE=1 SV=3	SERPINA1	1.105	0.034	1.07	0.52	0.805	0
P01011	Alpha-1-antichymotrypsin OS=Homo sapiens GN=SERPINA3 PE=1 SV=2	SERPINA3	1.025	0.796	0.999	0.763	0.814	0.01
P01019	Angiotensinogen OS=Homo sapiens GN=AGT PE=1 SV=1	AGT	0.689	0.011	0.764	0.097	0.655	0.004
P01023	Alpha-2-macroglobulin OS=Homo sapiens GN=A2M PE=1 SV=3	A2M	1.606	0	1.159	0.119	0.888	0.153
P01024	Complement C3 OS=Homo sapiens GN=C3 PE=1 SV=2	C3	0.74	0	0.787	0.003	0.954	0.363
P01031	Complement C5 OS=Homo sapiens GN=C5 PE=1 SV=4	C5	0.657	0.069	0.647	0.056	0.543	0.006
P01034	Cystatin-C OS=Homo sapiens GN=CST3 PE=1 SV=1	CST3	0.606	0	1.061	0.778	0.87	0.144
P01042	Kininogen-1 OS=Homo sapiens GN=KNG1 PE=1 SV=2	KNG1	0.804	0	0.839	0.021	0.992	0.927
P01344	Insulin-like growth factor II OS=Homo sapiens GN=IGF2 PE=1 SV=1	IGF2	0.496	0	0.78	0.059	1.151	0.154
P01591	Immunoglobulin J chain OS=Homo sapiens GN=JCHAIN PE=1 SV=4	IGJ; JCHAIN	1.692	0	1.686	0.003	0.772	0.012
P01593	Ig kappa chain V-I region AG OS=Homo sapiens PE=1 SV=1	LOC100128009	1.146	0.079	1.274	0.037	0.881	0.18
P01594	Ig kappa chain V-I region AU OS=Homo sapiens PE=1 SV=1	IGKV1D-33	1.694	0.002	1.807	0.009	1.259	0.048
P01596	Ig kappa chain V-I region CAR OS=Homo sapiens PE=1 SV=1		1.024	0.606	1.313	0.119	0.684	0.003
P01597	Ig kappa chain V-I region DEE OS=Homo sapiens PE=1 SV=1		0.869	0.23	1.281	0.031	0.918	0.458
P01598	Ig kappa chain V-I region EU OS=Homo sapiens PE=1 SV=1		1.449	0	1.423	0	1.119	0.013
P01599	Ig kappa chain V-I region Gal OS=Homo sapiens PE=1 SV=1		1.12	0.386	2.29	0.06	1.036	0.555
P01601	Ig kappa chain V-ID region 16 (Fragment) OS=Homo sapiens GN=IGKV1D-16 PE=4 SV=2	IGKV1D-16; IGKC	1.304	0.036	1.127	0.44	0.725	0.096
P01602	Ig heavy chain V-I region 5 (Fragment) OS=Homo sapiens GN=IGKV1-5 PE=4 SV=2	IGKV1-5	1.178	0.016	1.279	0.014	0.814	0.037
P01603	Ig kappa chain V-I region Ka OS=Homo sapiens PE=1 SV=1		2.196	0.002	1.712	0.002	1.367	0.019
P01604	Ig kappa chain V-I region Kue OS=Homo sapiens PE=1 SV=1		1.803	0.006	1.909	0.006	1.381	0.017
P01605	Ig kappa chain V-I region Lay OS=Homo sapiens PE=1 SV=1		1.629	0	1.689	0	1.17	0.018
P01608	Ig kappa chain V-I region Roy OS=Homo sapiens PE=1 SV=1		1.753	0	1.65	0.003	1.513	0.001
P01609	Ig kappa chain V-I region Scw OS=Homo sapiens PE=1 SV=1		1.338	0.042	1.439	0.088	1.142	0.429
P01610	Ig kappa chain V-I region WEA OS=Homo sapiens PE=1 SV=1		1.384	0	1.554	0	1.311	0.001
P01611	Ig kappa chain V-I region Wes OS=Homo sapiens PE=1 SV=1		1.382	0.001	1.962	0	1.12	0.235
P01612	Ig kappa chain V-I region Mev OS=Homo sapiens PE=1 SV=1		2.223	0	1.571	0.001	1.078	0.561
P01613	Ig kappa chain V-I region Ni OS=Homo sapiens PE=1 SV=1		1.412	0	1.465	0	1.121	0.007
P01614	Ig kappa chain V-II region Cum OS=Homo sapiens PE=1 SV=1	IGKV2-40	2.088	0	3.583	0	1.173	0.244
P01615	Ig kappa chain V-II region FR OS=Homo sapiens PE=1 SV=1		1.695	0.012	2.813	0	0.709	0.048
P01616	Ig kappa chain V-II region MIL OS=Homo sapiens PE=1 SV=1		0.965	0.739	1.131	0.376	1.057	0.705
P01617	Ig kappa chain V-II region TEW OS=Homo sapiens PE=1 SV=1	LOC440786	1.02	0.721	1.026	0.78	0.956	0.518
P01619	Ig kappa chain V-III region B6 OS=Homo sapiens PE=1 SV=1		1.576	0	1.509	0.002	1.12	0.254
P01620	Ig kappa chain V-III region SIE OS=Homo sapiens PE=1 SV=1		0.952	0.902	1.093	0.985	0.801	0.455
P01621	Ig kappa chain V-III region NG9 (Fragment) OS=Homo sapiens PE=2 SV=1		1.633	0	1.663	0	1.198	0.004
P01622	Ig kappa chain V-III region Ti OS=Homo sapiens PE=1 SV=1	IGKV3D-20	1.507	0.001	1.041	0.973	0.938	0.449
P01623	Ig kappa chain V-III region WOL OS=Homo sapiens PE=1 SV=1		1.008	0.561	1.033	0.602	0.871	0.445
P01624	Ig kappa chain V-III region POM OS=Homo sapiens PE=1 SV=1		1.579	0.002	1.623	0.013	1.69	0.006
P01625	Ig kappa chain V-IV region Len OS=Homo sapiens PE=1 SV=2		1.301	0	1.562	0	1.04	0.664
P01701	Ig lambda chain V-I region NEW OS=Homo sapiens PE=1 SV=1		1.022	0.437	0.698	0.577	0.464	0.046
P01703	Ig lambda chain V-I region NEWM OS=Homo sapiens PE=1 SV=1		2.236	0	2.718	0	1.555	0.024
P01707	Ig lambda chain V-II region TRO OS=Homo sapiens PE=1 SV=1		2.976	0	4.627	0	2.959	0
P01708	Ig lambda chain V-II region BUR OS=Homo sapiens PE=1 SV=1		1.568	0.095	1.389	0.008	0.894	0.281
P01709	Ig lambda chain V-II region MGC OS=Homo sapiens PE=1 SV=1		1.997	0	4.303	0	1.851	0.021
P01714	Ig lambda chain V-III region SH OS=Homo sapiens PE=1 SV=1		1.096	0.162	1.346	0.001	1.192	0
P01716	Ig lambda chain V-IV region X OS=Homo sapiens PE=1 SV=1		1.409	0	1.419	0	1.33	0
P01717	Ig lambda chain V-IV region Hil OS=Homo sapiens PE=1 SV=1		1.223	0.164	1.43	0.01	1.082	0.348
P01719	Ig lambda chain V-V region DEL OS=Homo sapiens PE=1 SV=1		1.276	0.118	1.001	0.774	1.09	0.473
P01721	Ig lambda chain V-VI region AR OS=Homo sapiens PE=1 SV=1		2.547	0	2.284	0	1.364	0.008
P01743	Ig heavy chain V-I region HG3 OS=Homo sapiens PE=3 SV=1	LOC652102	1.815	0	2.105	0	1.353	0.001
P01762	Ig heavy chain V-III region TRO OS=Homo sapiens PE=1 SV=1		1.816	0.001	1.214	0.409	1.283	0.124
P01763	Ig heavy chain V-III region WEA OS=Homo sapiens PE=1 SV=1		1.558	0	1.512	0.001	1.042	0.493
P01764	Ig heavy chain V-III region 23 OS=Homo sapiens GN=IGHV3-23 PE=1 SV=2	IGHV3-23	1.231	0	1.494	0.001	0.9	0.039
P01765	Ig heavy chain V-III region TIL OS=Homo sapiens PE=1 SV=1		1.021	0.793	0.949	0.437	0.492	0
P01766	Ig heavy chain V-III region BRO OS=Homo sapiens PE=1 SV=1		1.411	0	1.496	0	1.058	0.263
P01767	Ig heavy chain V-III region BUT OS=Homo sapiens PE=1 SV=1		1.535	0	1.516	0.001	1.01	0.864
P01768	Ig heavy chain V-III region CAM OS=Homo sapiens PE=1 SV=1		1.274	0.043	1.396	0.182	1.453	0.019
P01769	Ig heavy chain V-III region GA OS=Homo sapiens PE=1 SV=1		1.485	0.012	1.415	0.029	0.875	0.406
P01770	Ig heavy chain V-III region NIE OS=Homo sapiens PE=1 SV=1		1.415	0.047	1.047	0.994	1.001	0.906
P01771	Ig heavy chain V-III region HIL OS=Homo sapiens PE=1 SV=1		1.684	0	1.841	0	1.183	0.023
P01773	Ig heavy chain V-III region BUR OS=Homo sapiens PE=1 SV=1		4.575	0	6.491	0	2.832	0
P01775	Ig heavy chain V-III region LAY OS=Homo sapiens PE=1 SV=1		1.827	0.002	2.623	0.001	1.362	0.165
P01776	Ig heavy chain V-III region WAS OS=Homo sapiens PE=1 SV=1		1.377	0	1.506	0	1.02	0.797
P01777	Ig heavy chain V-III region TEI OS=Homo sapiens PE=1 SV=1		2.542	0	1.696	0.004	0.795	0.103
P01778	Ig heavy chain V-III region ZAP OS=Homo sapiens PE=1 SV=1		2.476	0.004	3.065	0	2.898	0
P01779	Ig heavy chain V-III region TUR OS=Homo sapiens PE=1 SV=1		1.411	0	1.496	0.005	1.099	0.185
P01780	Ig heavy chain V-III region JON OS=Homo sapiens PE=1 SV=1		1.482	0	1.343	0.019	0.967	0.667
P01781	Ig heavy chain V-III region GAL OS=Homo sapiens PE=1 SV=1		1.485	0	1.813	0	1.039	0.436
P01824	Ig heavy chain V-II region WAH OS=Homo sapiens PE=1 SV=1		1.658	0.005	3.199	0.001	1.521	0.003
P01833	Polymeric immunoglobulin receptor OS=Homo sapiens GN=PIGR PE=1 SV=4	PIGR	5.374	0	4.443	0.001	1.412	0.093
P01834	Ig kappa chain C region OS=Homo sapiens GN=IGKC PE=1 SV=1	IGKC	1.43	0	1.511	0.001	1.251	0.014
P01857	Ig gamma-1 chain C region OS=Homo sapiens GN=IGHG1 PE=1 SV=1	IGHG1	1.233	0	1.509	0	0.995	0.971
P01859	Ig gamma-2 chain C region OS=Homo sapiens GN=IGHG2 PE=1 SV=2	IGHG2	1.878	0	1.51	0	1.445	0.002
P01860	Ig gamma-3 chain C region OS=Homo sapiens GN=IGHG3 PE=1 SV=2	IGHG3	1.533	0	1.688	0	1.228	0
P01861	Ig gamma-4 chain C region OS=Homo sapiens GN=IGHG4 PE=1 SV=1	IGHG4	1.959	0	1.474	0.021	1.685	0
P01871	Ig mu chain C region OS=Homo sapiens GN=IGHM PE=1 SV=3	IGHM	1.136	0.37	1.86	0.029	0.705	0.025
P01876	Ig alpha-1 chain C region OS=Homo sapiens GN=IGHA1 PE=1 SV=2	IGHA1	1.362	0.011	0.892	0.355	1.095	0.69
P01877	Ig alpha-2 chain C region OS=Homo sapiens GN=IGHA2 PE=1 SV=3	IGHA2	1.089	0.323	0.813	0.676	0.996	0.449
P01880	Ig delta chain C region OS=Homo sapiens GN=IGHD PE=1 SV=2	IGHD	0.475	0.093	1.498	0.173	1.766	0.023
P02042	Hemoglobin subunit delta OS=Homo sapiens GN=HBD PE=1 SV=2	HBD	3.292	0	2.196	0.055	1.383	0.14
P02647	Apolipoprotein A-I OS=Homo sapiens GN=APOA1 PE=1 SV=1	APOA1	0.779	0	0.793	0.014	0.846	0
P02649	Apolipoprotein E OS=Homo sapiens GN=APOE PE=1 SV=1	APOE	0.987	0.968	1.132	0.634	1.027	0.615
P02652	Apolipoprotein A-II OS=Homo sapiens GN=APOA2 PE=1 SV=1	APOA2	0.835	0.007	0.73	0.01	1.111	0.089
P02654	Apolipoprotein C-I OS=Homo sapiens GN=APOC1 PE=1 SV=1	APOC1	0.715	0.005	0.782	0.044	1.19	0.044
P02655	Apolipoprotein C-II OS=Homo sapiens GN=APOC2 PE=1 SV=1	APOC2	0.601	0.006	0.6	0.008	1.285	0.038
P02656	Apolipoprotein C-III OS=Homo sapiens GN=APOC3 PE=1 SV=1	APOC3	0.754	0.041	1.249	0.262	0.798	0.093
P02671	Fibrinogen alpha chain OS=Homo sapiens GN=FGA PE=1 SV=2	FGA	1.599	0.121	2.167	0	1.367	0.501
P02675	Fibrinogen beta chain OS=Homo sapiens GN=FGB PE=1 SV=2	FGB	1.728	0	2.413	0	1.132	0.685
P02679	Fibrinogen gamma chain OS=Homo sapiens GN=FGG PE=1 SV=3	FGG	0.733	0	0.846	0.011	1.038	0.52
P02741	C-reactive protein OS=Homo sapiens GN=CRP PE=1 SV=1	CRP	3.585	0.007	4.556	0.032	0.597	0.728
P02743	Serum amyloid P-component OS=Homo sapiens GN=APCS PE=1 SV=2	APCS	0.602	0	0.582	0.002	1.079	0.325
P02745	Complement C1q subcomponent subunit A OS=Homo sapiens GN=C1QA PE=1 SV=2	C1QA	1.018	0.922	1.827	0.005	1.229	0.035
P02746	Complement C1q subcomponent subunit B OS=Homo sapiens GN=C1QB PE=1 SV=3	C1QB	1.215	0.021	1.714	0.002	1.393	0.001
P02747	Complement C1q subcomponent subunit C OS=Homo sapiens GN=C1QC PE=1 SV=3	C1QC	1.034	0.632	1.786	0.005	1.182	0.059
P02748	Complement component C9 OS=Homo sapiens GN=C9 PE=1 SV=2	C9	0.688	0	0.761	0.011	0.676	0
P02749	Beta-2-glycoprotein 1 OS=Homo sapiens GN=APOH PE=1 SV=3	APOH	0.883	0.024	0.942	0.209	1.01	0.74
P02750	Leucine-rich alpha-2-glycoprotein OS=Homo sapiens GN=LRG1 PE=1 SV=2	LRG1	1.078	0.441	1.084	0.401	0.715	0
P02751	Fibronectin OS=Homo sapiens GN=FN1 PE=1 SV=4	FN1	0.962	0.305	1.008	0.873	1.29	0.001
P02753	Retinol-binding protein 4 OS=Homo sapiens GN=RBP4 PE=1 SV=3	RBP4	0.363	0	0.465	0	0.848	0.119
P02760	Protein AMBP OS=Homo sapiens GN=AMBP PE=1 SV=1	AMBP	0.744	0	0.707	0	0.909	0.057
P02763	Alpha-1-acid glycoprotein 1 OS=Homo sapiens GN=ORM1 PE=1 SV=1	ORM1	0.98	0.687	1.079	0.812	0.771	0.001
P02765	Alpha-2-HS-glycoprotein OS=Homo sapiens GN=AHSG PE=1 SV=1	AHSG	0.894	0.092	0.924	0.196	1.069	0.203
P02766	Transthyretin OS=Homo sapiens GN=TTR PE=1 SV=1	TTR	0.323	0	0.361	0	0.919	0.975
P02768	Serum albumin OS=Homo sapiens GN=ALB PE=1 SV=2	ALB	0.936	0.034	0.919	0.025	1.018	0.407
P02771	Alpha-fetoprotein OS=Homo sapiens GN=AFP PE=1 SV=1	AFP	3.079	0	8.425	0.001	1.425	0.013
P02774	Vitamin D-binding protein OS=Homo sapiens GN=GC PE=1 SV=1	GC	0.687	0	0.62	0	0.837	0.003
P02775	Platelet basic protein OS=Homo sapiens GN=PPBP PE=1 SV=3	PPBP	0.626	0.003	0.571	0.002	1.445	0.001
P02776	Platelet factor 4 OS=Homo sapiens GN=PF4 PE=1 SV=2	PF4	0.581	0.002	0.556	0.001	1.413	0
P02786	Transferrin receptor protein 1 OS=Homo sapiens GN=TFRC PE=1 SV=2	TFRC	1.433	0.031	1.695	0.046	0.705	0.367
P02787	Serotransferrin OS=Homo sapiens GN=TF PE=1 SV=3	TF	0.905	0.021	0.824	0	0.935	0.117
P02788	Lactotransferrin OS=Homo sapiens GN=LTF PE=1 SV=6	LTF	1.249	0.067	1.124	0.495	1.207	0.087
P02790	Hemopexin OS=Homo sapiens GN=HPX PE=1 SV=2	HPX	0.635	0	0.609	0	0.795	0
P03950	Angiogenin OS=Homo sapiens GN=ANG PE=1 SV=1	ANG	1.393	0.083	1.118	0.428	0.892	0.546
P03951	Coagulation factor XI OS=Homo sapiens GN=F11 PE=1 SV=1	F11	1.022	0.533	1.002	0.746	1.928	0.001
P03952	Plasma kallikrein OS=Homo sapiens GN=KLKB1 PE=1 SV=1	KLKB1	0.592	0	0.602	0	1.053	0.287
P04003	C4b-binding protein alpha chain OS=Homo sapiens GN=C4BPA PE=1 SV=2	C4BPA	0.721	0.001	0.921	0.17	1.055	0.209
P04004	Vitronectin OS=Homo sapiens GN=VTN PE=1 SV=1	VTN	0.765	0	0.702	0.001	0.987	0.925
P04070	Vitamin K-dependent protein C OS=Homo sapiens GN=PROC PE=1 SV=1	PROC	0.7	0.005	0.987	0.85	1.151	0.161
P04114	Apolipoprotein B-100 OS=Homo sapiens GN=APOB PE=1 SV=2	APOB	0.809	0.078	0.942	0.718	1.352	0.002
P04180	Phosphatidylcholine-sterol acyltransferase OS=Homo sapiens GN=LCAT PE=1 SV=1	LCAT	0.612	0	0.692	0.017	1.245	0.008
P04196	Histidine-rich glycoprotein OS=Homo sapiens GN=HRG PE=1 SV=1	HRG	0.972	0.775	1.051	0.726	1.193	0.033
P04206	Ig kappa chain V-III region GOL OS=Homo sapiens PE=1 SV=1		1.387	0	1.459	0	1.133	0.119
P04207	Ig kappa chain V-III region CLL OS=Homo sapiens PE=4 SV=2		1.991	0	1.72	0	1.331	0
P04208	Ig lambda chain V-I region WAH OS=Homo sapiens PE=1 SV=1		1.964	0	2.076	0	1.545	0
P04209	Ig lambda chain V-II region NIG-84 OS=Homo sapiens PE=1 SV=1		0.444	0	0.498	0	0.717	0.03
P04211	Ig lambda chain V region 4A OS=Homo sapiens PE=4 SV=1	IGLV7-43	1.327	0.054	1.32	0.042	0.828	0.192
P04217	Alpha-1B-glycoprotein OS=Homo sapiens GN=A1BG PE=1 SV=4	A1BG	0.824	0	0.861	0.019	0.86	0.004
P04220	Ig mu heavy chain disease protein OS=Homo sapiens PE=1 SV=1		0.91	0.306	1.492	0.024	0.702	0.003
P04264	Keratin, type II cytoskeletal 1 OS=Homo sapiens GN=KRT1 PE=1 SV=6	KRT1	1.589	0.001	1.713	0.001	1.318	0
P04275	von Willebrand factor OS=Homo sapiens GN=VWF PE=1 SV=4	VWF	1.198	0.081	2.095	0.001	1.307	0.009
P04278	Sex hormone-binding globulin OS=Homo sapiens GN=SHBG PE=1 SV=2	SHBG	1.385	0.012	0.991	0.804	0.339	0
P04430	Ig kappa chain V-I region BAN OS=Homo sapiens PE=1 SV=1		2.218	0	2.531	0	1.454	0.018
P04431	Ig kappa chain V-I region Walker OS=Homo sapiens PE=1 SV=1	IGKC	1.49	0	1.976	0.002	1.283	0.023
P04433	Ig kappa chain V-III region VG (Fragment) OS=Homo sapiens PE=1 SV=1	IGKV3D-11; IGKV3-11	1.596	0	1.58	0.001	1.18	0.071
P04434	Ig kappa chain V-III region VH (Fragment) OS=Homo sapiens PE=4 SV=1	IGKV3-7	0.927	0.206	1.007	0.951	1.075	0.122
P04438	Ig heavy chain V-II region SESS OS=Homo sapiens PE=2 SV=1		0.48	0.132	1.203	0.957	0.716	0.063
P05090	Apolipoprotein D OS=Homo sapiens GN=APOD PE=1 SV=1	APOD	1.041	0.56	1.211	0.067	1.016	0.716
P05155	Plasma protease C1 inhibitor OS=Homo sapiens GN=SERPING1 PE=1 SV=2	SERPING1	2.299	0	2.3	0.005	1.548	0.021
P05156	Complement factor I OS=Homo sapiens GN=CFI PE=1 SV=2	CFI	0.873	0.002	0.815	0	0.91	0
P05160	Coagulation factor XIII B chain OS=Homo sapiens GN=F13B PE=1 SV=3	F13B	0.815	0.083	1.062	0.77	1.238	0.03
P05164	Myeloperoxidase OS=Homo sapiens GN=MPO PE=1 SV=1	MPO	1.076	0.233	1.036	0.753	1.132	0.011
P05452	Tetranectin OS=Homo sapiens GN=CLEC3B PE=1 SV=3	CLEC3B	0.803	0.023	0.856	0.117	1.207	0.004
P05543	Thyroxine-binding globulin OS=Homo sapiens GN=SERPINA7 PE=1 SV=2	SERPINA7	0.854	0.02	0.881	0.054	1.063	0.539
P05546	Heparin cofactor 2 OS=Homo sapiens GN=SERPIND1 PE=1 SV=3	SERPIND1	0.568	0	0.609	0	0.949	0.335
P06276	Cholinesterase OS=Homo sapiens GN=BCHE PE=1 SV=1	BCHE	0.928	0.371	1.004	0.946	1.041	0.484
P06310	Ig kappa chain V-II region RPMI 6410 OS=Homo sapiens PE=4 SV=1		1.551	0	1.717	0	1.168	0.04
P06311	Ig kappa chain V-III region IARC/BL41 OS=Homo sapiens PE=4 SV=1		1.494	0.001	1.541	0.002	0.998	0.914
P06316	Ig lambda chain V-I region BL2 OS=Homo sapiens PE=2 SV=1		1.248	0.007	1.365	0.004	1.009	0.904
P06318	Ig lambda chain V-VI region WLT OS=Homo sapiens PE=1 SV=1		1.644	0	2.235	0.004	0.895	0.272
P06331	Ig heavy chain V-II region ARH-77 OS=Homo sapiens PE=4 SV=1		1.382	0	1.864	0	1.089	0.251
P06396	Gelsolin OS=Homo sapiens GN=GSN PE=1 SV=1	GSN	0.961	0.806	1.157	0.169	1.48	0
P06681	Complement C2 OS=Homo sapiens GN=C2 PE=1 SV=2	C2	0.958	0.471	0.858	0.041	1.04	0.474
P06702	Protein S100-A9 OS=Homo sapiens GN=S100A9 PE=1 SV=1	S100A9	0.765	0.051	0.881	0.309	0.804	0.113
P06727	Apolipoprotein A-IV OS=Homo sapiens GN=APOA4 PE=1 SV=3	APOA4	0.535	0	1.117	0.709	1.106	0.278
P06889	Ig lambda chain V-IV region MOL OS=Homo sapiens PE=1 SV=1		0.882	0.245	1.169	0.071	1.189	0.063
P07225	Vitamin K-dependent protein S OS=Homo sapiens GN=PROS1 PE=1 SV=1	PROS1	0.822	0.003	0.907	0.124	1.189	0
P07357	Complement component C8 alpha chain OS=Homo sapiens GN=C8A PE=1 SV=2	C8A	0.609	0	0.719	0	0.97	0.665
P07358	Complement component C8 beta chain OS=Homo sapiens GN=C8B PE=1 SV=3	C8B	0.571	0	0.877	0.073	0.987	0.708
P07359	Platelet glycoprotein Ib alpha chain OS=Homo sapiens GN=GP1BA PE=1 SV=2	GP1BA	1.115	0.259	1.596	0.007	1.108	0.288
P07360	Complement component C8 gamma chain OS=Homo sapiens GN=C8G PE=1 SV=3	C8G	0.74	0	0.973	0.554	1.04	0.422
P07737	Profilin-1 OS=Homo sapiens GN=PFN1 PE=1 SV=2	PFN1	1.179	0.124	1.679	0.021	0.999	0.921
P07996	Thrombospondin-1 OS=Homo sapiens GN=THBS1 PE=1 SV=2	THBS1	0.694	0.066	0.738	0.105	1.53	0.021
P08185	Corticosteroid-binding globulin OS=Homo sapiens GN=SERPINA6 PE=1 SV=1	SERPINA6	0.877	0.166	0.917	0.354	0.934	0.496
P08519	Apolipoprotein(a) OS=Homo sapiens GN=LPA PE=1 SV=1	LPA	0.352	0	0.524	0.023	0.657	0.14
P08571	Monocyte differentiation antigen CD14 OS=Homo sapiens GN=CD14 PE=1 SV=2	CD14	1.23	0.002	1.397	0.003	0.81	0.005
P08603	Complement factor H OS=Homo sapiens GN=CFH PE=1 SV=4	CFH	0.874	0.002	0.914	0.079	0.983	0.672
P08637	Low affinity immunoglobulin gamma Fc region receptor III-A OS=Homo sapiens GN=FCGR3A PE=1 SV=2	FCGR3A	2.001	0	1.899	0.002	0.631	0.002
P08697	Alpha-2-antiplasmin OS=Homo sapiens GN=SERPINF2 PE=1 SV=3	SERPINF2	0.626	0	0.659	0	0.981	0.711
P09486	SPARC OS=Homo sapiens GN=SPARC PE=1 SV=1	SPARC	0.919	0.523	1.272	0.166	1.266	0.032
P09871	Complement C1s subcomponent OS=Homo sapiens GN=C1S PE=1 SV=1	C1S	0.943	0.308	1.042	0.548	1.119	0.041
P0C0L4	Complement C4-A OS=Homo sapiens GN=C4A PE=1 SV=2	C4A; C4B	0.786	0.014	0.806	0.056	1.41	0
P0C0L5	Complement C4-B OS=Homo sapiens GN=C4B PE=1 SV=2	C4B; C4B_2; LOC100293534	0.755	0.001	0.693	0.011	1.529	0
P0CG05	Ig lambda-2 chain C regions OS=Homo sapiens GN=IGLC2 PE=1 SV=1	IGLC2	1.3	0.005	1.178	0.06	1.099	0.221
P0DJI8	Serum amyloid A-1 protein OS=Homo sapiens GN=SAA1 PE=1 SV=1	SAA1	2.017	0.101	1.036	0.878	0.238	0
P0DJI9	Serum amyloid A-2 protein OS=Homo sapiens GN=SAA2 PE=1 SV=1	SAA2	4.138	0.001	2.911	0.017	0.462	0.006
P0DML3	Chorionic somatomammotropin hormone 2 OS=Homo sapiens GN=CSH2 PE=1 SV=1	CSH2; CSH1	0.977	0.201	0.494	0.423	0.407	0.121
P10643	Complement component C7 OS=Homo sapiens GN=C7 PE=1 SV=2	C7	1.596	0	1.833	0	1.001	0.909
P10909	Clusterin OS=Homo sapiens GN=CLU PE=1 SV=1	CLU	0.774	0	0.808	0.005	1.043	0.138
P11226	Mannose-binding protein C OS=Homo sapiens GN=MBL2 PE=1 SV=2	MBL2	1.796	0	1.946	0.002	0.955	0.853
P11465	Pregnancy-specific beta-1-glycoprotein 2 OS=Homo sapiens GN=PSG2 PE=2 SV=2	PSG2	0.987	0.593	0.899	0.746	0.51	0.001
P11597	Cholesteryl ester transfer protein OS=Homo sapiens GN=CETP PE=1 SV=2	CETP	0.932	0.392	1.193	0.158	0.901	0.473
P12259	Coagulation factor V OS=Homo sapiens GN=F5 PE=1 SV=4	F5	0.462	0	0.419	0	0.744	0.066
P13473	Lysosome-associated membrane glycoprotein 2 OS=Homo sapiens GN=LAMP2 PE=1 SV=2	LAMP2	1.009	0.731	1.065	0.765	0.913	0.389
P13645	Keratin, type I cytoskeletal 10 OS=Homo sapiens GN=KRT10 PE=1 SV=6	KRT10	1.292	0.041	1.894	0	1.279	0.036
P13646	Keratin, type I cytoskeletal 13 OS=Homo sapiens GN=KRT13 PE=1 SV=4	KRT13	0.332	0	0.43	0	0.75	0.001
P13671	Complement component C6 OS=Homo sapiens GN=C6 PE=1 SV=3	C6	0.676	0	0.746	0.001	0.903	0.165
P13727	Bone marrow proteoglycan OS=Homo sapiens GN=PRG2 PE=1 SV=2	PRG2	0.698	0.876	0.448	0.104	0.514	0.264
P13796	Plastin-2 OS=Homo sapiens GN=LCP1 PE=1 SV=6	LCP1	1.611	0.003	1.382	0.031	1.053	0.41
P14151	L-selectin OS=Homo sapiens GN=SELL PE=1 SV=2	SELL	1.096	0.556	2.044	0.004	0.646	0
P14625	Endoplasmin OS=Homo sapiens GN=HSP90B1 PE=1 SV=1	HSP90B1	0.759	0.061	0.69	0.008	0.62	0.003
P15144	Aminopeptidase N OS=Homo sapiens GN=ANPEP PE=1 SV=4	ANPEP	1.128	0.428	1.081	0.793	0.701	0.028
P15169	Carboxypeptidase N catalytic chain OS=Homo sapiens GN=CPN1 PE=1 SV=1	CPN1	0.731	0.003	0.743	0.001	0.797	0.005
P15814	Immunoglobulin lambda-like polypeptide 1 OS=Homo sapiens GN=IGLL1 PE=1 SV=1	IGLL1	1.372	0.156	0.894	0.622	0.273	0
P16070	CD44 antigen OS=Homo sapiens GN=CD44 PE=1 SV=3	CD44	1.14	0.191	1.73	0	1.253	0.111
P17936	Insulin-like growth factor-binding protein 3 OS=Homo sapiens GN=IGFBP3 PE=1 SV=2	IGFBP3	0.808	0.061	0.619	0.002	1.179	0.153
P18135	Ig kappa chain V-III region HAH OS=Homo sapiens PE=2 SV=1	IGKV3-20	0.796	0.012	1.335	0.003	0.957	0.403
P18428	Lipopolysaccharide-binding protein OS=Homo sapiens GN=LBP PE=1 SV=3	LBP	1.408	0.032	1.207	0.248	0.738	0.04
P19320	Vascular cell adhesion protein 1 OS=Homo sapiens GN=VCAM1 PE=1 SV=1	VCAM1	2.507	0	2.504	0.024	0.752	0.203
P19652	Alpha-1-acid glycoprotein 2 OS=Homo sapiens GN=ORM2 PE=1 SV=2	ORM2	0.765	0	0.867	0.104	0.811	0.001
P19823	Inter-alpha-trypsin inhibitor heavy chain H2 OS=Homo sapiens GN=ITIH2 PE=1 SV=2	ITIH2	0.72	0	0.663	0	0.94	0.43
P19827	Inter-alpha-trypsin inhibitor heavy chain H1 OS=Homo sapiens GN=ITIH1 PE=1 SV=3	ITIH1	0.755	0	0.727	0	1.01	0.81
P20742	Pregnancy zone protein OS=Homo sapiens GN=PZP PE=1 SV=4	PZP	0.132	0.003	0.117	0.001	0.128	0.003
P20851	C4b-binding protein beta chain OS=Homo sapiens GN=C4BPB PE=1 SV=1	C4BPB	0.557	0	0.756	0	1.009	0.862
P21333	Filamin-A OS=Homo sapiens GN=FLNA PE=1 SV=4	FLNA	1.639	0	1.485	0.005	1.11	0.293
P22105	Tenascin-X OS=Homo sapiens GN=TNXB PE=1 SV=4	TNXB	1.314	0.117	1.256	0.021	1.697	0.016
P22352	Glutathione peroxidase 3 OS=Homo sapiens GN=GPX3 PE=1 SV=2	GPX3	1.397	0	1.112	0.086	1.069	0.157
P22792	Carboxypeptidase N subunit 2 OS=Homo sapiens GN=CPN2 PE=1 SV=3	CPN2	0.783	0	0.81	0.007	1.012	0.734
P22891	Vitamin K-dependent protein Z OS=Homo sapiens GN=PROZ PE=1 SV=2	PROZ	0.529	0	0.598	0.002	0.835	0.218
P23083	Ig heavy chain V-I region V35 OS=Homo sapiens PE=1 SV=1	IGHV1OR15-1; IGHV1-2	0.613	0	0.736	0.005	0.85	0.164
P23142	Fibulin-1 OS=Homo sapiens GN=FBLN1 PE=1 SV=4	FBLN1	1.372	0.009	1.251	0.105	1.015	0.532
P25311	Zinc-alpha-2-glycoprotein OS=Homo sapiens GN=AZGP1 PE=1 SV=2	AZGP1	0.575	0	0.869	0.043	0.755	0
P26927	Hepatocyte growth factor-like protein OS=Homo sapiens GN=MST1 PE=1 SV=2	MST1	0.455	0.002	0.55	0.006	0.721	0.152
P27169	Serum paraoxonase/arylesterase 1 OS=Homo sapiens GN=PON1 PE=1 SV=3	PON1	0.795	0.018	0.7	0.01	1.254	0.014
P27918	Properdin OS=Homo sapiens GN=CFP PE=1 SV=2	CFP	0.74	0.046	0.98	0.945	0.941	0.777
P29622	Kallistatin OS=Homo sapiens GN=SERPINA4 PE=1 SV=3	SERPINA4	0.796	0.047	0.715	0.011	1.198	0.019
P33151	Cadherin-5 OS=Homo sapiens GN=CDH5 PE=1 SV=5	CDH5	1.21	0.002	1.291	0.02	0.968	0.611
P35527	Keratin, type I cytoskeletal 9 OS=Homo sapiens GN=KRT9 PE=1 SV=3	KRT9	1.757	0.003	1.438	0.063	1.218	0.027
P35542	Serum amyloid A-4 protein OS=Homo sapiens GN=SAA4 PE=1 SV=2	SAA4	0.757	0.003	0.763	0.004	1.006	0.908
P35858	Insulin-like growth factor-binding protein complex acid labile subunit OS=Homo sapiens GN=IGFALS PE=1 SV=1	IGFALS	0.397	0	0.515	0	0.975	0.757
P35908	Keratin, type II cytoskeletal 2 epidermal OS=Homo sapiens GN=KRT2 PE=1 SV=2	KRT2	0.582	0	0.924	0.094	1.367	0.002
P36955	Pigment epithelium-derived factor OS=Homo sapiens GN=SERPINF1 PE=1 SV=4	SERPINF1	0.645	0.002	0.745	0.034	0.817	0.156
P36980	Complement factor H-related protein 2 OS=Homo sapiens GN=CFHR2 PE=1 SV=1	CFHR2	0.778	0.02	1.311	0.087	1.117	0.572
P41222	Prostaglandin-H2 D-isomerase OS=Homo sapiens GN=PTGDS PE=1 SV=1	PTGDS	1.002	0.992	1.766	0.002	0.992	0.746
P43251	Biotinidase OS=Homo sapiens GN=BTD PE=1 SV=2	BTD	1.387	0.834	1.293	0.013	1.525	0.001
P43652	Afamin OS=Homo sapiens GN=AFM PE=1 SV=1	AFM	0.925	0.268	0.987	0.724	1.208	0.012
P48740	Mannan-binding lectin serine protease 1 OS=Homo sapiens GN=MASP1 PE=1 SV=3	MASP1	0.734	0.003	1.072	0.804	0.99	0.959
P49747	Cartilage oligomeric matrix protein OS=Homo sapiens GN=COMP PE=1 SV=2	COMP	1.219	0.067	1.945	0	1.73	0.003
P49908	Selenoprotein P OS=Homo sapiens GN=SEPP1 PE=1 SV=3	SEPP1; SELENOP	0.597	0.001	0.626	0.001	1.023	0.836
P51884	Lumican OS=Homo sapiens GN=LUM PE=1 SV=2	LUM	1.279	0.01	1.539	0	1.243	0.001
P55056	Apolipoprotein C-IV OS=Homo sapiens GN=APOC4 PE=1 SV=1	APOC4; APOC4-APOC2	0.536	0.012	0.588	0.04	1.262	0.086
P55058	Phospholipid transfer protein OS=Homo sapiens GN=PLTP PE=1 SV=1	PLTP	1.353	0.018	1.494	0.087	0.85	0.306
P55259	Pancreatic secretory granule membrane major glycoprotein GP2 OS=Homo sapiens GN=GP2 PE=2 SV=3	GP2	0.755	0.107	0.755	0.108	0.843	0.319
P59665	Neutrophil defensin 1 OS=Homo sapiens GN=DEFA1 PE=1 SV=1	DEFA1; DEFA1B	1.04	0.854	0.81	0.14	0.542	0.004
P60709	Actin, cytoplasmic 1 OS=Homo sapiens GN=ACTB PE=1 SV=1	ACTB	1.556	0.003	1.384	0.125	1.403	0.301
P60985	Keratinocyte differentiation-associated protein OS=Homo sapiens GN=KRTDAP PE=1 SV=1	KRTDAP	1.863	0	2.512	0	1.408	0
P61604	10 kDa heat shock protein, mitochondrial OS=Homo sapiens GN=HSPE1 PE=1 SV=2	HSPE1	1.008	0.691	0.787	0.109	0.585	0.001
P61626	Lysozyme C OS=Homo sapiens GN=LYZ PE=1 SV=1	LYZ	0.794	0.03	1.04	0.842	0.957	0.585
P61769	Beta-2-microglobulin OS=Homo sapiens GN=B2M PE=1 SV=1	B2M	1.043	0.712	1.523	0.072	0.914	0.427
P68133	Actin, alpha skeletal muscle OS=Homo sapiens GN=ACTA1 PE=1 SV=1	ACTA1	1.566	0	1.556	0.001	1.15	0.298
P68871	Hemoglobin subunit beta OS=Homo sapiens GN=HBB PE=1 SV=2	HBB	2.63	0	1.867	0.009	1.396	0.042
P69892	Hemoglobin subunit gamma-2 OS=Homo sapiens GN=HBG2 PE=1 SV=2	HBG2	2.416	0	0.85	0.223	1.68	0.003
P69905	Hemoglobin subunit alpha OS=Homo sapiens GN=HBA1 PE=1 SV=2	HBA2; HBA1	2.748	0	2.092	0.008	1.422	0.066
P78386	Keratin, type II cuticular Hb5 OS=Homo sapiens GN=KRT85 PE=1 SV=1	KRT85	1.123	0.15	1.027	0.548	1.161	0.064
P80108	Phosphatidylinositol-glycan-specific phospholipase D OS=Homo sapiens GN=GPLD1 PE=1 SV=3	GPLD1	0.798	0.161	1.105	0.845	1.645	0
P80419	Ig heavy chain V-III region GAR OS=Homo sapiens PE=1 SV=1		1.557	0	1.764	0	1.172	0.067
P80748	Ig lambda chain V-III region LOI OS=Homo sapiens PE=1 SV=1		1.201	0.171	1.146	0.41	1.025	0.619
P83593	Ig kappa chain V-IV region STH (Fragment) OS=Homo sapiens PE=1 SV=1		1.599	0.002	1.458	0.243	1.438	0.006
Q03591	Complement factor H-related protein 1 OS=Homo sapiens GN=CFHR1 PE=1 SV=2	CFHR1	0.745	0	0.777	0	0.791	0.001
Q04756	Hepatocyte growth factor activator OS=Homo sapiens GN=HGFAC PE=1 SV=1	HGFAC	1.358	0	1.64	0	1.02	0.603
Q06033	Inter-alpha-trypsin inhibitor heavy chain H3 OS=Homo sapiens GN=ITIH3 PE=1 SV=2	ITIH3	1.455	0	1.236	0.007	0.864	0.076
Q08380	Galectin-3-binding protein OS=Homo sapiens GN=LGALS3BP PE=1 SV=1	LGALS3BP	1.453	0.002	1.488	0.004	0.704	0.01
Q12805	EGF-containing fibulin-like extracellular matrix protein 1 OS=Homo sapiens GN=EFEMP1 PE=1 SV=2	EFEMP1	1.651	0.006	2.302	0.005	0.836	0.725
Q13103	Secreted phosphoprotein 24 OS=Homo sapiens GN=SPP2 PE=1 SV=1	SPP2	1.123	0.313	1.266	0.115	1.017	0.865
Q13219	Pappalysin-1 OS=Homo sapiens GN=PAPPA PE=1 SV=3	PAPPA	0.323	0.068	0.625	0.627	0.397	0.268
Q13790	Apolipoprotein F OS=Homo sapiens GN=APOF PE=1 SV=2	APOF	0.526	0	0.72	0.008	0.918	0.458
Q14520	Hyaluronan-binding protein 2 OS=Homo sapiens GN=HABP2 PE=1 SV=1	HABP2	0.696	0	0.79	0.021	0.789	0.015
Q14624	Inter-alpha-trypsin inhibitor heavy chain H4 OS=Homo sapiens GN=ITIH4 PE=1 SV=4	ITIH4	0.886	0.037	0.781	0.006	0.897	0.057
Q15113	Procollagen C-endopeptidase enhancer 1 OS=Homo sapiens GN=PCOLCE PE=1 SV=2	PCOLCE	1.013	0.827	0.622	0.009	0.89	0.552
Q15166	Serum paraoxonase/lactonase 3 OS=Homo sapiens GN=PON3 PE=1 SV=3	PON3	1.13	0.421	0.998	0.875	1.306	0.417
Q15582	Transforming growth factor-beta-induced protein ig-h3 OS=Homo sapiens GN=TGFBI PE=1 SV=1	TGFBI	1.13	0.232	1.17	0.954	0.737	0.106
Q15848	Adiponectin OS=Homo sapiens GN=ADIPOQ PE=1 SV=1	ADIPOQ	1.652	0.004	1.999	0	1.071	0.813
Q16610	Extracellular matrix protein 1 OS=Homo sapiens GN=ECM1 PE=1 SV=2	ECM1	0.884	0.169	1.147	0.932	1.785	0
Q562R1	Beta-actin-like protein 2 OS=Homo sapiens GN=ACTBL2 PE=1 SV=2	ACTBL2	1.665	0	1.587	0.008	1.394	0.114
Q6EMK4	Vasorin OS=Homo sapiens GN=VASN PE=1 SV=1	VASN	1.099	0.904	1.617	0.003	1.068	0.526
Q6UXB8	Peptidase inhibitor 16 OS=Homo sapiens GN=PI16 PE=1 SV=1	PI16	1.253	0.267	1.249	0.273	1.191	0.173
Q8NG11	Tetraspanin-14 OS=Homo sapiens GN=TSPAN14 PE=1 SV=1	TSPAN14	0.812	0.001	0.721	0	0.91	0.053
Q92820	Gamma-glutamyl hydrolase OS=Homo sapiens GN=GGH PE=1 SV=2	GGH	0.951	0.754	1.032	0.885	1.043	0.75
Q92954	Proteoglycan 4 OS=Homo sapiens GN=PRG4 PE=1 SV=2	PRG4	0.752	0.058	1.107	0.488	1.954	0
Q96IY4	Carboxypeptidase B2 OS=Homo sapiens GN=CPB2 PE=1 SV=2	CPB2	0.784	0.008	0.91	0.278	0.998	0.929
Q96KN2	Beta-Ala-His dipeptidase OS=Homo sapiens GN=CNDP1 PE=1 SV=4	CNDP1	0.233	0	0.67	0.055	1.122	0.252
Q96PD5	N-acetylmuramoyl-L-alanine amidase OS=Homo sapiens GN=PGLYRP2 PE=1 SV=1	PGLYRP2	0.788	0.075	0.816	0.165	0.998	0.76
Q9BXR6	Complement factor H-related protein 5 OS=Homo sapiens GN=CFHR5 PE=1 SV=1	CFHR5	0.817	0.002	0.849	0.01	0.895	0.099
Q9BYE9	Cadherin-related family member 2 OS=Homo sapiens GN=CDHR2 PE=1 SV=2	CDHR2	0.897	0.727	1.109	0.752	0.802	0.597
Q9HDC9	Adipocyte plasma membrane-associated protein OS=Homo sapiens GN=APMAP PE=1 SV=2	APMAP	1.843	0.001	1.515	0	0.853	0.166
Q9NQ79	Cartilage acidic protein 1 OS=Homo sapiens GN=CRTAC1 PE=1 SV=2	CRTAC1	1.558	0.005	1.007	0.63	1.026	0.562
Q9NZP8	Complement C1r subcomponent-like protein OS=Homo sapiens GN=C1RL PE=1 SV=2	C1RL	0.47	0.003	0.521	0.017	0.544	0.023
Q9UGM5	Fetuin-B OS=Homo sapiens GN=FETUB PE=1 SV=2	FETUB	0.649	0.024	0.693	0.067	0.573	0.004
Q9UHG3	Prenylcysteine oxidase 1 OS=Homo sapiens GN=PCYOX1 PE=1 SV=3	PCYOX1	1.138	0.191	1.869	0.027	2.349	0
Q9UK55	Protein Z-dependent protease inhibitor OS=Homo sapiens GN=SERPINA10 PE=1 SV=1	SERPINA10	0.91	0.601	0.749	0.085	1.267	0.058
Q9Y4K3	TNF receptor-associated factor 6 OS=Homo sapiens GN=TRAF6 PE=1 SV=1	TRAF6	1.867	0.009	1.331	0.062	1.239	0.344
Q9Y5Y7	Lymphatic vessel endothelial hyaluronic acid receptor 1 OS=Homo sapiens GN=LYVE1 PE=1 SV=2	LYVE1	0.937	0.824	1.988	0.008	0.716	0.165
Q9Y6R7	IgGFc-binding protein OS=Homo sapiens GN=FCGBP PE=1 SV=3	FCGBP	2.332	0.003	1.84	0.066	1.52	0.061
