# Supplementary material for: Integrating transcriptomics, glycomics and glycoproteomics to characterize hepatitis B virus-associated hepatocellular carcinoma
Source: Cell Commun Signal. 2024 Apr 1;22:200. doi: 10.1186/s12964-024-01569-y (PMC10983713; doi:10.1186/s12964-024-01569-y)
Supplement: Supplementary file 2 — Additional file 2: Table 1. Characteristics of 100 participants clincal data of glycomics. Table 2. Characteristics of 80 of 100 participants clincal data of glycoproteomics. Table 3. Primers of glycan-related genes. Table 4. Differentially expressed glyco-genes in GSE135631 and GSE94660. Table 5. Identified N-glycans in HC, CHB, LC and HCC serum samples. Table 6. Identified glycopeptides in HC, CHB, LC and HCC serum samples. Table 7. Differentially expressed intact glycopeptides from cluster I-IV. Table 8. Differentially expressed proteins in CHB, LC and HBV-HCC compared HC. Table 9. Glycosylation site occupancy of glycopeptides in HC, CHB, LC and HBV-HCC. [file 12964_2024_1569_MOESM2_ESM.zip › 12964_2024_1569_MOESM2_ESM/Table S9.xlsx]

## Sheet: Sheet1
Sequence	Glycan Composition	Master Protein Accessions	Positions in Master Proteins	Gene name	Glycosylation site occupancy in HBV-HCC (%), Mean±SD	Glycosylation site occupancy in LC (%), Mean±SD	Glycosylation site occupancy in CHB (%), Mean±SD	Glycosylation site occupancy in HC (%), Mean±SD
SLGNVNFTVSAEALESQELCGTEVPSVPEHGRK	HexNAc(2)Hex(6)	P01023	P01023 [864-896]	A2M	7.23±2.54	7.14±2.63	7.76±1.92	8.47±2.46
SLGNVNFTVSAEALESQELCGTEVPSVPEHGR	HexNAc(2)Hex(5)	P01023	P01023 [864-895]	A2M	76.51±14.96	64.44±24.63	69.43±19	65.07±19.11
SLGNVNFTVSAEALESQELCGTEVPSVPEHGRK	HexNAc(2)Hex(5)	P01023	P01023 [864-896]	A2M	37.95±7.13	41.26±9.21	45.08±5.86	46.55±7.17
SLGNVNFTVSAEALESQELCGTEVPSVPEHGRK	HexNAc(3)Hex(4)NeuAc(1)	P01023	P01023 [864-896]	A2M	3.39±1.79	2.65±1.28	1.99±0.96	1.56±0.89
SLGNVNFTVSAEALESQELCGTEVPSVPEHGRK	HexNAc(3)Hex(5)NeuAc(1)	P01023	P01023 [864-896]	A2M	9.41±3.32	10.01±4.88	9.96±3.72	8.04±2.89
SLGNVNFTVSAEALESQELCGTEVPSVPEHGRK	HexNAc(3)Hex(5)	P01023	P01023 [864-896]	A2M	3.72±2.39	3.21±2.06	3.72±1.59	3.99±2.35
TVLTPATNHMGNVTFTIPANR	HexNAc(2)Hex(6)	P01024	P01024 [74-94]	C3	53.72±5.89	55.07±5.59	55.85±3.26	57.94±4.13
SLGNVNFTVSAEALESQELCGTEVPSVPEHGRK	HexNAc(3)Hex(4)Fuc(2)	P01023	P01023 [864-896]	A2M	3.68±1.4	3.37±1.68	2.89±1.5	2.14±1.56
ADTHDEILEGLNFNLTEIPEAQIHEGFQELLR	HexNAc(4)Hex(5)Fuc(2)NeuAc(1)	P01009	P01009 [94-125]	SERPINA1	14.24±13.5	22.12±20.34	26.77±25.38	26.29±20.33
SLGNVNFTVSAEALESQELCGTEVPSVPEHGRK	HexNAc(3)Hex(6)	P01023	P01023 [864-896]	A2M	6.97±2.15	6.2±2.3	6.7±2.62	7.9±3.02
SLGNVNFTVSAEALESQELCGTEVPSVPEHGRK	HexNAc(4)Hex(5)	P01023	P01023 [864-896]	A2M	2.58±2.17	1.79±1.78	1.6±1.8	2.24±2.22
AALAAFNAQNNGSNFQLEEISR	HexNAc(4)Hex(5)NeuAc(1)	P02765	P02765 [166-187]	AHSG	15.08±9.45	10.98±7.54	12.74±7.03	15.61±9.35
SLGNVNFTVSAEALESQELCGTEVPSVPEHGRK	HexNAc(4)Hex(5)NeuAc(1)	P01023	P01023 [864-896]	A2M	6.71±3.32	5.42±2.12	4.7±2.69	4.22±3.17
LSLHRPALEDLLLGSEANLTCTLTGLR	HexNAc(2)Hex(8)	P01876	P01876 [127-153]	IGHA1	0.34±0.23	0.26±0.18	0.2±0.18	0.32±0.18
IITILEEEMNVSVCGLYTYGKPVPGHVTVSICR	HexNAc(4)Hex(5)NeuAc(1)	P01023	P01023 [238-270]	A2M	19.43±9.16	28.3±15.91	24.37±12.61	25.42±9.14
TVLTPATNHMGNVTFTIPANR	HexNAc(2)Hex(5)	P01024	P01024 [74-94]	C3	14.42±3.33	13.51±4.44	12.82±2.26	11.93±2.37
SLGNVNFTVSAEALESQELCGTEVPSVPEHGRK	HexNAc(3)Hex(6)NeuAc(1)	P01023	P01023 [864-896]	A2M	6.57±2.61	7.18±2.79	4.83±2.53	4.78±2.42
ELCTISHIFIPAMGNITYDFSFK	HexNAc(2)Hex(6)	P04114	P04114 [3322-3344]	APOB	54.44±12.23	55.38±18	53.79±17.4	44.54±18.8
SLGNVNFTVSAEALESQELCGTEVPSVPEHGRK	HexNAc(4)Hex(5)Fuc(2)	P01023	P01023 [864-896]	A2M	6.33±2.9	6.5±3.07	5.69±2.5	4.83±2.8
SLGNVNFTVSAEALESQELCGTEVPSVPEHGRK	HexNAc(4)Hex(4)NeuAc(1)	P01023	P01023 [864-896]	A2M	1.64±1.64	1.19±1.12	1.43±1.23	1.33±0.92
AALAAFNAQNNGSNFQLEEISR	HexNAc(4)Hex(5)Fuc(3)NeuAc(1)	P02765	P02765 [166-187]	AHSG	4.74±3.4	6.26±6.48	2.9±1.57	3.22±2.21
AALAAFNAQNNGSNFQLEEISR	HexNAc(4)Hex(5)Fuc(2)NeuAc(1)	P02765	P02765 [166-187]	AHSG	31.76±7.52	35.72±6.9	36.33±5.94	33.96±8.07
IITILEEEMNVSVCGLYTYGKPVPGHVTVSICR	HexNAc(4)Hex(5)Fuc(2)	P01023	P01023 [238-270]	A2M	80.57±9.16	71.7±15.91	75.63±12.61	74.58±9.14
ADTHDEILEGLNFNLTEIPEAQIHEGFQELLR	HexNAc(5)Hex(6)NeuAc(3)	P01009	P01009 [94-125]	SERPINA1	7.94±10.65	15.42±19.52	16.73±24.58	29.27±26.48
TVLTPATNHMGNVTFTIPANR	HexNAc(2)Hex(7)	P01024	P01024 [74-94]	C3	10.23±3.13	10.4±6.04	10.13±3.17	10.81±4.33
AALAAFNAQNNGSNFQLEEISR	HexNAc(4)Hex(5)Fuc(2)	P02765	P02765 [166-187]	AHSG	14.52±10.05	8.05±7.4	11.39±6.28	13.38±7.23
YLGNATAIFFLPDEGK	HexNAc(4)Hex(5)NeuAc(1)	P01009	P01009 [268-283]	SERPINA1	37.63±9.22	37.41±6.65	30.6±6.52	22.71±9.88
LSLHRPALEDLLLGSEANLTCTLTGLR	HexNAc(2)Hex(5)	P01876	P01876 [127-153]	IGHA1	1.52±0.69	1.71±0.82	1.24±0.6	1.53±0.56
LSLHRPALEDLLLGSEANLTCTLTGLR	HexNAc(2)Hex(7)	P01876	P01876 [127-153]	IGHA1	0.23±0.13	0.2±0.12	0.15±0.09	0.17±0.1
ADTHDEILEGLNFNLTEIPEAQIHEGFQELLR	HexNAc(7)Hex(8)NeuAc(1)	P01009	P01009 [94-125]	SERPINA1	19.51±16.52	29.42±20.93	13.65±11.95	12.95±12.8
ADTHDEILEGLNFNLTEIPEAQIHEGFQELLR	HexNAc(7)Hex(8)Fuc(1)	P01009	P01009 [94-125]	SERPINA1	32.74±25.04	28.2±26.4	38.13±31.07	21.54±28.06
YLGNATAIFFLPDEGK	HexNAc(4)Hex(5)	P01009	P01009 [268-283]	SERPINA1	4.93±7.22	2.7±5.25	3.07±5.66	5.4±8.65
ENLTAPGSDSAVFFEQGTTR	HexNAc(4)Hex(5)Fuc(2)NeuAc(1)	P00450	P00450 [396-415]	CP	48.27±7.13	52.09±15.17	61.6±14.61	45.21±5.01
LSLHRPALEDLLLGSEANLTCTLTGLR	HexNAc(6)Hex(4)	P01876	P01876 [127-153]	IGHA1	0.09±0.06	0.1±0.13	0.06±0.05	0.15±0.11
SLGNVNFTVSAEALESQELCGTEVPSVPEHGRK	HexNAc(4)Hex(4)Fuc(2)	P01023	P01023 [864-896]	A2M	1.07±0.76	1.41±0.98	1.44±0.61	1.43±0.77
TVLTPATNHMGNVTFTIPANR	HexNAc(2)Hex(6)	P01024	P01024 [74-94]	C3	17.79±2.9	17.8±2.48	17.77±1.77	15.79±1.67
ICDLLVANNHFAHFFAPQNLTNMNK	HexNAc(4)Hex(5)NeuAc(1)	P19827	P19827 [267-291]	ITIH1	11.37±8.38	8.65±7.03	9.54±6.1	10.72±6.92
GLTFQQNASSMCVPDQDTAIR	HexNAc(5)Hex(5)Fuc(1)	P01871	P01871 [203-223]	IGHM	12.84±11.66	7.9±8.2	5.89±4.7	6.3±6.25
GLTFQQNASSMCVPDQDTAIR	HexNAc(4)Hex(5)Fuc(1)NeuAc(1)	P01871	P01871 [203-223]	IGHM	7.66±5.79	8.96±5.78	11.45±5.58	16.87±5.06
VSNQTLSLFFTVLQDVPVR	HexNAc(4)Hex(5)Fuc(2)NeuAc(1)	P01023	P01023 [1422-1440]	A2M	58.33±25.97	75.51±17.58	71.34±18.48	79.4±17.35
EHEGAIYPDNTTDFQR	HexNAc(4)Hex(5)Fuc(2)NeuAc(1)	P00450	P00450 [129-144]	CP	41.13±9.75	35.27±8.58	41.78±3.22	40.44±3.78
LSLHRPALEDLLLGSEANLTCTLTGLR	HexNAc(6)Hex(3)	P01876	P01876 [127-153]	IGHA1	0.13±0.14	0.1±0.1	0.11±0.07	0.16±0.13
LSLHRPALEDLLLGSEANLTCTLTGLR	HexNAc(3)Hex(6)NeuAc(1)	P01876	P01876 [127-153]	IGHA1	0.61±0.16	0.54±0.16	0.5±0.19	0.58±0.29
VVLHPNYSQVDIGLIK	HexNAc(3)Hex(4)NeuAc(1)	P00738	P00738 [236-251]	HP	0.34±0.22	0.43±0.26	0.41±0.2	0.39±0.18
GLTFQQNASSMCVPDQDTAIR	HexNAc(5)Hex(5)Fuc(1)NeuAc(1)	P01871	P01871 [203-223]	IGHM	21.64±5.25	21.81±4.57	20.66±5.36	19.27±4.91
EHEGAIYPDNTTDFQR	HexNAc(4)Hex(5)NeuAc(2)	P00450	P00450 [129-144]	CP	33.91±10.58	34.54±8.75	41.62±3.07	38.98±7.81
YLGNATAIFFLPDEGKLQHLENELTHDIITK	HexNAc(4)Hex(5)	P01009	P01009 [268-298]	SERPINA1	100±0	100±0	100±0	100±0
YLGNATAIFFLPDEGK	HexNAc(4)Hex(5)NeuAc(2)	P01009	P01009 [268-283]	SERPINA1	53.61±17.76	46.81±12.82	54.5±14.45	67.4±16.16
LSLHRPALEDLLLGSEANLTCTLTGLR	HexNAc(3)Hex(5)	P01876	P01876 [127-153]	IGHA1	0.39±0.36	0.3±0.17	0.25±0.15	0.38±0.32
LSLHRPALEDLLLGSEANLTCTLTGLR	HexNAc(3)Hex(5)NeuAc(1)	P01876	P01876 [127-153]	IGHA1	1.12±0.37	1.06±0.33	1.04±0.33	0.78±0.49
LSLHRPALEDLLLGSEANLTCTLTGLR	HexNAc(3)Hex(4)	P01876	P01876 [127-153]	IGHA1	0.2±0.25	0.14±0.15	0.15±0.1	0.13±0.15
LSLHRPALEDLLLGSEANLTCTLTGLR	HexNAc(3)Hex(6)	P01876	P01876 [127-153]	IGHA1	0.23±0.17	0.15±0.1	0.13±0.09	0.21±0.12
LSLHRPALEDLLLGSEANLTCTLTGLR	HexNAc(4)Hex(4)NeuAc(1)	P01876	P01876 [127-153]	IGHA1	1.46±0.74	1.71±0.99	1.33±0.78	1.26±0.85
LSLHRPALEDLLLGSEANLTCTLTGLR	HexNAc(2)Hex(6)	P01876	P01876 [127-153]	IGHA1	0.55±0.36	0.51±0.3	0.39±0.24	0.52±0.25
ENLTAPGSDSAVFFEQGTTR	HexNAc(4)Hex(5)NeuAc(1)	P00450	P00450 [396-415]	CP	12.77±12.74	16.3±13.91	10.18±6.23	6.68±5.11
ADTHDEILEGLNFNLTEIPEAQIHEGFQELLR	HexNAc(4)Hex(5)Fuc(4)	P01009	P01009 [94-125]	SERPINA1	25.58±28.76	4.85±7.87	4.72±5.59	9.96±13.47
AVNITSENLIDDVVSLIR	HexNAc(4)Hex(5)Fuc(2)NeuAc(1)	P02748	P02748 [413-430]	C9	100±0	100±0	100±0	100±0
QQQHLFGSNVTDCSGNFCLFR	HexNAc(4)Hex(5)NeuAc(1)	P02787	P02787 [622-642]	TF	5.36±2.7	4.25±3.72	5.48±3.84	8.94±2.47
QVFPGLNYCTSGAYSNASSTDSASYYPLTGDTR	HexNAc(4)Hex(5)NeuAc(1)	P04114	P04114 [968-1000]	APOB	42.52±18.52	43.46±18.75	42.56±10.61	47.46±14.08
STGKPTLYNVSLVMSDTAGTC	HexNAc(2)Hex(6)	P01871	P01871 [431-451]	IGHM	54.14±24.8	58.59±26.27	56.34±24.59	58.33±33.08
FSLLGHASISCTVENETIGVWRPSPPTCEK	HexNAc(4)Hex(5)Fuc(2)NeuAc(1)	P04003	P04003 [207-236]	C4BPA	34.81±7.8	37.04±7.32	40.62±4.21	40.59±4.93
FSLLGHASISCTVENETIGVWRPSPPTCEK	HexNAc(4)Hex(5)NeuAc(1)	P04003	P04003 [207-236]	C4BPA	7.24±6.69	8.52±10.41	5.87±4.42	7.5±6.09
VVLHPNYSQVDIGLIK	HexNAc(4)Hex(5)	P00738	P00738 [236-251]	HP	2.26±3.67	1.43±2.52	1.34±2.81	2.09±3.54
VVLHPNYSQVDIGLIK	HexNAc(4)Hex(5)NeuAc(1)	P00738	P00738 [236-251]	HP	8.34±6.3	7.97±6.29	10.06±5.75	12.01±6.33
ALPQPQNVTSLLGCTH	HexNAc(4)Hex(5)NeuAc(2)	P02790	P02790 [447-462]	HPX	62.72±17.93	63.61±16.2	67.39±12.2	68.75±16.53
YLGNATAIFFLPDEGK	HexNAc(4)Hex(5)Fuc(2)NeuAc(1)	P01009	P01009 [268-283]	SERPINA1	1.98±3.02	9.64±9.4	9.09±11.22	1.35±1.16
ALPQPQNVTSLLGCTH	HexNAc(4)Hex(5)NeuAc(1)	P02790	P02790 [447-462]	HPX	24.47±12.03	20.5±10.37	19.92±8.99	18.26±9.61
QLAHQSNSTNIFFSPVSIATAFAMLSLGTK	HexNAc(4)Hex(5)Fuc(2)NeuAc(1)	P01009	P01009 [64-93]	SERPINA1	25.41±6.94	20.01±7.68	23.3±9.26	20.61±6.53
LSLHRPALEDLLLGSEANLTCTLTGLR	HexNAc(5)Hex(3)	P01876	P01876 [127-153]	IGHA1	7.49±4.11	7.39±2.91	4.59±2.18	4.87±3.06
LSLHRPALEDLLLGSEANLTCTLTGLR	HexNAc(4)Hex(5)NeuAc(1)	P01876	P01876 [127-153]	IGHA1	18.37±3.56	20.37±4.1	23.12±4.18	23.01±3.37
LSLHRPALEDLLLGSEANLTCTLTGLR	HexNAc(4)Hex(5)Fuc(1)NeuAc(1)	P01876	P01876 [127-153]	IGHA1	0.4±0.24	0.54±0.32	0.53±0.22	0.6±0.4
ICDLLVANNHFAHFFAPQNLTNMNK	HexNAc(4)Hex(5)Fuc(2)NeuAc(1)	P19827	P19827 [267-291]	ITIH1	33.17±8.08	33.76±7.47	34.65±5.79	33.49±6.44
LSLHRPALEDLLLGSEANLTCTLTGLR	HexNAc(5)Hex(4)NeuAc(1)	P01876	P01876 [127-153]	IGHA1	5.18±1.43	4.78±1.47	3.96±1.21	3.04±1.4
LSLHRPALEDLLLGSEANLTCTLTGLR	HexNAc(5)Hex(4)	P01876	P01876 [127-153]	IGHA1	4.76±1.75	4.38±1.76	3.43±1	4.18±1.35
LSLHRPALEDLLLGSEANLTCTLTGLR	HexNAc(5)Hex(5)NeuAc(1)	P01876	P01876 [127-153]	IGHA1	8.99±2.7	8.7±2.23	9.27±3.26	8.59±2.54
EHEGAIYPDNTTDFQR	HexNAc(4)Hex(5)Fuc(3)NeuAc(1)	P00450	P00450 [129-144]	CP	12.98±5.24	15.3±9.05	8.44±4.43	10.08±6.83
FSLLGHASISCTVENETIGVWRPSPPTCEK	HexNAc(4)Hex(5)NeuAc(2)	P04003	P04003 [207-236]	C4BPA	33.37±9.57	30.09±9.44	39.47±4.18	39.14±6.09
AALAAFNAQNNGSNFQLEEISR	HexNAc(4)Hex(5)NeuAc(2)	P02765	P02765 [166-187]	AHSG	30.52±8.52	34.87±7.29	35.67±6.32	31.92±7.22
MVSHHNLTTGATLINEQWLLTTAK	HexNAc(4)Hex(5)Fuc(2)NeuAc(1)	P00738	P00738 [179-202]	HP	23.83±6.26	22.53±7.93	22.89±4.52	21.47±5.53
MVSHHNLTTGATLINEQWLLTTAK	HexNAc(4)Hex(5)	P00738	P00738 [179-202]	HP	5.3±6.27	3.79±5.21	4.01±3.87	4.67±5.11
MVSHHNLTTGATLINEQWLLTTAK	HexNAc(4)Hex(5)NeuAc(1)	P00738	P00738 [179-202]	HP	9.16±5.55	11.38±5.67	13.66±4.03	15.59±4.36
ICDLLVANNHFAHFFAPQNLTNMNK	HexNAc(4)Hex(5)Fuc(2)	P19827	P19827 [267-291]	ITIH1	12.73±10.64	10.79±7.08	9.94±7.21	11.55±8.04
SLGNVNFTVSAEALESQELCGTEVPSVPEHGR	HexNAc(3)Hex(6)NeuAc(1)	P01023	P01023 [864-895]	A2M	10.27±6.29	20.13±17.32	17.16±11.94	16.84±11.43
STGKPTLYNVSLVMSDTAGTCY	HexNAc(2)Hex(6)	P01871	P01871 [431-452]	IGHM	42.16±18.37	42.89±19	40.76±17.12	44.22±18.91
GLTFQQNASSMCVPDQDTAIR	HexNAc(4)Hex(5)Fuc(1)	P01871	P01871 [203-223]	IGHM	6.47±4.29	6.52±5.16	9.39±8.97	7.18±3.87
GLTFQQNASSMCVPDQDTAIR	HexNAc(4)Hex(5)Fuc(3)	P01871	P01871 [203-223]	IGHM	7.37±5.13	8.56±6.14	12.85±5.63	13.96±5.19
SPYYNVSDEISFHCYDGYTLR	HexNAc(4)Hex(5)NeuAc(1)	P00751	P00751 [118-138]	CFB	12.6±9.17	13.97±12.87	16.45±8.8	18.41±12.58
VVLHPNYSQVDIGLIK	HexNAc(4)Hex(5)NeuAc(2)	P00738	P00738 [236-251]	HP	22.88±13.71	25.37±13.23	32.39±5.73	30.81±6.13
DQCIVDDITYNVNDTFHK	HexNAc(4)Hex(5)NeuAc(1)	P02751	P02751 [516-533]	FN1	14.79±6.63	12.19±6.62	19.13±7.11	20.93±8.54
SLGNVNFTVSAEALESQELCGTEVPSVPEHGRK	HexNAc(2)Hex(4)	P01023	P01023 [864-896]	A2M	1.09±0.5	1.47±1.16	1.32±0.82	0.93±0.45
QLAHQSNSTNIFFSPVSIATAFAMLSLGTK	HexNAc(4)Hex(5)NeuAc(2)	P01009	P01009 [64-93]	SERPINA1	9.5±4.23	7.57±3.67	8.36±3.1	8.62±4.35
DQCIVDDITYNVNDTFHK	HexNAc(4)Hex(5)Fuc(2)	P02751	P02751 [516-533]	FN1	15.67±9.26	12.22±6.94	14.23±4.61	17.79±7.41
VIDFNCTTSSVSSALANTK	HexNAc(4)Hex(5)Fuc(2)NeuAc(1)	P04196	P04196 [121-139]	HRG	34.47±14.27	36.84±10.01	39.99±9.9	42.43±5.42
VVLHPNYSQVDIGLIK	HexNAc(4)Hex(5)Fuc(2)NeuAc(1)	P00738	P00738 [236-251]	HP	26.21±12.44	26.88±13.2	34.46±5.31	31.95±5.48
VVLHPNYSQVDIGLIK	HexNAc(3)Hex(4)Fuc(2)	P00738	P00738 [236-251]	HP	0.31±0.33	0.51±0.94	0.28±0.22	0.22±0.21
GLTFQQNASSMCVPDQDTAIR	HexNAc(5)Hex(5)Fuc(3)	P01871	P01871 [203-223]	IGHM	20.16±6.55	22.64±6.2	21.56±5.2	19.55±4.5
FNSSYLQGTNQITGR	HexNAc(4)Hex(5)NeuAc(1)	P04114	P04114 [1522-1536]	APOB	100±0	100±0	100±0	100±0
LSLHRPALEDLLLGSEANLTCTLTGLR	HexNAc(4)Hex(4)	P01876	P01876 [127-153]	IGHA1	0.77±0.8	0.54±0.38	0.37±0.38	0.54±0.48
LSLHRPALEDLLLGSEANLTCTLTGLR	HexNAc(4)Hex(5)	P01876	P01876 [127-153]	IGHA1	5.35±5.15	4.11±2.56	5.11±3.85	6.46±5.21
LSLHRPALEDLLLGSEANLTCTLTGLR	HexNAc(4)Hex(4)Fuc(2)	P01876	P01876 [127-153]	IGHA1	1.26±0.73	1.5±0.92	1.07±0.55	0.9±0.62
LSLHRPALEDLLLGSEANLTCTLTGLR	HexNAc(5)Hex(5)Fuc(1)NeuAc(1)	P01876	P01876 [127-153]	IGHA1	0.13±0.06	0.14±0.07	0.14±0.05	0.14±0.1
QQQHLFGSNVTDCSGNFCLFR	HexNAc(4)Hex(5)Fuc(3)NeuAc(1)	P02787	P02787 [622-642]	TF	3.23±2.06	4.21±3.7	2.35±1.32	2.21±1.22
HGIQYFNNNTQHSSLFMLNEVK	HexNAc(4)Hex(5)Fuc(2)NeuAc(1)	P01042	P01042 [162-183]	KNG1	30.07±15.27	29.67±15.69	31.44±13.48	20.15±10.53
YLGNATAIFFLPDEGK	HexNAc(4)Hex(5)Fuc(4)	P01009	P01009 [268-283]	SERPINA1	0.57±0.83	0.66±1.01	0.47±0.32	0.7±0.73
ELHHLQEQNVSNAFLDK	HexNAc(4)Hex(5)NeuAc(2)	P00450	P00450 [754-770]	CP	41.39±15.18	39.59±16.03	52.37±10.53	48.9±12.57
SLGNVNFTVSAEALESQELCGTEVPSVPEHGR	HexNAc(4)Hex(5)NeuAc(1)	P01023	P01023 [864-895]	A2M	13.22±11.56	15.43±11.73	13.41±8.24	18.09±13.94
QQQHLFGSNVTDCSGNFCLFR	HexNAc(4)Hex(5)Fuc(2)	P02787	P02787 [622-642]	TF	5.53±3.8	3.98±2.85	4.74±3	8.19±2.31
LAGKPTHVNVSVVMAEVDGTCY	HexNAc(2)Hex(5)	P01876	P01876 [332-353]	IGHA1	20.11±6.99	22±9.12	19.13±6.1	24.2±7.83
QQQHLFGSNVTDCSGNFCLFR	HexNAc(4)Hex(5)	P02787	P02787 [622-642]	TF	0.29±0.25	0.49±0.56	0.52±0.8	0.97±1.48
EGDHEFLEVPEAQEDVEATFPVHQPGNYSCSYR	HexNAc(4)Hex(5)NeuAc(1)	P04217	P04217 [153-185]	A1BG	24.45±9.2	22.81±8.87	23.03±8.76	30.08±9.54
MVSHHNLTTGATLINEQWLLTTAK	HexNAc(5)Hex(6)NeuAc(1)	P00738	P00738 [179-202]	HP	2.1±2.86	2±3.96	0.94±0.53	1.07±0.75
QQQHLFGSNVTDCSGNFCLFR	HexNAc(4)Hex(5)Fuc(2)NeuAc(1)	P02787	P02787 [622-642]	TF	30.22±14.02	34.82±12.04	36.58±10.52	31.08±10.94
MVSHHNLTTGATLINEQWLLTTAK	HexNAc(4)Hex(5)NeuAc(1)	P00738	P00738 [179-202]	HP	2.78±1.17	3.14±1.15	3.58±0.68	3.33±0.9
ELHHLQEQNVSNAFLDK	HexNAc(4)Hex(5)Fuc(2)NeuAc(1)	P00450	P00450 [754-770]	CP	34.51±10.7	36.42±8.12	34.47±5.03	32.37±7.24
LDAPTNLQFVNETDSTVLVR	HexNAc(4)Hex(5)NeuAc(1)	P02751	P02751 [997-1016]	FN1	47.92±17.04	52.85±18.32	45.97±17.33	45.56±13.84
QVLFLDTVYGNCSTHFTVK	HexNAc(2)Hex(5)	P04114	P04114 [175-193]	APOB	64.11±31.09	70.83±29.24	73.17±29.56	71.65±24.91
LPTQNITFQTESSVAEQEAEFQSPK	HexNAc(4)Hex(5)NeuAc(2)	Q14624	Q14624 [513-537]	ITIH4	43.82±15.98	48.61±14.94	39.36±13.72	47.28±6.55
STGKPTLYNVSLVMSDTAGTCY	HexNAc(2)Hex(8)	P01871	P01871 [431-452]	IGHM	20.7±7.61	16±7.75	15.28±6.41	21.72±9.98
LSLHRPALEDLLLGSEANLTCTLTGLR	HexNAc(4)Hex(5)Fuc(2)	P01876	P01876 [127-153]	IGHA1	18.08±3.3	20.13±4.03	23.01±4.14	22.36±3.34
VVLHPNYSQVDIGLIK	HexNAc(4)Hex(5)Fuc(2)	P00738	P00738 [236-251]	HP	1.36±2.24	0.67±0.86	0.74±1.15	0.93±1.45
ELHHLQEQNVSNAFLDKGEFYIGSK	HexNAc(4)Hex(5)Fuc(2)NeuAc(1)	P00450	P00450 [754-778]	CP	26.63±11.61	33.1±14.64	34.02±10.9	30.4±10.64
AGLQAFFQVQECNK	HexNAc(4)Hex(5)NeuAc(1)	P00450	P00450 [346-359]	CP	5±8.86	6±5.96	6.59±6.76	10.13±11.65
FSLLGHASISCTVENETIGVWRPSPPTCEK	HexNAc(4)Hex(5)Fuc(3)NeuAc(1)	P04003	P04003 [207-236]	C4BPA	3.93±2.52	4.42±5.32	1.94±0.81	3.15±1.65
EGDHEFLEVPEAQEDVEATFPVHQPGNYSCSYR	HexNAc(4)Hex(5)Fuc(2)	P04217	P04217 [153-185]	A1BG	31.6±13.04	29.18±12.06	28.91±10.7	37.17±10.74
AGLQAFFQVQECNK	HexNAc(4)Hex(5)NeuAc(2)	P00450	P00450 [346-359]	CP	30.31±19.96	63.29±17.58	63.5±13.24	65.13±13.42
VIDFNCTTSSVSSALANTK	HexNAc(4)Hex(5)Fuc(2)	P04196	P04196 [121-139]	HRG	25.7±24.76	28.56±18.19	18.95±16.62	15.14±10.83
VCQDCPLLAPLNDTR	HexNAc(4)Hex(5)NeuAc(2)	P02765	P02765 [145-159]	AHSG	46.46±23.02	37.85±21.69	33.67±15.59	54.73±22.06
LSLHRPALEDLLLGSEANLTCTLTGLR	HexNAc(5)Hex(5)Fuc(2)	P01876	P01876 [127-153]	IGHA1	8.99±2.67	8.48±2.43	9.1±3.16	8.22±2.37
LSLHRPALEDLLLGSEANLTCTLTGLR	HexNAc(5)Hex(5)	P01876	P01876 [127-153]	IGHA1	3.69±2.4	2.77±1.29	2.96±1.44	3.44±1.88
EHEGAIYPDNTTDFQR	HexNAc(4)Hex(5)Fuc(2)	P00450	P00450 [129-144]	CP	4.01±3.62	4.6±3.91	3.13±2.12	4.63±3.59
GLTFQQNASSMCVPDQDTAIR	HexNAc(5)Hex(5)Fuc(1)NeuAc(2)	P01871	P01871 [203-223]	IGHM	3.14±1.48	2.16±1.21	1.76±1.29	1.27±0.64
DQCIVDDITYNVNDTFHK	HexNAc(4)Hex(5)Fuc(2)NeuAc(1)	P02751	P02751 [516-533]	FN1	35.58±8.43	38.12±13.56	37.39±7.25	34.97±7.31
MVSHHNLTTGATLINEQWLLTTAK	HexNAc(4)Hex(5)Fuc(2)	P00738	P00738 [179-202]	HP	9.01±4.96	9.15±3.96	12.81±3.3	14.12±3.46
CGLVPVLAENYNK	HexNAc(4)Hex(5)NeuAc(2)	P02787	P02787 [421-433]	TF	50.58±28.13	56.85±22.22	63.89±22.31	62.2±28.38
ELCTISHIFIPAMGNITYDFSFK	HexNAc(2)Hex(7)	P04114	P04114 [3322-3344]	APOB	45.56±12.23	44.62±18	46.21±17.4	55.46±18.8
AALAAFNAQNNGSNFQLEEISR	HexNAc(4)Hex(5)Fuc(1)NeuAc(2)	P02765	P02765 [166-187]	AHSG	3.39±3.65	4.12±6.69	0.98±1.2	1.91±1.66
VVLHPNYSQVDIGLIK	HexNAc(4)Hex(5)Fuc(3)NeuAc(1)	P00738	P00738 [236-251]	HP	0.35±0.25	0.44±0.4	0.21±0.25	0.15±0.13
FSLLGHASISCTVENETIGVWRPSPPTCEK	HexNAc(4)Hex(5)Fuc(4)	P04003	P04003 [207-236]	C4BPA	11.72±4.67	15.13±6.37	8.62±6.06	6.02±5.67
STGKPTLYNVSLVMSDTAGTCY	HexNAc(2)Hex(6)	P01871	P01871 [431-452]	IGHM	10.46±4.34	10.15±5.16	6.52±5.36	7.88±7.15
VFHIHNESWVLLTPK	HexNAc(2)Hex(5)	O75882	O75882 [423-437]	ATRN	100±0	100±0	100±0	100±0
SPYYNVSDEISFHCYDGYTLR	HexNAc(4)Hex(5)Fuc(2)	P00751	P00751 [118-138]	CFB	20.03±10.15	15.35±10.72	17.56±7.73	14.98±7.49
QLAHQSNSTNIFFSPVSIATAFAMLSLGTK	HexNAc(4)Hex(5)Fuc(4)	P01009	P01009 [64-93]	SERPINA1	3.19±6.34	1.28±1.6	2.07±4	1.59±3.35
TVLTPATNHMGNVTFTIPANR	HexNAc(2)Hex(7)	P01024	P01024 [74-94]	C3	1.72±0.84	1.63±1.81	1.53±0.77	1.6±1.14
LDAPTNLQFVNETDSTVLVR	HexNAc(4)Hex(5)Fuc(2)	P02751	P02751 [997-1016]	FN1	52.08±17.04	47.15±18.32	54.03±17.33	54.44±13.84
GLTFQQNASSMCVPDQDTAIR	HexNAc(5)Hex(5)Fuc(1)NeuAc(1)	P01871	P01871 [203-223]	IGHM	6.81±2.25	5.63±2.65	3.69±2.2	5.07±2.27
AGLQAFFQVQECNK	HexNAc(4)Hex(5)Fuc(2)NeuAc(1)	P00450	P00450 [346-359]	CP	4.02±5.35	8.59±12.62	9.48±12.84	6.94±9.81
VVLHPNYSQVDIGLIK	HexNAc(5)Hex(6)Fuc(2)NeuAc(1)	P00738	P00738 [236-251]	HP	1.77±0.92	2.25±1.1	2.04±0.71	2.59±0.94
FVEGSHNSTVSLTTK	HexNAc(3)Hex(5)	P04114	P04114 [3405-3419]	APOB	30.88±12.33	32.62±15.36	36.25±8.42	32.81±9.85
MVSHHNLTTGATLINEQWLLTTAK	HexNAc(4)Hex(5)Fuc(2)NeuAc(1)	P00738	P00738 [179-202]	HP	4.26±2.16	5.23±3.8	3.89±0.96	3.16±0.85
LSLHRPALEDLLLGSEANLTCTLTGLR	HexNAc(5)Hex(5)Fuc(3)	P01876	P01876 [127-153]	IGHA1	0.2±0.1	0.23±0.11	0.24±0.12	0.18±0.1
ALPQPQNVTSLLGCTH	HexNAc(4)Hex(5)Fuc(2)NeuAc(1)	P02790	P02790 [447-462]	HPX	2.12±2.48	4.49±8.64	3.51±4.06	2.1±2.2
ENLTAPGSDSAVFFEQGTTR	HexNAc(4)Hex(5)NeuAc(2)	P00450	P00450 [396-415]	CP	38.96±9.51	31.61±13.27	28.22±16.38	48.12±4.07
LSLHRPALEDLLLGSEANLTCTLTGLR	HexNAc(4)Hex(5)Fuc(3)	P01876	P01876 [127-153]	IGHA1	0.46±0.24	0.73±0.43	0.61±0.32	0.74±0.4
LSLHRPALEDLLLGSEANLTCTLTGLR	HexNAc(4)Hex(3)	P01876	P01876 [127-153]	IGHA1	0.13±0.13	0.16±0.11	0.1±0.07	0.09±0.08
GLTFQQNASSMCVPDQDTAIR	HexNAc(5)Hex(4)Fuc(1)NeuAc(1)	P01871	P01871 [203-223]	IGHM	3.09±2.6	2.51±3.17	2.86±5.98	2.1±1.29
YLGNATAIFFLPDEGK	HexNAc(4)Hex(5)Fuc(2)	P01009	P01009 [268-283]	SERPINA1	0.28±0.2	0.6±0.59	0.42±0.39	0.68±0.57
MVSHHNLTTGATLINEQWLLTTAK	HexNAc(4)Hex(5)Fuc(3)NeuAc(1)	P00738	P00738 [179-202]	HP	0.7±0.76	0.58±0.93	0.17±0.14	0.27±0.22
FVEGSHNSTVSLTTK	HexNAc(2)Hex(5)	P04114	P04114 [3405-3419]	APOB	16.33±7.87	14.25±7.39	14.43±6.48	16.45±10.82
REGDHEFLEVPEAQEDVEATFPVHQPGNYSCSYR	HexNAc(4)Hex(5)Fuc(2)NeuAc(1)	P04217	P04217 [152-185]	A1BG	52.17±5.01	56.51±10.18	53.86±9.95	55.88±9.44
MVSHHNLTTGATLINEQWLLTTAK	HexNAc(4)Hex(5)NeuAc(2)	P00738	P00738 [179-202]	HP	21.76±9.07	21.15±8.03	21.95±4.61	20.65±5.66
ALPQPQNVTSLLGCTH	HexNAc(4)Hex(6)Fuc(1)NeuAc(1)	P02790	P02790 [447-462]	HPX	1.3±0.68	0.94±0.68	0.72±0.55	1.2±0.61
GLTFQQNASSMCVPDQDTAIR	HexNAc(4)Hex(5)Fuc(1)NeuAc(1)	P01871	P01871 [203-223]	IGHM	2.21±1.69	2.34±2.32	1.49±1.03	2.31±1.39
LAGKPTHVNVSVVMAEVDGTCY	HexNAc(2)Hex(6)	P01876	P01876 [332-353]	IGHA1	3.34±1.99	3.33±2.36	2.43±1.52	2.78±1.55
ELHHLQEQNVSNAFLDKGEFYIGSK	HexNAc(4)Hex(5)Fuc(3)NeuAc(1)	P00450	P00450 [754-778]	CP	8.16±8.83	7.45±6.25	2.84±2.07	4.28±2.73
LAGKPTHVNVSVVMAEVDGTCY	HexNAc(5)Hex(5)Fuc(1)	P01876	P01876 [332-353]	IGHA1	7.77±5.83	5.99±4.75	5.6±7.69	7.24±7.29
LSLHRPALEDLLLGSEANLTCTLTGLR	HexNAc(5)Hex(4)Fuc(2)	P01876	P01876 [127-153]	IGHA1	4.98±1.51	4.55±1.5	3.8±1.13	2.83±1.6
GLTFQQNASSMCVPDQDTAIR	HexNAc(5)Hex(5)Fuc(3)	P01871	P01871 [203-223]	IGHM	4.2±2.64	5.33±3.31	3.03±1.8	2.87±1.85
MVSHHNLTTGATLINEQWLLTTAK	HexNAc(4)Hex(5)Fuc(4)	P00738	P00738 [179-202]	HP	0.71±0.72	1.22±2.26	0.47±0.45	0.35±0.33
MVSHHNLTTGATLINEQWLLTTAK	HexNAc(4)Hex(5)	P00738	P00738 [179-202]	HP	0.94±1.04	0.98±1.39	0.51±0.67	0.6±1.02
QVLFLDTVYGNCSTHFTVK	HexNAc(2)Hex(4)Fuc(1)	P04114	P04114 [175-193]	APOB	35.89±31.09	29.17±29.24	26.83±29.56	28.35±24.91
TVLTPATNHMGNVTFTIPANR	HexNAc(2)Hex(5)	P01024	P01024 [74-94]	C3	1.73±0.7	1.18±0.85	1.51±0.59	1.38±0.48
ELHHLQEQNVSNAFLDK	HexNAc(4)Hex(5)Fuc(3)NeuAc(1)	P00450	P00450 [754-770]	CP	11.66±7.52	11.14±7.95	4.38±2.88	7.5±4.46
MVSHHNLTTGATLINEQWLLTTAK	HexNAc(5)Hex(6)Fuc(2)NeuAc(1)	P00738	P00738 [179-202]	HP	1.47±0.78	1.61±1.17	1.07±0.35	1.23±0.46
ELPGVCNETMMALWEECKPCLK	HexNAc(4)Hex(5)Fuc(2)NeuAc(1)	P10909	P10909 [97-118]	CLU	48.35±10.74	51.24±10.55	55.09±14.62	58.75±14.2
LEPVHLQLQCMSQEQLAQVAANATK	HexNAc(4)Hex(5)Fuc(4)	Q96PD5	Q96PD5 [346-370]	PGLYRP2	16.2±8.47	19.69±13.91	15.56±15.08	16.08±13.53
LAGKPTHVNVSVVMAEVDGTC	HexNAc(5)Hex(5)Fuc(1)NeuAc(1)	P01876	P01876 [332-352]	IGHA1	12.64±3.86	10.15±4.22	8.79±3.69	11.66±4.48
STGKPTLYNVSLVMSDTAGTCY	HexNAc(2)Hex(7)	P01871	P01871 [431-452]	IGHM	10.28±6.91	10.92±10.09	10.77±10	9.3±4.69
MVSHHNLTTGATLINEQWLLTTAK	HexNAc(5)Hex(6)Fuc(2)	P00738	P00738 [179-202]	HP	1.24±1.66	0.9±0.73	0.72±0.33	0.73±0.31
GCVLLSYLNETVTVSASLESVR	HexNAc(4)Hex(5)Fuc(2)NeuAc(1)	P01023	P01023 [47-68]	A2M	100±0	100±0	100±0	100±0
NNATVHEQVGGPSLTSDLQAQSK	HexNAc(4)Hex(5)Fuc(2)NeuAc(1)	P04004	P04004 [85-107]	VTN	61.97±16.83	65.34±17.55	58.72±15.68	57.29±15.34
LSLHRPALEDLLLGSEANLTCTLTGLR	HexNAc(4)Hex(6)Fuc(1)	P01876	P01876 [127-153]	IGHA1	0.12±0.1	0.09±0.08	0.04±0.04	0.05±0.04
LAGKPTHVNVSVVMAEVDGTC	HexNAc(5)Hex(5)Fuc(1)	P01876	P01876 [332-352]	IGHA1	3.39±4.81	1.89±2.77	0.91±1.27	1.19±2.14
STGKPTLYNVSLVMSDTAGTC	HexNAc(6)Hex(3)	P01871	P01871 [431-451]	IGHM	45.86±24.8	41.41±26.27	43.66±24.59	41.67±33.08
LAGKPTHVNVSVVMAEVDGTC	HexNAc(4)Hex(5)Fuc(1)NeuAc(1)	P01876	P01876 [332-352]	IGHA1	10.93±4.55	10.14±4.32	12.57±4.87	14.32±4.88
EGDHEFLEVPEAQEDVEATFPVHQPGNYSCSYR	HexNAc(4)Hex(5)Fuc(2)NeuAc(1)	P04217	P04217 [153-185]	A1BG	22.64±8.13	24.96±10.71	24.97±8.89	23.53±9.79
LAGKPTHVNVSVVMAEVDGTC	HexNAc(5)Hex(5)Fuc(3)	P01876	P01876 [332-352]	IGHA1	12.16±4.95	10.14±4.24	8.15±3.58	8.19±3.74
MVSHHNLTTGATLINEQWLLTTAK	HexNAc(4)Hex(5)Fuc(2)	P00738	P00738 [179-202]	HP	3.53±1.91	2.93±1.13	3.72±0.82	3±1.3
VSNQTLSLFFTVLQDVPVR	HexNAc(4)Hex(5)Fuc(2)	P01023	P01023 [1422-1440]	A2M	20.35±20	10.08±12.01	15.41±19.57	11.58±12.92
ALPQPQNVTSLLGCTH	HexNAc(4)Hex(6)Fuc(3)	P02790	P02790 [447-462]	HPX	0.75±0.52	0.97±0.68	0.63±0.35	0.55±0.41
MVSHHNLTTGATLINEQWLLTTAK	HexNAc(7)Hex(8)NeuAc(1)	P00738	P00738 [179-202]	HP	0.73±0.71	0.8±0.75	0.19±0.21	0.21±0.2
LAGKPTHVNVSVVMAEVDGTC	HexNAc(5)Hex(5)Fuc(1)NeuAc(2)	P01876	P01876 [332-352]	IGHA1	16.74±6.62	15.66±5.01	13.52±5.17	10.8±3.72
LAGKPTHVNVSVVMAEVDGTC	HexNAc(4)Hex(5)Fuc(3)NeuAc(1)	P01876	P01876 [332-352]	IGHA1	13.04±5.12	16.01±5.95	16.96±4.63	14.52±3.96
NVIFSPLSISTALAFLSLGAHNTTLTEILK	HexNAc(5)Hex(6)NeuAc(3)	P01011	P01011 [72-101]	SERPINA3	39.77±19.92	39.41±23.73	52.98±25.81	61.32±26.28
FSLLGHASISCTVENETIGVWRPSPPTCEK	HexNAc(4)Hex(5)Fuc(2)	P04003	P04003 [207-236]	C4BPA	8.93±12.06	4.81±3.29	3.47±2.31	3.61±2.03
ISEENETTCYMGK	HexNAc(4)Hex(5)NeuAc(1)	P08603	P08603 [907-919]	CFH	28.2±17.57	33.03±16.38	37.53±14.8	32.27±14.03
SVQEIQATFFYFTPNKTEDTIFLR	HexNAc(5)Hex(6)	P02763	P02763 [58-81]	ORM1	52.33±20.64	50.9±21.68	48.35±23.1	41±27.83
LAGKPTHVNVSVVMAEVDGTC	HexNAc(5)Hex(5)Fuc(1)NeuAc(2)	P01876	P01876 [332-352]	IGHA1	2.75±1.73	2.19±1.28	1.74±1.32	1.74±1.33
NNATVHEQVGGPSLTSDLQAQSK	HexNAc(4)Hex(5)NeuAc(2)	P04004	P04004 [85-107]	VTN	38.03±16.83	34.66±17.55	41.28±15.68	42.71±15.34
SVQEIQATFFYFTPNKTEDTIFLR	HexNAc(4)Hex(5)Fuc(3)NeuAc(2)	P02763	P02763 [58-81]	ORM1	47.67±20.64	49.1±21.68	51.65±23.1	59±27.83
NPPMGGNVVIFDTVITNQEEPYQNHSGR	HexNAc(4)Hex(5)Fuc(1)NeuAc(1)	P02745	P02745 [123-150]	C1QA	46.22±10.65	38.5±19.4	38.08±15.98	38±15.52
LANLTQGEDQYYLR	HexNAc(4)Hex(5)NeuAc(2)	P10909	P10909 [372-385]	CLU	35.26±28.02	30.12±25.04	42.03±18.98	37.56±24.56
HGIQYFNNNTQHSSLFMLNEVK	HexNAc(4)Hex(5)Fuc(2)NeuAc(1)	P01042	P01042 [162-183]	KNG1	9.7±4.51	11.84±6.91	10.77±6.17	11.11±10.16
QLAHQSNSTNIFFSPVSIATAFAMLSLGTK	HexNAc(2)Hex(11)	P01009	P01009 [64-93]	SERPINA1	50.43±12.61	62.62±6.81	55.13±5.72	55.03±6.27
STGKPTLYNVSLVMSDTAGTCY	HexNAc(6)Hex(3)	P01871	P01871 [431-452]	IGHM	10.99±11.2	14.4±14.95	17.22±11.17	9.27±10.46
LAGKPTHVNVSVVMAEVDGTC	HexNAc(7)Hex(7)	P01876	P01876 [332-352]	IGHA1	1.06±1.06	1.65±1.22	0.99±0.69	1.29±1.17
SRYPHKPEINSTTHPGADLQENFCR	HexNAc(4)Hex(5)Fuc(2)NeuAc(1)	P00734	P00734 [134-158]	F2	21.61±10.76	25.89±10.7	28.26±11.91	33.74±15
EHEGAIYPDNTTDFQRADDK	HexNAc(4)Hex(5)Fuc(3)NeuAc(1)	P00450	P00450 [129-148]	CP	26.26±13.63	22.96±14.12	18.07±13.84	24.91±9.91
VVLHPNYSQVDIGLIK	HexNAc(4)Hex(5)Fuc(4)	P00738	P00738 [236-251]	HP	0.3±0.24	0.46±0.53	0.5±1.04	0.34±0.22
LAGKPTHVNVSVVMAEVDGTC	HexNAc(4)Hex(5)Fuc(3)	P01876	P01876 [332-352]	IGHA1	9.29±3.78	8.93±3.82	11.37±3.41	12.65±3.81
LAGKPTHVNVSVVMAEVDGTCY	HexNAc(5)Hex(5)Fuc(1)NeuAc(2)	P01876	P01876 [332-353]	IGHA1	9.88±6.47	8.55±5.57	5.88±5.33	5.19±4.06
QLAHQSNSTNIFFSPVSIATAFAMLSLGTK	HexNAc(4)Hex(5)NeuAc(1)	P01009	P01009 [64-93]	SERPINA1	2.99±4.63	1.13±1.12	1.68±2.34	1.94±2.9
ELHHLQEQNVSNAFLDKGEFYIGSK	HexNAc(7)Hex(8)NeuAc(1)	P00450	P00450 [754-778]	CP	6.93±3.41	6.46±5.24	4.26±2.96	2.72±2.06
LAGKPTHVNVSVVMAEVDGTCY	HexNAc(5)Hex(5)Fuc(1)NeuAc(1)	P01876	P01876 [332-353]	IGHA1	4.06±3.55	4.15±4.21	3.75±3.54	2.49±1.85
LAGKPTHVNVSVVMAEVDGTC	HexNAc(7)Hex(7)	P01876	P01876 [332-352]	IGHA1	3.08±2.49	5.6±5.16	5.78±4.78	4.83±3.66
NPPMGGNVVIFDTVITNQEEPYQNHSGR	HexNAc(4)Hex(5)Fuc(3)	P02745	P02745 [123-150]	C1QA	53.78±10.65	61.5±19.4	61.92±15.98	62±15.52
QQQHLFGSNVTDCSGNFCLFR	HexNAc(4)Hex(5)Fuc(4)	P02787	P02787 [622-642]	TF	0.76±0.86	0.41±0.47	0.7±0.43	0.61±0.26
HGIQYFNNNTQHSSLFMLNEVK	HexNAc(4)Hex(5)NeuAc(1)	P01042	P01042 [162-183]	KNG1	10.54±6.94	13.31±9.29	10.71±9.09	17.84±12.12
YFYNGTSMACETFQYGGCMGNGNNFVTEK	HexNAc(4)Hex(5)Fuc(2)NeuAc(1)	P02760	P02760 [247-275]	AMBP	100±0	100±0	100±0	100±0
HANWTLTPLK	HexNAc(4)Hex(5)Fuc(2)NeuAc(1)	P27169	P27169 [251-260]	PON1	42.14±27.73	33.23±23.87	17.7±18.95	22.35±16.58
SRYPHKPEINSTTHPGADLQENFCRNPDSSTTGPWCYTTDPTVR	HexNAc(4)Hex(5)Fuc(2)NeuAc(1)	P00734	P00734 [134-177]	F2	35.13±27.03	35.36±24.82	35.65±28.88	45±33.02
IPCSQPPQIEHGTINSSR	HexNAc(4)Hex(5)NeuAc(1)	P08603	P08603 [868-885]	CFH	25±16.89	22.57±12.01	19.17±8.18	22.46±11.64
VLSNNSDANLELINTWVAK	HexNAc(4)Hex(5)Fuc(2)	P05155	P05155 [250-268]	SERPING1	100±0	100±0	100±0	100±0
MVSHHNLTTGATLINEQWLLTTAK	HexNAc(5)Hex(6)	P00738	P00738 [179-202]	HP	0.41±0.51	0.71±0.83	0.26±0.31	0.52±0.87
MVSHHNLTTGATLINEQWLLTTAK	HexNAc(5)Hex(6)NeuAc(2)	P00738	P00738 [179-202]	HP	0.98±0.95	0.84±0.79	0.72±0.63	1.04±0.68
ICDLLVANNHFAHFFAPQNLTNMNK	HexNAc(4)Hex(5)Fuc(3)NeuAc(1)	P19827	P19827 [267-291]	ITIH1	2.43±1.37	3.24±2.97	1.73±0.94	2.49±0.94
REGDHEFLEVPEAQEDVEATFPVHQPGNYSCSYR	HexNAc(4)Hex(5)NeuAc(2)	P04217	P04217 [152-185]	A1BG	47.83±5.01	43.49±10.18	46.14±9.95	44.12±9.44
LAGKPTHVNVSVVMAEVDGTC	HexNAc(4)Hex(5)Fuc(1)NeuAc(1)	P01876	P01876 [332-352]	IGHA1	0.46±0.22	0.61±0.41	0.92±0.63	1.23±0.56
LAGKPTHVNVSVVMAEVDGTCY	HexNAc(5)Hex(4)Fuc(1)	P01876	P01876 [332-353]	IGHA1	8.15±5.18	7.78±5.58	3.82±2.83	4.06±5.25
FVEGSHNSTVSLTTK	HexNAc(4)Hex(5)	P04114	P04114 [3405-3419]	APOB	26.88±10.55	25.26±9.54	30.88±8.03	31.64±13.12
LAGKPTHVNVSVVMAEVDGTC	HexNAc(4)Hex(5)Fuc(1)NeuAc(2)	P01876	P01876 [332-352]	IGHA1	10.24±4.31	12.26±3.68	13.47±3.92	12.18±3.57
LSLHRPALEDLLLGSEANLTCTLTGLR	HexNAc(3)Hex(4)NeuAc(1)	P01876	P01876 [127-153]	IGHA1	0.17±0.19	0.19±0.18	0.26±0.65	0.08±0.05
ELHHLQEQNVSNAFLDK	HexNAc(7)Hex(8)NeuAc(1)	P00450	P00450 [754-770]	CP	7.63±4.4	8.11±8.27	5.73±4.26	5.56±3.98
AGLQAFFQVQECNK	HexNAc(4)Hex(5)Fuc(2)	P00450	P00450 [346-359]	CP	3.27±2.12	9.94±6.86	9.13±7.2	5.52±3.85
LPTQNITFQTESSVAEQEAEFQSPK	HexNAc(4)Hex(5)Fuc(2)NeuAc(1)	Q14624	Q14624 [513-537]	ITIH4	56.18±15.98	51.39±14.94	60.64±13.72	52.72±6.55
NLSMPLLPADFHK	HexNAc(4)Hex(5)NeuAc(2)	P05546	P05546 [49-61]	SERPIND1	71.81±29.88	68.28±26.27	83.12±21.26	90.87±9.15
HGIQYFNNNTQHSSLFMLNEVK	HexNAc(4)Hex(5)Fuc(2)	P01042	P01042 [162-183]	KNG1	15.93±12.18	15.32±10.4	12.85±8.13	16.71±11.39
QQQHLFGSNVTDCSGNFCLFR	HexNAc(4)Hex(4)Fuc(1)NeuAc(1)	P02787	P02787 [622-642]	TF	16.94±19.16	16.5±20.75	14.9±17.73	17.96±20.4
VVLHPNYSQVDIGLIK	HexNAc(5)Hex(6)NeuAc(1)	P00738	P00738 [236-251]	HP	1.16±0.94	1.53±1.09	1.28±0.54	1.54±0.91
LSLHRPALEDLLLGSEANLTCTLTGLR	HexNAc(3)Hex(4)Fuc(1)NeuAc(1)	P01876	P01876 [127-153]	IGHA1	0.06±0.04	0.07±0.06	0.03±0.02	0.05±0.03
IIVPLNNRENISDPTSPLR	HexNAc(4)Hex(5)Fuc(2)NeuAc(1)	P01591	P01591 [62-80]	JCHAIN	20.82±8.97	21.12±7.74	20.6±9.09	20.01±7.43
LAGKPTHVNVSVVMAEVDGTCY	HexNAc(4)Hex(5)Fuc(3)NeuAc(1)	P01876	P01876 [332-353]	IGHA1	4.82±4.37	6.35±6.46	6.66±6.17	3.62±3.41
MVSHHNLTTGATLINEQWLLTTAK	HexNAc(4)Hex(5)NeuAc(2)	P00738	P00738 [179-202]	HP	3.27±1.57	3.36±1.47	3.53±1.02	3.17±1.15
LSLHRPALEDLLLGSEANLTCTLTGLR	HexNAc(5)Hex(4)Fuc(1)	P01876	P01876 [127-153]	IGHA1	0.85±0.33	0.74±0.35	0.91±0.42	1.36±0.61
TKPREEQYNSTYRVVSVLTVLHQDWLNGK	HexNAc(2)Hex(3)	P01857	P01857 [172-200]	IGHG1	100±0	100±0	100±0	100±0
ICDLLVANNHFAHFFAPQNLTNMNK	HexNAc(4)Hex(5)Fuc(4)	P19827	P19827 [267-291]	ITIH1	4.99±3.21	3.62±2.34	2.56±2.68	2.97±2.55
LAGKPTHVNVSVVMAEVDGTC	HexNAc(4)Hex(5)Fuc(3)NeuAc(1)	P01876	P01876 [332-352]	IGHA1	2.17±1.34	2.59±1.63	2.62±1.27	2.84±1.65
FEVDSPVYNATWSASLK	HexNAc(4)Hex(5)Fuc(2)	P04114	P04114 [3887-3903]	APOB	100±0	100±0	100±0	100±0
IIVPLNNRENISDPTSPLR	HexNAc(4)Hex(5)NeuAc(1)	P01591	P01591 [62-80]	JCHAIN	28.9±16.18	23.86±10.67	27.91±11.92	28.55±12.17
SWPAVGNCSSALR	HexNAc(4)Hex(5)NeuAc(1)	P02790	P02790 [181-193]	HPX	26.54±17.56	37.7±16.41	49.27±11.96	40.61±16.24
LEPVHLQLQCMSQEQLAQVAANATK	HexNAc(4)Hex(5)Fuc(2)NeuAc(1)	Q96PD5	Q96PD5 [346-370]	PGLYRP2	66.22±17.78	60.58±24.14	69.66±24.14	41.26±21.38
MVSHHNLTTGATLINEQWLLTTAK	HexNAc(5)Hex(6)NeuAc(3)	P00738	P00738 [179-202]	HP	1.31±1	1.72±1.18	1.18±0.6	1.35±0.73
MVSHHNLTTGATLINEQWLLTTAK	HexNAc(7)Hex(8)Fuc(1)	P00738	P00738 [179-202]	HP	0.98±1.61	1.77±3.22	0.38±0.34	0.31±0.22
VTACHSSQPNATLYK	HexNAc(4)Hex(5)Fuc(2)	P05543	P05543 [27-41]	SERPINA7	29.74±12.78	28.44±13.88	28.06±14.37	26.92±14.19
QLAHQSNSTNIFFSPVSIATAFAMLSLGTK	HexNAc(6)Hex(6)Fuc(1)	P01009	P01009 [64-93]	SERPINA1	0.97±0.87	1.26±1.25	1.03±0.74	1.06±0.73
IPCSQPPQIEHGTINSSR	HexNAc(4)Hex(5)Fuc(2)NeuAc(1)	P08603	P08603 [868-885]	CFH	34.21±12.61	37.2±9.34	37.28±5.71	37.22±7.29
MDGASNVTCINSR	HexNAc(4)Hex(5)NeuAc(1)	P08603	P08603 [1024-1036]	CFH	40.52±19.49	41.65±15.4	37.06±16.74	36.72±14.68
SLGNVNFTVSAEALESQELCGTEVPSVPEHGRK	HexNAc(3)Hex(4)	P01023	P01023 [864-896]	A2M	1.65±1	1.21±1.15	0.89±0.85	1.6±1.01
NVIFSPLSISTALAFLSLGAHNTTLTEILK	HexNAc(7)Hex(8)NeuAc(1)	P01011	P01011 [72-101]	SERPINA3	31.74±12.06	32.99±22.81	20.09±15.27	21.56±17.37
FNLTETSEAEIHQSFQHLLR	HexNAc(6)Hex(7)NeuAc(2)	P01011	P01011 [105-124]	SERPINA3	2.52±4.58	2.08±2.65	1.39±1.65	2.21±3
VCQDCPLLAPLNDTR	HexNAc(4)Hex(5)NeuAc(1)	P02765	P02765 [145-159]	AHSG	30.32±18.15	21.5±20.94	33.71±15.37	25.14±14.11
ELHHLQEQNVSNAFLDKGEFYIGSK	HexNAc(4)Hex(5)Fuc(2)	P00450	P00450 [754-778]	CP	19.61±14.28	16.11±12.17	15.94±12.3	20.73±14.01
CGLVPVLAENYNK	HexNAc(4)Hex(5)Fuc(2)NeuAc(1)	P02787	P02787 [421-433]	TF	7.45±6.43	10.27±9	6.39±6.62	3.21±2.94
HGIQYFNNNTQHSSLFMLNEVK	HexNAc(5)Hex(6)NeuAc(3)	P01042	P01042 [162-183]	KNG1	8.76±6.64	10.7±7.98	8.48±5	15.66±14.57
SPYYNVSDEISFHCYDGYTLR	HexNAc(4)Hex(5)Fuc(2)NeuAc(1)	P00751	P00751 [118-138]	CFB	41.98±12.47	39.9±11.58	37.09±8.23	38.17±9.76
VVLHPNYSQVDIGLIK	HexNAc(6)Hex(7)NeuAc(1)	P00738	P00738 [236-251]	HP	0.11±0.1	0.18±0.2	0.09±0.06	0.14±0.09
VTACHSSQPNATLYK	HexNAc(4)Hex(5)Fuc(2)NeuAc(1)	P05543	P05543 [27-41]	SERPINA7	31.04±11.34	30.31±14.5	28.98±11.9	27.12±12.34
LAGKPTHVNVSVVMAEVDGTCY	HexNAc(5)Hex(5)	P01876	P01876 [332-353]	IGHA1	8.67±6.98	4.7±6.16	11.83±13.25	4.52±7.13
QLAHQSNSTNIFFSPVSIATAFAMLSLGTK	HexNAc(6)Hex(6)	P01009	P01009 [64-93]	SERPINA1	0.69±0.36	0.71±0.87	2.11±2.25	3.88±2.49
ITYSIVQTNCSK	HexNAc(4)Hex(5)NeuAc(2)	P01042	P01042 [197-208]	KNG1	68.62±20.75	60.97±22.51	72.58±20.25	69.27±19.86
NLSMPLLPADFHK	HexNAc(4)Hex(5)Fuc(2)NeuAc(1)	P05546	P05546 [49-61]	SERPIND1	28.19±29.88	31.72±26.27	16.88±21.26	9.13±9.15
EHEGAIYPDNTTDFQRADDK	HexNAc(4)Hex(5)Fuc(2)NeuAc(1)	P00450	P00450 [129-148]	CP	40.03±11.5	41.85±12.48	47.5±11.09	40.76±7.85
VCQDCPLLAPLNDTR	HexNAc(4)Hex(5)Fuc(2)NeuAc(1)	P02765	P02765 [145-159]	AHSG	16.08±14.15	27.26±16.31	19.82±10.56	14.35±13.63
VYKPSAGNNSLYR	HexNAc(4)Hex(5)	P02749	P02749 [155-167]	APOH	4.48±5.25	4.39±5.34	3.04±4.84	4.51±6.62
STGKPTLYNVSLVMSDTAGTCY	HexNAc(6)Hex(3)	P01871	P01871 [431-452]	IGHM	5.41±3.53	5.64±4.29	9.45±7.91	7.61±5.61
THTNISESHPNATFSAVGEASICEDDWNSGER	HexNAc(9)Hex(4)	P01871	P01871 [269-300]	IGHM	26.17±9.71	20.04±10.62	27.19±5.62	27.73±8.93
LNAENNATFYFK	HexNAc(4)Hex(5)NeuAc(2)	P01042	P01042 [289-300]	KNG1	55.62±25.53	49.89±24.17	49.14±31.09	42.53±20.48
QLAHQSNSTNIFFSPVSIATAFAMLSLGTK	HexNAc(6)Hex(6)	P01009	P01009 [64-93]	SERPINA1	1.47±2.14	0.9±0.66	1.99±1.42	0.94±0.71
DQCIVDDITYNVNDTFHK	HexNAc(4)Hex(5)NeuAc(2)	P02751	P02751 [516-533]	FN1	33.96±10.87	30.85±10.36	29.13±4.11	26.32±8.07
ALPQPQNVTSLLGCTH	HexNAc(4)Hex(5)	P02790	P02790 [447-462]	HPX	3.66±6.18	2.25±3.77	1.69±3.52	3.15±5.4
VVLHPNYSQVDIGLIK	HexNAc(5)Hex(6)NeuAc(3)	P00738	P00738 [236-251]	HP	1.09±0.98	1.11±0.73	1.16±0.59	2.14±1.37
FNLTETSEAEIHQSFQHLLR	HexNAc(4)Hex(5)NeuAc(2)	P01011	P01011 [105-124]	SERPINA3	2.05±1.81	2.44±4.15	1.5±1.14	1.35±0.92
SRYPHKPEINSTTHPGADLQENFCR	HexNAc(4)Hex(5)NeuAc(2)	P00734	P00734 [134-158]	F2	24.32±13.53	25.37±13.79	29.52±11.53	28.92±10.3
QLAHQSNSTNIFFSPVSIATAFAMLSLGTK	HexNAc(7)Hex(8)Fuc(1)	P01009	P01009 [64-93]	SERPINA1	0.79±0.5	0.94±0.5	0.98±0.87	1.73±1.35
FNLTETSEAEIHQSFQHLLR	HexNAc(6)Hex(7)Fuc(4)NeuAc(1)	P01011	P01011 [105-124]	SERPINA3	2.93±1.5	4.37±2.28	4.32±1.7	3.23±1.17
IPCSQPPQIEHGTINSSR	HexNAc(4)Hex(5)Fuc(2)	P08603	P08603 [868-885]	CFH	11.19±16.83	8.08±8.65	8.19±9.66	5.15±5.25
SWPAVGNCSSALR	HexNAc(4)Hex(5)NeuAc(2)	P02790	P02790 [181-193]	HPX	46.94±19.15	44.69±17.59	33.35±15.59	34.13±22.1
LANLTQGEDQYYLR	HexNAc(4)Hex(5)Fuc(2)	P10909	P10909 [372-385]	CLU	12.38±7.3	10.45±4.83	10.69±5.44	11.99±7.45
MVSHHNLTTGATLINEQWLLTTAK	HexNAc(5)Hex(6)NeuAc(3)	P00738	P00738 [179-202]	HP	0.44±0.82	0.5±0.81	0.16±0.13	0.2±0.14
GAFISNFSMTVDGK	HexNAc(4)Hex(5)NeuAc(2)	P19823	P19823 [113-126]	ITIH2	49.17±22.33	42.55±20.46	56.48±18.79	56.02±16.96
IDSTGNVTNELR	HexNAc(2)Hex(5)	O75882	O75882 [411-422]	ATRN	100±0	100±0	100±0	100±0
EEQFNSTFR	HexNAc(4)Hex(3)Fuc(1)	P01859	P01859 [172-180]	IGHG2	42.02±10.75	44.28±12.04	41.22±14.18	43.91±12.6
LGNWSAMPSCK	HexNAc(4)Hex(5)NeuAc(2)	P02749	P02749 [251-261]	APOH	43.1±21.22	30.29±17.92	49.87±14.23	44.05±17.22
IIVPLNNRENISDPTSPLR	HexNAc(4)Hex(5)Fuc(1)NeuAc(1)	P01591	P01591 [62-80]	JCHAIN	5.8±6.55	6.18±5.89	4.51±5.32	9.36±6.48
THTNISESHPNATFSAVGEASICEDDWNSGER	HexNAc(9)Hex(4)Fuc(1)	P01871	P01871 [269-300]	IGHM	32.69±6.8	35.42±11.48	27.86±8.38	31.82±7.46
SRYPHKPEINSTTHPGADLQENFCR	HexNAc(4)Hex(5)NeuAc(1)	P00734	P00734 [134-158]	F2	28.96±16.21	19.3±13.56	17.57±13.3	23.54±15.05
VCQDCPLLAPLNDTR	HexNAc(4)Hex(5)Fuc(4)	P02765	P02765 [145-159]	AHSG	7.14±7.26	13.39±8.88	12.8±9.46	5.79±5.88
ICDLLVANNHFAHFFAPQNLTNMNK	HexNAc(4)Hex(5)NeuAc(2)	P19827	P19827 [267-291]	ITIH1	26.66±8.56	30±6.62	31.89±7.37	28.94±7.46
ELHHLQEQNVSNAFLDK	HexNAc(5)Hex(6)NeuAc(3)	P00450	P00450 [754-770]	CP	4.82±5.48	4.73±5.65	3.04±3.21	5.66±3.45
VYKPSAGNNSLYR	HexNAc(4)Hex(5)NeuAc(1)	P02749	P02749 [155-167]	APOH	14.69±12.95	12.68±9.73	12.81±9.9	16.54±11.92
VYIHPFHLVIHNESTCEQLAK	HexNAc(4)Hex(5)Fuc(2)NeuAc(1)	P01019	P01019 [36-56]	AGT	38.3±13.28	37.8±14.33	30±13.33	36.11±11.61
LEPVHLQLQCMSQEQLAQVAANATK	HexNAc(4)Hex(5)NeuAc(2)	Q96PD5	Q96PD5 [346-370]	PGLYRP2	17.58±11.58	19.73±12.04	14.78±11.23	42.66±22.4
GLTFQQNASSMCVPDQDTAIR	HexNAc(4)Hex(5)Fuc(3)NeuAc(1)	P01871	P01871 [203-223]	IGHM	4.4±2.66	5.65±4.34	5.36±3.29	3.25±1.86
LANLTQGEDQYYLR	HexNAc(4)Hex(5)Fuc(2)NeuAc(1)	P10909	P10909 [372-385]	CLU	18.4±13.11	22.01±14.54	16.3±17.58	23.94±21.67
EEQYNSTYR	HexNAc(4)Hex(4)Fuc(1)	P01857	P01857 [176-184]	IGHG1	32.09±20.21	23.73±19.51	15.06±18.98	23.79±21.78
YAEDKFNETTEK	HexNAc(4)Hex(5)NeuAc(2)	P43652	P43652 [396-407]	AFM	67.07±26.8	66.85±14.44	64.9±17.64	62±20.53
SWPAVGNCSSALR	HexNAc(4)Hex(5)Fuc(2)NeuAc(1)	P02790	P02790 [181-193]	HPX	2.99±3.26	8.03±8.94	8.75±8.73	15.85±14.67
KLPPGLLANFTLLR	HexNAc(4)Hex(5)NeuAc(2)	P02750	P02750 [178-191]	LRG1	100±0	100±0	100±0	100±0
RNPPMGGNVVIFDTVITNQEEPYQNHSGR	HexNAc(4)Hex(5)Fuc(3)	P02745	P02745 [122-150]	C1QA	55.73±13.83	56.19±17.62	59.5±12.96	55.33±12.07
ISEENETTCYMGK	HexNAc(4)Hex(5)NeuAc(2)	P08603	P08603 [907-919]	CFH	37.99±22.55	24.21±15.41	35.69±17.52	43.56±13.57
VYKPSAGNNSLYR	HexNAc(4)Hex(5)NeuAc(2)	P02749	P02749 [155-167]	APOH	48.54±21.4	48.21±22.58	54.65±16.46	52.71±17.72
EEQFNSTFR	HexNAc(3)Hex(3)Fuc(1)	P01859	P01859 [172-180]	IGHG2	4.39±2.49	6.38±3.02	6.43±2.81	5.59±2.75
QLAHQSNSTNIFFSPVSIATAFAMLSLGTK	HexNAc(4)Hex(4)Fuc(1)	P01009	P01009 [64-93]	SERPINA1	2.67±3.48	1.65±1.94	1.13±0.8	1.16±1.51
TPLTANITK	HexNAc(4)Hex(4)Fuc(1)	P01877	P01877 [200-208]	IGHA2	1.47±0.48	1.66±0.79	1.29±0.64	1.49±0.64
VYKPSAGNNSLYR	HexNAc(4)Hex(5)Fuc(2)NeuAc(1)	P02749	P02749 [155-167]	APOH	8.52±11.32	7.39±9.02	9.88±13.08	5.37±9.33
IPCSQPPQIEHGTINSSR	HexNAc(4)Hex(5)NeuAc(2)	P08603	P08603 [868-885]	CFH	29.6±12.73	32.15±10.03	35.36±8.86	35.17±8.51
LANLTQGEDQYYLR	HexNAc(4)Hex(5)Fuc(4)	P10909	P10909 [372-385]	CLU	33.97±26.7	37.43±28.27	30.98±18.78	26.51±15.63
VVLHPNYSQVDIGLIK	HexNAc(5)Hex(6)Fuc(2)	P00738	P00738 [236-251]	HP	11.2±9.04	19.05±21.57	8.44±6.51	7.02±3.95
MDGASNVTCINSR	HexNAc(4)Hex(5)NeuAc(2)	P08603	P08603 [1024-1036]	CFH	42.72±23.59	33.19±19.35	48.93±20.44	51.46±16.02
LAGKPTHVNVSVVMAEVDGTCY	HexNAc(5)Hex(5)Fuc(3)	P01876	P01876 [332-353]	IGHA1	3.14±3.35	3.57±3.68	3.06±2.21	2.25±1.64
GVTSVSQIFHSPDLAIRDTFVNASR	HexNAc(4)Hex(5)Fuc(2)NeuAc(1)	P05155	P05155 [217-241]	SERPING1	27.46±8.3	30.82±9.15	31.14±9.81	32.11±10.93
VTACHSSQPNATLYK	HexNAc(4)Hex(5)NeuAc(1)	P05543	P05543 [27-41]	SERPINA7	39.22±13.81	41.25±17.81	42.96±21.91	45.95±16.36
LNAENNATFYFK	HexNAc(4)Hex(5)Fuc(2)NeuAc(1)	P01042	P01042 [289-300]	KNG1	44.38±25.53	50.11±24.17	50.86±31.09	57.47±20.48
ELHHLQEQNVSNAFLDKGEFYIGSK	HexNAc(4)Hex(5)NeuAc(1)	P00450	P00450 [754-778]	CP	13.55±12.23	11.78±11.14	11.51±9.64	12.02±9.76
LGNWSAMPSCK	HexNAc(4)Hex(5)Fuc(2)NeuAc(1)	P02749	P02749 [251-261]	APOH	10.2±12.58	10.75±11.07	8.79±11.46	9.43±8.38
VVLHPNYSQVDIGLIK	HexNAc(5)Hex(6)NeuAc(2)	P00738	P00738 [236-251]	HP	1.34±0.86	1.12±0.64	1.64±0.57	1.95±0.64
NVIFSPLSISTALAFLSLGAHNTTLTEILK	HexNAc(7)Hex(8)Fuc(1)	P01011	P01011 [72-101]	SERPINA3	28.5±21.67	27.6±18.39	26.93±23.43	17.12±17.16
IIVPLNNRENISDPTSPLR	HexNAc(4)Hex(5)Fuc(2)	P01591	P01591 [62-80]	JCHAIN	8.23±5.4	11.53±8.09	11.02±9.78	12.61±4.63
EEQFNSTFR	HexNAc(5)Hex(3)Fuc(1)	P01859	P01859 [172-180]	IGHG2	11.08±6.08	12.09±5.52	10.8±5.54	9.85±6.25
YKNNSDISSTR	HexNAc(4)Hex(5)Fuc(1)NeuAc(1)	P01871	P01871 [44-54]	IGHM	36.71±15.46	36.2±13.8	36.82±13.79	43.08±14.19
VVLHPNYSQVDIGLIK	HexNAc(6)Hex(7)NeuAc(3)	P00738	P00738 [236-251]	HP	0.13±0.13	0.21±0.21	0.07±0.06	0.12±0.11
FNLTETSEAEIHQSFQHLLR	HexNAc(6)Hex(7)NeuAc(3)	P01011	P01011 [105-124]	SERPINA3	1.59±1.7	2.78±2.05	1.74±1.3	2.09±1.24
YDFNSSMLYSTAK	HexNAc(4)Hex(5)Fuc(2)	P04114	P04114 [3462-3474]	APOB	100±0	100±0	100±0	100±0
VVLHPNYSQVDIGLIK	HexNAc(6)Hex(7)Fuc(4)NeuAc(1)	P00738	P00738 [236-251]	HP	0.35±0.41	0.29±0.47	0.1±0.07	0.2±0.16
VYKPSAGNNSLYR	HexNAc(4)Hex(5)Fuc(1)NeuAc(2)	P02749	P02749 [155-167]	APOH	11.11±6.21	12.76±7.55	9.3±3.48	11.31±5.22
ICDLLVANNHFAHFFAPQNLTNMNK	HexNAc(4)Hex(5)Fuc(2)NeuAc(1)	P19827	P19827 [267-291]	ITIH1	6.83±3.31	7.92±3.81	7.82±1.84	8.41±3.01
TKPREEQFNSTFR	HexNAc(1)Fuc(1)	P01859	P01859 [168-180]	IGHG2	0.12±0.18	0.38±1.05	0.16±0.21	0.42±1.12
LSLHRPALEDLLLGSEANLTCTLTGLR	HexNAc(3)Hex(4)Fuc(2)	P01876	P01876 [127-153]	IGHA1	1.78±1.07	1.37±0.96	1.6±1.46	1.77±1.17
SRYPHKPEINSTTHPGADLQENFCRNPDSSTTGPWCYTTDPTVR	HexNAc(4)Hex(7)NeuAc(1)	P00734	P00734 [134-177]	F2	43.44±20.96	38.73±24.69	36.59±26.57	35.91±30.1
GGNSNGALCHFPFLYNNHNYTDCTSEGRR	HexNAc(4)Hex(5)NeuAc(1)	P02751	P02751 [412-440]	FN1	37.91±14.03	42.25±13.1	51.17±11.09	43.61±8.39
VVLHPNYSQVDIGLIK	HexNAc(7)Hex(8)Fuc(1)	P00738	P00738 [236-251]	HP	0.13±0.15	0.27±0.29	0.09±0.06	0.12±0.08
HANWTLTPLK	HexNAc(4)Hex(5)NeuAc(2)	P27169	P27169 [251-260]	PON1	57.86±27.73	66.77±23.87	82.3±18.95	77.65±16.58
LQKNNITK	HexNAc(4)Hex(5)Fuc(1)NeuAc(1)	Q6ZMW3	Q6ZMW3 [1348-1355]	EML6	27.01±7.99	25.51±8.38	29.72±6.35	27.19±7.2
LGNWSAMPSCK	HexNAc(4)Hex(5)NeuAc(1)	P02749	P02749 [251-261]	APOH	9.86±5.15	9.25±5.17	9.75±4.01	8.42±3.49
ERSWPAVGNCSSALR	HexNAc(4)Hex(5)NeuAc(2)	P02790	P02790 [179-193]	HPX	56.15±18.12	58.58±16.97	65.71±11.9	63.3±17.73
FVEGSHNSTVSLTTK	HexNAc(3)Hex(4)	P04114	P04114 [3405-3419]	APOB	10.38±5.97	10.34±5.37	7.27±2.6	7.32±3.92
LSLHRPALEDLLLGSEANLTCTLTGLR	HexNAc(5)Hex(4)NeuGc(1)	P01876	P01876 [127-153]	IGHA1	0.13±0.24	0.08±0.1	0.09±0.13	0.16±0.26
FVEGSHNSTVSLTTK	HexNAc(4)Hex(5)Fuc(2)	P04114	P04114 [3405-3419]	APOB	15.53±10.19	17.53±11.8	11.17±6.9	11.78±10.45
VYKPSAGNNSLYR	HexNAc(4)Hex(5)Fuc(2)	P02749	P02749 [155-167]	APOH	4.4±3.53	4.07±3.18	6.48±6.92	4.31±4
SRYPHKPEINSTTHPGADLQENFCR	HexNAc(4)Hex(5)Fuc(4)	P00734	P00734 [134-158]	F2	8.81±5.04	10.37±6.43	9.86±6.86	7.96±6.69
VVLHPNYSQVDIGLIK	HexNAc(6)Hex(7)NeuAc(2)	P00738	P00738 [236-251]	HP	0.2±0.23	0.56±1.06	0.13±0.08	0.2±0.13
RNPPMGGNVVIFDTVITNQEEPYQNHSGR	HexNAc(4)Hex(5)Fuc(1)NeuAc(1)	P02745	P02745 [122-150]	C1QA	44.27±13.83	43.81±17.62	40.5±12.96	44.67±12.07
LSDLSINSTECLHVHCR	HexNAc(4)Hex(5)Fuc(2)NeuAc(1)	P05156	P05156 [171-187]	CFI	56.05±11.47	50.04±14.01	53.35±5.97	55.67±8.39
ERSWPAVGNCSSALR	HexNAc(4)Hex(5)NeuAc(1)	P02790	P02790 [179-193]	HPX	29.21±16.86	22.22±15.36	22.66±11.88	21.16±13.11
LSLHRPALEDLLLGSEANLTCTLTGLR	HexNAc(5)Hex(3)Fuc(1)	P01876	P01876 [127-153]	IGHA1	0.75±0.72	1.09±1.27	0.04±0.05	0.08±0.15
TPLTANITK	HexNAc(5)Hex(5)Fuc(1)	P01877	P01877 [200-208]	IGHA2	20.22±7.58	19.25±6.42	19.57±3.72	22.86±7.46
HLGADNVSDPTSGLDFQLTSPEVSQTDK	HexNAc(5)Hex(5)Fuc(1)NeuAc(1)	Q6P3S1	Q6P3S1 [671-698]	DENND1B	42.4±16.25	41±15.05	40.22±9.67	37.69±14.89
EEQFNSTYR	HexNAc(4)Hex(3)Fuc(1)	P01861	P01861 [173-181]	IGHG4	55.47±10.23	49.02±7.43	45.1±9.82	52.69±9.82
TVLTPATNHMGNVTFTIPANR	HexNAc(3)Hex(5)	P01024	P01024 [74-94]	C3	0.39±0.23	0.42±0.23	0.39±0.29	0.55±0.31
LQKNNITK	HexNAc(5)Hex(5)Fuc(1)NeuAc(1)	Q6ZMW3	Q6ZMW3 [1348-1355]	EML6	28.95±8.99	28.96±9.12	29±7.15	28.03±7.72
YKNNSDISSTR	HexNAc(5)Hex(5)Fuc(1)NeuAc(1)	P01871	P01871 [44-54]	IGHM	32.31±14.81	37.16±18.65	36.26±17.53	32.38±14.39
EEQFNSTFR	HexNAc(4)Hex(4)Fuc(1)	P01859	P01859 [172-180]	IGHG2	17.56±11.02	15.16±7.53	15.06±10.16	9.56±8.96
LSLHRPALEDLLLGSEANLTCTLTGLR	HexNAc(4)Hex(4)Fuc(1)NeuAc(1)	P01876	P01876 [127-153]	IGHA1	0.04±0.03	0.09±0.07	0.06±0.03	0.06±0.05
GGNSNGALCHFPFLYNNHNYTDCTSEGRR	HexNAc(4)Hex(5)Fuc(2)	P02751	P02751 [412-440]	FN1	62.09±14.03	57.75±13.1	48.83±11.09	56.39±8.39
RHEEGHMLNCTCFGQGR	HexNAc(4)Hex(5)Fuc(2)	P02751	P02751 [534-550]	FN1	23.72±9.75	24.24±13.14	30.25±9.26	25.46±9.29
FNLTETSEAEIHQSFQHLLR	HexNAc(4)Hex(5)Fuc(2)NeuAc(1)	P01011	P01011 [105-124]	SERPINA3	2.32±1.83	2.31±1.97	1.82±1.02	2.04±1.71
RHEEGHMLNCTCFGQGR	HexNAc(4)Hex(5)Fuc(2)NeuAc(1)	P02751	P02751 [534-550]	FN1	8.79±4.71	9.61±5.21	7.51±5.96	7.01±4.8
PREEQFNSTFR	HexNAc(4)Hex(3)Fuc(1)	P01859	P01859 [170-180]	IGHG2	43.65±14.59	42.93±12.83	38.34±9.28	40.37±11.81
TKPREEQFNSTFR	HexNAc(3)Hex(4)Fuc(1)	P01859	P01859 [168-180]	IGHG2	1.29±0.29	1.5±1.2	1.48±0.27	1.37±0.33
MDGASNVTCINSR	HexNAc(4)Hex(5)Fuc(2)NeuAc(1)	P08603	P08603 [1024-1036]	CFH	9.42±5.75	16.46±14.83	9.03±4.65	6.91±3.04
VYKPSAGNNSLYR	HexNAc(4)Hex(5)Fuc(4)	P02749	P02749 [155-167]	APOH	4.68±9.65	5.39±9.99	1.07±0.44	1.47±1.46
TPLTANITK	HexNAc(5)Hex(4)Fuc(1)	P01877	P01877 [200-208]	IGHA2	10.36±3.29	12.42±8.28	8.87±2.7	8.83±2.99
LQKNNITK	HexNAc(5)Hex(4)Fuc(1)NeuAc(1)	Q6ZMW3	Q6ZMW3 [1348-1355]	EML6	2.22±1.21	2.7±1.77	1.28±0.72	1.8±0.75
GAFISNFSMTVDGK	HexNAc(4)Hex(5)Fuc(2)NeuAc(1)	P19823	P19823 [113-126]	ITIH2	50.83±22.33	57.45±20.46	43.52±18.79	43.98±16.96
FNLTETSEAEIHQSFQHLLR	HexNAc(7)Hex(8)Fuc(1)	P01011	P01011 [105-124]	SERPINA3	2.44±1.4	3.01±3.08	2.32±1.38	1.17±1.16
FNLTETSEAEIHQSFQHLLR	HexNAc(2)Hex(7)	P01011	P01011 [105-124]	SERPINA3	78.99±12.83	76.81±17.68	80.24±6.24	80.15±10.19
EEQYNSTYR	HexNAc(4)Hex(5)Fuc(1)NeuAc(1)	P01857	P01857 [176-184]	IGHG1	49.94±20.36	56.63±21.79	71.29±17.86	62.05±22.41
NFTENDLLVR	HexNAc(4)Hex(5)NeuAc(2)	P00734	P00734 [416-425]	F2	77.17±16.81	71.63±24.87	78.3±24.02	51.51±26.39
EEQYNSTYR	HexNAc(5)Hex(3)Fuc(1)	P01857	P01857 [176-184]	IGHG1	9.12±8.91	11.58±11.97	7.65±6.03	7.03±5.83
EEQFNSTYR	HexNAc(3)Hex(3)Fuc(1)	P01861	P01861 [173-181]	IGHG4	6.66±2.18	6.98±4.41	6.22±2.66	8.25±3.65
TKPREEQFNSTFR	HexNAc(3)Hex(3)	P01859	P01859 [168-180]	IGHG2	0.14±0.24	0.35±1.09	0.09±0.07	0.1±0.09
TPLTANITK	HexNAc(4)Hex(5)Fuc(1)NeuAc(1)	P01877	P01877 [200-208]	IGHA2	26.34±7.84	24.3±8.25	28.44±6.02	26.17±6.57
TPLTANITK	HexNAc(5)Hex(4)Fuc(1)NeuAc(1)	P01877	P01877 [200-208]	IGHA2	2.13±1.21	2.6±1.94	1.28±0.51	1.87±0.75
RHEEGHMLNCTCFGQGR	HexNAc(4)Hex(5)NeuAc(1)	P02751	P02751 [534-550]	FN1	39.8±12.09	36.48±11.82	43.36±7.37	39.04±9.38
LGNWSAMPSCK	HexNAc(4)Hex(5)Fuc(2)NeuAc(1)	P02749	P02749 [251-261]	APOH	6.67±3.24	6.41±3.93	5.55±3.03	5.68±2.19
CGLVPVLAENYNK	HexNAc(4)Hex(5)NeuAc(1)	P02787	P02787 [421-433]	TF	6.87±3.79	8.74±6.23	8.17±4.1	6.81±1.7
LAGKPTHVNVSVVMAEVDGTCY	HexNAc(6)Hex(7)	P01876	P01876 [332-353]	IGHA1	2.07±2.28	2.9±3.13	3.57±2.92	1.76±1.41
TKPREEQFNSTFR	HexNAc(4)Hex(3)Fuc(1)	P01859	P01859 [168-180]	IGHG2	28.6±6.85	28.15±9.89	23.77±5.74	26.76±7.12
YAEDKFNETTEK	HexNAc(4)Hex(5)NeuAc(1)	P43652	P43652 [396-407]	AFM	32.93±26.8	33.15±14.44	35.1±17.64	38±20.53
WVSNKTEGR	HexNAc(4)Hex(5)Fuc(2)NeuAc(1)	P01008	P01008 [221-229]	SERPINC1	67.82±28.81	35.74±25.34	49.43±30.17	43±25.88
TKPREEQFNSTFR	HexNAc(3)Hex(3)Fuc(1)	P01859	P01859 [168-180]	IGHG2	4.41±0.89	4.53±1	3.89±0.56	4.05±0.66
MLNTSSLLEQLNEQFNWVSR	HexNAc(4)Hex(5)Fuc(2)NeuAc(1)	P10909	P10909 [352-371]	CLU	100±0	100±0	100±0	100±0
PREEQFNSTFR	HexNAc(4)Hex(4)Fuc(1)	P01859	P01859 [170-180]	IGHG2	34.82±9.88	35.81±8.25	36.17±9.19	33.9±7.81
TKPREEQFNSTFR	HexNAc(1)	P01859	P01859 [168-180]	IGHG2	0.06±0.09	0.32±1.01	0.12±0.13	0.3±0.86
ISEENETTCYMGK	HexNAc(4)Hex(5)NeuAc(2)	P08603	P08603 [907-919]	CFH	9.32±5.25	13.09±6.48	7.28±4.38	9.37±5.07
FLNNGTCTAEGK	HexNAc(4)Hex(5)NeuAc(2)	P05156	P05156 [100-111]	CFI	52.8±16.92	53.92±16.59	44.61±15.49	59.83±21.35
IIVPLNNRENISDPTSPLR	HexNAc(4)Hex(5)Fuc(3)NeuAc(1)	P01591	P01591 [62-80]	JCHAIN	9.75±5.49	10.95±8.96	10.65±4.81	7.47±5.29
GHGHRNGTGHGNSTHHGPEYMR	HexNAc(4)Hex(5)NeuAc(1)	P02790	P02790 [235-256]	HPX	5.56±5.36	6.46±6.09	4.33±3.94	9.57±10
TKPREEQFNSTFR	HexNAc(4)Hex(4)Fuc(1)	P01859	P01859 [168-180]	IGHG2	30.4±3.16	29.16±6.27	31.73±1.77	30.64±2.34
VYKPSAGNNSLYR	HexNAc(4)Hex(5)Fuc(1)NeuAc(1)	P02749	P02749 [155-167]	APOH	3.57±1.98	5.11±3.41	2.78±1.56	3.78±2.16
NGSLFAFR	HexNAc(3)Hex(5)NeuAc(1)	P04004	P04004 [169-176]	VTN	27.18±7.84	26.39±13.23	24.23±7.83	20.39±5.6
LNAAKALPQPQNVTSLLGCTH	HexNAc(6)Hex(4)Fuc(1)	P02790	P02790 [442-462]	HPX	100±0	100±0	100±0	100±0
LGNWSAMPSCK	HexNAc(4)Hex(5)Fuc(4)	P02749	P02749 [251-261]	APOH	8.36±8.35	7.96±9.39	4.69±2.28	5.8±3.62
EEQFNSTYR	HexNAc(4)Hex(4)Fuc(1)	P01861	P01861 [173-181]	IGHG4	22.87±11.65	28.44±10.34	37.88±12.68	25.77±10.67
PREEQFNSTFR	HexNAc(4)Hex(5)Fuc(1)	P01859	P01859 [170-180]	IGHG2	12.25±6.47	14.06±7.55	18.44±7.53	17.31±8.18
GVTSVSQIFHSPDLAIRDTFVNASR	HexNAc(4)Hex(5)NeuAc(1)	P05155	P05155 [217-241]	SERPING1	23.7±10.49	20.93±14.49	17.31±7.57	17.16±8.74
EEQFNSTFR	HexNAc(4)Hex(5)Fuc(1)	P01859	P01859 [172-180]	IGHG2	8.46±5.8	10.87±7.55	14.48±10.36	11.81±7.98
TKPREEQFNSTFR	HexNAc(4)Hex(5)Fuc(1)	P01859	P01859 [168-180]	IGHG2	12.86±4.35	13.19±4.93	17.28±4.6	16.01±4.94
GVTSVSQIFHSPDLAIRDTFVNASR	HexNAc(4)Hex(5)NeuAc(2)	P05155	P05155 [217-241]	SERPING1	32.18±11.4	35.54±10.33	40.23±3.74	38.34±9.98
SRYPHKPEINSTTHPGADLQENFCR	HexNAc(4)Hex(5)Fuc(2)	P00734	P00734 [134-158]	F2	16.31±13.81	19.06±16.6	14.79±12.17	5.84±5.91
NGTGHGNSTHHGPEYMR	HexNAc(4)Hex(5)Fuc(2)NeuAc(1)	P02790	P02790 [240-256]	HPX	100±0	100±0	100±0	100±0
HLGADNVSDPTSGLDFQLTSPEVSQTDK	HexNAc(4)Hex(5)Fuc(1)NeuAc(1)	Q6P3S1	Q6P3S1 [671-698]	DENND1B	34.96±13.43	30.92±13.18	33.36±13.14	34.09±10.63
ISEENETTCYMGK	HexNAc(4)Hex(5)Fuc(4)	P08603	P08603 [907-919]	CFH	10.77±4.75	15.03±6.15	9.7±4.62	6.68±3.4
EYESYSDFERNVTEK	HexNAc(4)Hex(5)Fuc(2)NeuAc(1)	P07358	P07358 [233-247]	C8B	57.83±11.68	56.91±15.76	61.39±10.97	65.6±14.65
GHGHRNGTGHGNSTHHGPEYMR	HexNAc(4)Hex(5)Fuc(4)	P02790	P02790 [235-256]	HPX	6±5.01	6.21±6.42	3.65±5.8	4.92±5.24
TKPREEQFNSTFR	HexNAc(5)Hex(5)Fuc(1)	P01859	P01859 [168-180]	IGHG2	0.51±0.52	0.82±0.91	1.05±0.53	0.77±0.59
GHGHRNGTGHGNSTHHGPEYMR	HexNAc(4)Hex(5)Fuc(2)NeuAc(1)	P02790	P02790 [235-256]	HPX	15.02±7.85	15.57±7.77	13.82±5.18	15.47±5.77
TPLTANITK	HexNAc(5)Hex(5)Fuc(1)NeuAc(1)	P01877	P01877 [200-208]	IGHA2	27.93±8.67	27.08±9.74	27.61±6.78	26.97±7.37
TKPREEQYNSTYR	HexNAc(4)Hex(5)	P01857	P01857 [172-184]	IGHG1	2.16±1.73	2.64±2.98	3.28±2.42	2.73±1.41
EEQFNSTYR	HexNAc(5)Hex(3)Fuc(1)	P01861	P01861 [173-181]	IGHG4	15.01±6.1	15.56±8.04	10.79±5.16	13.29±6.28
ALHALNVTWR	HexNAc(4)Hex(5)NeuAc(2)	Q9Y2E5	Q9Y2E5 [331-340]	MAN2B2	100±0	100±0	100±0	100±0
NFTENDLLVR	HexNAc(4)Hex(5)NeuAc(1)	P00734	P00734 [416-425]	F2	22.83±16.81	28.37±24.87	21.7±24.02	48.49±26.39
ISEENETTCYMGK	HexNAc(4)Hex(5)Fuc(2)NeuAc(1)	P08603	P08603 [907-919]	CFH	13.72±5.88	14.64±8.38	9.81±3.87	8.12±3.48
TPLTANITK	HexNAc(4)Hex(5)Fuc(1)	P01877	P01877 [200-208]	IGHA2	4.97±6.64	4.37±4.18	4.65±4.84	6.7±7.05
EEQYNSTYR	HexNAc(4)Hex(4)Fuc(1)NeuAc(1)	P01857	P01857 [176-184]	IGHG1	8.85±7.81	8.06±5.18	6.01±3.22	7.13±3.37
DIENFNSTQK	HexNAc(4)Hex(5)NeuAc(2)	P43652	P43652 [28-37]	AFM	73.96±17.08	69.47±20.85	74.95±22.1	64.42±26.01
TKPREEQFNSTFR	HexNAc(5)Hex(4)Fuc(1)	P01859	P01859 [168-180]	IGHG2	4.06±1.38	4.17±1.24	4.21±0.73	3.67±1.02
LQKNNITK	HexNAc(4)Hex(5)Fuc(1)NeuAc(2)	Q6ZMW3	Q6ZMW3 [1348-1355]	EML6	3.55±2.18	5.65±15.57	3.98±2.21	2.4±1.66
TKPREEQFNSTFR	HexNAc(4)Hex(4)Fuc(1)NeuAc(1)	P01859	P01859 [168-180]	IGHG2	2.93±2.2	2.77±0.72	3.1±0.83	2.39±0.86
WVSNKTEGR	HexNAc(4)Hex(5)NeuAc(2)	P01008	P01008 [221-229]	SERPINC1	32.18±28.81	64.26±25.34	50.57±30.17	57±25.88
TKPREEQFNSTYR	HexNAc(3)Hex(3)Fuc(1)	P01861	P01861 [169-181]	IGHG4	9.24±1.83	4.99±2.99	5.34±1.95	5.04±2.53
TKPREEQFNSTFR	HexNAc(5)Hex(6)Fuc(1)	P01859	P01859 [168-180]	IGHG2	0.06±0.05	0.36±1.51	0.02±0.01	0.04±0.02
LQKNNITK	HexNAc(4)Hex(5)Fuc(1)	Q6ZMW3	Q6ZMW3 [1348-1355]	EML6	5.03±6.72	4.21±4.11	4.68±4.94	6.82±6.93
THTNISESHPNATFSAVGEASICEDDWNSGER	HexNAc(9)Hex(3)	P01871	P01871 [269-300]	IGHM	23.83±9.29	27.72±7.61	23.49±8.14	24.32±9.97
TKPREEQFNSTFR	HexNAc(5)Hex(3)Fuc(1)	P01859	P01859 [168-180]	IGHG2	5.44±1.48	5.16±1.67	4.55±1.29	4.75±1.55
LQKNNITK	HexNAc(5)Hex(5)Fuc(1)	Q6ZMW3	Q6ZMW3 [1348-1355]	EML6	20.72±7.71	19.72±6.71	20.39±3.67	23.53±7.31
TKPREEQYNSTYR	HexNAc(4)Hex(5)Fuc(1)NeuAc(1)	P01857	P01857 [172-184]	IGHG1	62.31±22.95	68.76±29.08	72.87±23.41	58.62±22.82
YKNNSDISSTR	HexNAc(5)Hex(5)Fuc(3)	P01871	P01871 [44-54]	IGHM	17.88±13.77	16.92±9.25	17.21±10.16	14.94±11.42
TPLTANITK	HexNAc(5)Hex(5)Fuc(3)	P01877	P01877 [200-208]	IGHA2	2±3.89	1.04±0.68	3.27±7.39	1.29±0.88
GHGHRNGTGHGNSTHHGPEYMR	HexNAc(4)Hex(5)NeuAc(2)	P02790	P02790 [235-256]	HPX	19.73±7.84	17.45±9.52	22.85±6.12	19.92±8.11
THTNISESHPNATFSAVGEASICEDDWNSGER	HexNAc(9)Hex(4)Fuc(1)	P01871	P01871 [269-300]	IGHM	17.31±8.36	16.83±9.93	21.46±15.41	16.13±10.6
HLGADNVSDPTSGLDFQLTSPEVSQTDK	HexNAc(5)Hex(5)Fuc(3)	Q6P3S1	Q6P3S1 [671-698]	DENND1B	22.64±16.63	28.08±16.27	26.42±15.72	28.22±17.47
GVTSVSQIFHSPDLAIRDTFVNASR	HexNAc(4)Hex(5)Fuc(2)	P05155	P05155 [217-241]	SERPING1	16.66±11.49	12.71±8.4	11.32±8.01	12.4±10.63
EEQFNSTFR	HexNAc(5)Hex(4)Fuc(1)	P01859	P01859 [172-180]	IGHG2	4.11±1.91	5.45±5.34	5.28±2.97	4.75±2.5
TKPREEQYNSTYR	HexNAc(3)Hex(3)Fuc(1)	P01857	P01857 [172-184]	IGHG1	1.98±2.04	2.31±5.07	1.22±1.15	2.11±2.1
LQKNNITK	HexNAc(5)Hex(4)Fuc(1)	Q6ZMW3	Q6ZMW3 [1348-1355]	EML6	7.73±3.21	8.52±4.83	4.91±2.35	5.63±2.46
TKPREEQYNSTYR	HexNAc(3)Hex(4)Fuc(1)	P01857	P01857 [172-184]	IGHG1	2.3±3.56	1.48±1.82	1.15±0.95	1.89±1.49
LQKNNITK	HexNAc(4)Hex(4)Fuc(1)	Q6ZMW3	Q6ZMW3 [1348-1355]	EML6	1.49±0.53	1.66±0.64	1.31±0.59	1.74±0.86
GVNYINFSATGK	HexNAc(5)Hex(5)NeuAc(2)	Q6ZMW3	Q6ZMW3 [1464-1475]	EML6	100±0	100±0	100±0	100±0
TPLTANITK	HexNAc(5)Hex(3)Fuc(1)	P01877	P01877 [200-208]	IGHA2	1.11±0.8	1.67±1.51	1.11±0.7	1.6±1.18
LSSWVLLMKYLGNATAIFFLPDEGK	HexNAc(6)Hex(5)Fuc(1)NeuAc(1)	P01009	P01009 [259-283]	SERPINA1	100±0	100±0	100±0	100±0
ERSWPAVGNCSSALR	HexNAc(4)Hex(5)Fuc(2)	P02790	P02790 [179-193]	HPX	5.72±5.15	8.17±6.09	4.64±4.85	3.71±4.82
TKPREEQYNSTFR	HexNAc(3)Hex(4)Fuc(1)	P01860	P01860 [219-231]	IGHG3	16.92±10.27	14.15±14.12	7.51±5.03	22.95±18.77
SRYPHKPEINSTTHPGADLQENFCRNPDSSTTGPWCYTTDPTVR	HexNAc(4)Hex(5)NeuGc(2)	P00734	P00734 [134-177]	F2	21.43±15.77	25.91±20.29	27.76±25.48	19.09±16.31
QLAHQSNSTNIFFSPVSIATAFAMLSLGTK	HexNAc(2)Hex(11)	P01009	P01009 [64-93]	SERPINA1	1.88±2.81	1.94±2.55	2.22±3.58	3.46±3.63
FNLTETSEAEIHQSFQHLLR	HexNAc(5)Hex(6)NeuAc(3)	P01011	P01011 [105-124]	SERPINA3	2.3±1.54	2.16±2.49	2.21±1.7	2.78±1.98
WVSNK	HexNAc(4)Hex(5)NeuAc(2)	P01008	P01008 [221-225]	SERPINC1	51.17±17.85	53.65±18.82	56.89±16.95	47.94±12.67
TKPREEQFNSTFR	HexNAc(4)Hex(5)Fuc(1)NeuAc(1)	P01859	P01859 [168-180]	IGHG2	5.65±2.5	5.68±2.36	6.34±2.24	6.72±3.61
LQKNNITK	HexNAc(5)Hex(5)Fuc(3)	Q6ZMW3	Q6ZMW3 [1348-1355]	EML6	2.04±4.06	1.14±1.1	3.42±7.82	1.36±1.07
EEQYNSTFR	HexNAc(3)Hex(3)Fuc(1)	P01860	P01860 [223-231]	IGHG3	6.88±1.93	8.77±6.16	6.72±5.07	8.49±4.84
LQKNNITK	HexNAc(5)Hex(3)Fuc(1)	Q6ZMW3	Q6ZMW3 [1348-1355]	EML6	1.27±0.69	1.92±1.69	1.32±0.91	1.5±1.14
TKPREEQYNSTYR	HexNAc(4)Hex(3)	P01857	P01857 [172-184]	IGHG1	1.67±2.01	1.8±2.84	1.24±0.81	1.33±0.57
TEHPFTVEEFVLPKFEVQVTVPKIITILEEEMNVSVCGLYTYGKPVPGHVTVSICR	HexNAc(4)Hex(5)Fuc(1)NeuAc(1)	P01023	P01023 [215-270]	A2M	100±0	100±0	100±0	100±0
WVSNK	HexNAc(4)Hex(5)Fuc(2)NeuAc(1)	P01008	P01008 [221-225]	SERPINC1	48.83±17.85	46.35±18.82	43.11±16.95	52.06±12.67
IIVPLNNRENISDPTSPLR	HexNAc(4)Hex(5)NeuAc(2)	P01591	P01591 [62-80]	JCHAIN	18.53±7.75	18.36±6.13	18.2±7.21	18.26±7.28
SPYYNVSDEISFHCYDGYTLR	HexNAc(4)Hex(5)Fuc(4)	P00751	P00751 [118-138]	CFB	7.23±4.84	9.52±8.6	9.61±7.47	11.7±6.5
GHVNITR	HexNAc(4)Hex(5)NeuAc(2)	P00734	P00734 [118-124]	F2	100±0	100±0	100±0	100±0
VLNFTTK	HexNAc(4)Hex(5)NeuAc(2)	P13671	P13671 [322-328]	C6	100±0	100±0	100±0	100±0
ERSWPAVGNCSSALR	HexNAc(4)Hex(5)Fuc(3)NeuAc(1)	P02790	P02790 [179-193]	HPX	5.71±3.91	4.53±3.81	4.02±2.62	5.5±2.68
TKPREEQFNSTYR	HexNAc(3)Hex(4)	P01861	P01861 [169-181]	IGHG4	2.72±3.06	4.58±12.31	1.98±3.56	5.38±6.25
TKPREEQFNSTYR	HexNAc(4)Hex(5)Fuc(1)NeuAc(1)	P01861	P01861 [169-181]	IGHG4	6.02±6.13	19.31±22.99	24.49±17.93	14.43±15.39
YKNNSDISSTR	HexNAc(6)Hex(7)Fuc(1)NeuAc(1)	P01871	P01871 [44-54]	IGHM	13.11±10.92	9.71±8.89	9.72±5.06	9.6±4.5
LEHNHTYIQWLFPLREQGLNFYAK	HexNAc(4)Hex(5)NeuAc(1)	Q5TC84	Q5TC84 [151-174]	OGFRL1	100±0	100±0	100±0	100±0
GHGHRNGTGHGNSTHHGPEYMR	HexNAc(4)Hex(5)NeuAc(2)	P02790	P02790 [235-256]	HPX	6.98±6.57	6.93±3.4	5.23±4.69	6.2±3.59
YLGNATAIFFLPDEGK	HexNAc(3)Hex(4)	P01009	P01009 [268-283]	SERPINA1	0.65±0.6	1.29±0.84	1.38±1.22	1.43±1.13
DIENFNSTQK	HexNAc(4)Hex(5)NeuAc(1)	P43652	P43652 [28-37]	AFM	26.04±17.08	30.53±20.85	25.05±22.1	35.58±26.01
MDGASNVTCINSR	HexNAc(4)Hex(5)Fuc(3)	P08603	P08603 [1024-1036]	CFH	7.34±5.04	8.7±4.61	4.99±2.16	4.91±1.95
FGCEIENNR	HexNAc(4)Hex(5)NeuAc(2)	P25311	P25311 [121-129]	AZGP1	100±0	100±0	100±0	100±0
ICIFVNHSTAPYSVK	HexNAc(4)Hex(6)Fuc(1)NeuAc(1)	Q9GZY0	Q9GZY0 [192-206]	NXF2	1.62±0.9	1.85±3.12	1.03±0.78	1.69±0.89
RHEEGHMLNCTCFGQGR	HexNAc(4)Hex(5)Fuc(2)NeuAc(1)	P02751	P02751 [534-550]	FN1	10.09±5.02	12.59±7.43	8.69±3.68	8.32±4.22
FLNNGTCTAEGK	HexNAc(4)Hex(5)Fuc(2)	P05156	P05156 [100-111]	CFI	47.2±16.92	46.08±16.59	55.39±15.49	40.17±21.35
IADAHLDRVENTTVYYLVLDVQESDCSVLSRK	HexNAc(4)Hex(5)Fuc(4)	P04196	P04196 [53-84]	HRG	51.24±11.08	53.42±18.39	46.9±18.23	51.34±16.81
TKPREEQYNSTFR	HexNAc(3)Hex(3)Fuc(1)	P01860	P01860 [219-231]	IGHG3	63.19±17.94	34.71±26.89	28.59±25.36	40.65±23.46
TKPREEQFNSTFR	HexNAc(3)Hex(4)	P01859	P01859 [168-180]	IGHG2	0.38±0.21	0.4±0.89	0.21±0.27	0.17±0.14
GICRPWTNCSLDGK	HexNAc(5)Hex(5)Fuc(1)NeuAc(1)	Q07011	Q07011 [131-144]	TNFRSF9	46.06±10.98	39.95±15.81	42.07±15.11	42.72±15.03
FEAHFELVHYAGVVPYNISGWLEK	HexNAc(4)Hex(5)NeuAc(1)	Q9Y2K3	Q9Y2K3 [585-608]	MYH15	35.91±26.87	32.38±24.33	36.81±28.27	51.83±36.67
NGSLFAFR	HexNAc(4)Hex(5)NeuAc(2)	P04004	P04004 [169-176]	VTN	38.49±15.56	39.8±13.93	42.03±8.5	42±11.77
NGSLFAFR	HexNAc(4)Hex(5)NeuAc(1)	P04004	P04004 [169-176]	VTN	34.33±19.4	33.81±14.89	33.74±10.61	37.61±13.62
TKPREEQFNSTYR	HexNAc(3)Hex(4)Fuc(1)	P01861	P01861 [169-181]	IGHG4	2.16±1.36	1.98±2.84	1.82±0.94	2.51±1.49
GICRPWTNCSLDGK	HexNAc(5)Hex(5)Fuc(3)	Q07011	Q07011 [131-144]	TNFRSF9	24.2±12.21	28.45±14.93	24.22±14.71	26.74±14.48
EEQYNSTFR	HexNAc(4)Hex(4)Fuc(1)	P01860	P01860 [223-231]	IGHG3	32.57±10.92	33.46±9.7	44.23±13.21	37.55±16.17
ICIFVNHSTAPYSVK	HexNAc(4)Hex(5)NeuAc(2)	Q9GZY0	Q9GZY0 [192-206]	NXF2	64.89±16.5	66±18.02	69.64±11.85	70.64±14.83
TKPREEQFNSTYR	HexNAc(4)Hex(4)Fuc(1)NeuAc(1)	P01861	P01861 [169-181]	IGHG4	1.77±2.41	4.87±6.59	1.74±1.73	2.27±1.96
ITYSIVQTNCSK	HexNAc(5)Hex(6)Fuc(2)NeuAc(1)	P01042	P01042 [197-208]	KNG1	31.38±20.75	39.03±22.51	27.42±20.25	30.73±19.86
TKPREEQYNSTYR	HexNAc(5)Hex(3)Fuc(1)	P01857	P01857 [172-184]	IGHG1	8.39±5.15	6.35±9.53	3.73±4.74	10.97±8.32
EEQFNSTFR	HexNAc(4)Hex(5)Fuc(1)NeuAc(1)	P01859	P01859 [172-180]	IGHG2	5.32±7.73	5.76±5.77	6.72±7.63	14.53±9
TKPREEQFNSTYR	HexNAc(4)Hex(3)Fuc(1)	P01861	P01861 [169-181]	IGHG4	56.9±16.46	47.79±23.07	42.71±13.23	49.89±14.87
GHGHRNGTGHGNSTHHGPEYMR	HexNAc(4)Hex(5)Fuc(2)NeuAc(1)	P02790	P02790 [235-256]	HPX	6.95±6.02	6.43±4.93	6.38±3.14	6.96±4.7
ERSWPAVGNCSSALR	HexNAc(4)Hex(5)Fuc(2)NeuAc(1)	P02790	P02790 [179-193]	HPX	3.2±3.27	6.5±12.71	2.97±3.4	6.33±12.6
GHGHRNGTGHGNSTHHGPEYMR	HexNAc(4)Hex(5)NeuAc(2)	P02790	P02790 [235-256]	HPX	18.78±8.13	17.6±7.4	21.49±7.23	18.46±7.64
PREEQFNSTFR	HexNAc(5)Hex(3)Fuc(1)	P01859	P01859 [170-180]	IGHG2	9.28±4.8	7.2±6.04	7.04±3.86	8.42±3.74
PALEDLLLGSEANLTCTLTGLR	HexNAc(5)Hex(5)	P01876	P01876 [132-153]	IGHA1	100±0	100±0	100±0	100±0
TKPREEQYNSTYR	HexNAc(4)Hex(3)Fuc(1)	P01857	P01857 [172-184]	IGHG1	14.19±11.79	9.26±11.05	7.56±9.24	12.52±8.56
TKPREEQFNSTFR	HexNAc(4)Hex(4)	P01859	P01859 [168-180]	IGHG2	2.54±2.03	2.02±1.89	1.52±1.62	1.41±0.82
GHGHRNGTGHGNSTHHGPEYMR	HexNAc(4)Hex(5)Fuc(2)	P02790	P02790 [235-256]	HPX	4.59±3.18	6.42±6.41	6.59±5.94	4.21±3.64
ICIFVNHSTAPYSVK	HexNAc(4)Hex(5)NeuAc(1)	Q9GZY0	Q9GZY0 [192-206]	NXF2	32.35±16.48	30.31±15.47	28.43±11.98	26.88±15.14
AVANQTSATFLRVVGSELIQKYLGDGPK	HexNAc(5)Hex(4)NeuAc(1)	P62191	P62191 [238-265]	PSMC1	100±0	100±0	100±0	100±0
PNLSYIIGK	HexNAc(2)Hex(3)	P01024	P01024 [1616-1624]	C3	100±0	100±0	100±0	100±0
SADSRNGLNSTEGEAR	HexNAc(5)Hex(5)Fuc(1)NeuAc(1)	Q9Y597	Q9Y597 [145-160]	KCTD3	52.87±19.06	48.45±12.11	46.8±8.96	49.6±14.46
YNCTGLNFGK	HexNAc(3)Hex(3)Fuc(1)	Q9Y320	Q9Y320 [184-193]	TMX2	14.31±3.38	16.25±5.01	16.13±6.36	21.53±7.84
GHGHRNGTGHGNSTHHGPEYMR	HexNAc(4)Hex(5)NeuAc(2)	P02790	P02790 [235-256]	HPX	6.1±4.84	6.35±3.03	5.51±4.35	6.35±3.69
GICRPWTNCSLDGK	HexNAc(4)Hex(5)Fuc(1)NeuAc(1)	Q07011	Q07011 [131-144]	TNFRSF9	29.75±11.5	31.6±11.5	33.71±9.14	30.54±8.9
MLTVHNASVNLSVIGLK	HexNAc(4)Hex(5)Fuc(2)NeuAc(1)	Q5S007	Q5S007 [121-137]	LRRK2	67.53±17.47	50.26±25.12	60.23±18.8	62.12±22.01
LEEKKHYLMWGLSSDFWGEKPNLSYIIGK	HexNAc(5)Hex(3)	P01024	P01024 [1596-1624]	C3	100±0	100±0	100±0	100±0
NLLAELYQYSNFNSSKPNK	HexNAc(2)Hex(7)	F5H4B4	F5H4B4 [130-148]	FAM227A	36.91±25.83	45.86±18.31	58.99±25.6	41.72±25.91
SADSRNGLNSTEGEAR	HexNAc(4)Hex(5)Fuc(1)NeuAc(1)	Q9Y597	Q9Y597 [145-160]	KCTD3	47.13±19.06	51.55±12.11	53.2±8.96	50.4±14.46
NLLAELYQYSNFNSSKPNK	HexNAc(2)Hex(5)	F5H4B4	F5H4B4 [130-148]	FAM227A	63.09±25.83	54.14±18.31	41.01±25.6	58.28±25.91
YNCTGLNFGK	HexNAc(4)Hex(3)Fuc(1)	Q9Y320	Q9Y320 [184-193]	TMX2	64.42±8.9	61.99±11.03	57.51±11.14	57.1±13.04
YNCTGLNFGK	HexNAc(4)Hex(4)Fuc(1)	Q9Y320	Q9Y320 [184-193]	TMX2	21.26±9.9	21.76±11.22	26.36±10.91	21.37±9.69
RHEEGHMLNCTCFGQGR	HexNAc(4)Hex(5)NeuAc(2)	P02751	P02751 [534-550]	FN1	7.79±4.87	7.96±5.05	4.32±3.81	13.74±12.22
RHEEGHMLNCTCFGQGR	HexNAc(4)Hex(5)NeuAc(2)	P02751	P02751 [534-550]	FN1	9.82±7.46	9.11±7.12	5.87±3.51	6.43±3.61
QVFPGLNYCTSGAYSNASSTDSASYYPLTGDTR	HexNAc(4)Hex(5)Fuc(2)	P04114	P04114 [968-1000]	APOB	57.48±18.52	56.54±18.75	57.44±10.61	52.54±14.08
YNVSQLEEWLR	HexNAc(5)Hex(5)NeuAc(2)	Q9Y4I1	Q9Y4I1 [1721-1731]	MYO5A	100±0	100±0	100±0	100±0
VRGGSSGWSGGLAQNR	HexNAc(4)Hex(5)Fuc(2)NeuAc(1)	P07357	P07357 [423-438]	C8A	100±0	100±0	100±0	100±0
VDYIVVNGSAANTTNGTSGNLVPVTTNK	HexNAc(4)Hex(5)Fuc(2)NeuAc(1)	Q96EE4	Q96EE4 [104-131]	CCDC126	100±0	100±0	100±0	100±0
TKPREEQFNSTFR	HexNAc(4)Hex(5)Fuc(2)	P01859	P01859 [168-180]	IGHG2	0.32±0.66	0.49±1.64	0.23±0.24	0.09±0.07
TKPREEQFNSTFR	HexNAc(4)Hex(5)NeuGc(1)	P01859	P01859 [168-180]	IGHG2	0.24±0.27	0.54±0.93	0.23±0.11	0.35±0.23
VYKKLGQTHLALMNFSWAMDLDPK	HexNAc(4)Hex(5)NeuAc(1)	P30260	P30260 [746-769]	CDC27	100±0	100±0	100±0	100±0
VASVININPNTTHSTGSCRSHTALLR	HexNAc(4)Hex(5)NeuAc(1)	P13473	P13473 [248-273]	LAMP2	100±0	100±0	100±0	100±0
TKPREEQFNSTYR	HexNAc(4)Hex(5)Fuc(1)	P01861	P01861 [169-181]	IGHG4	13.05±5.63	9.24±4.91	12.71±7.21	13.4±5.97
TKPREEQFNSTYR	HexNAc(4)Hex(5)Fuc(3)	P01861	P01861 [169-181]	IGHG4	8.16±8.88	7.24±7.51	9.21±9.07	7.07±7.24
TKPREEQYNSTFR	HexNAc(4)Hex(5)Fuc(1)NeuAc(1)	P01860	P01860 [219-231]	IGHG3	19.89±15.3	51.14±32.03	63.89±29.48	36.4±25.59
TKPREEQYNSTYR	HexNAc(4)Hex(5)Fuc(1)	P01857	P01857 [172-184]	IGHG1	7.01±5.58	7.4±6.8	8.94±13.28	9.83±8.68
TVLTPATNHMGNVTFTIPANREFK	HexNAc(2)Hex(6)	P01024	P01024 [74-97]	C3	100±0	100±0	100±0	100±0
TPLTANITK	HexNAc(4)Hex(5)Fuc(1)NeuAc(2)	P01877	P01877 [200-208]	IGHA2	3.47±2.18	5.61±15.02	3.9±2.08	2.21±1.59
VYIHPFHLVIHNESTCEQLAK	HexNAc(4)Hex(5)NeuAc(2)	P01019	P01019 [36-56]	AGT	35.29±16.02	37.32±20.15	40.24±14.72	40.69±15.83
VYIHPFHLVIHNESTCEQLAK	HexNAc(4)Hex(5)NeuAc(1)	P01019	P01019 [36-56]	AGT	26.41±15.74	24.88±13.76	29.76±20.96	23.2±18.35
SPYYNVSDEISFHCYDGYTLR	HexNAc(4)Hex(5)NeuAc(2)	P00751	P00751 [118-138]	CFB	18.15±12.89	21.25±13.59	19.3±11.38	16.74±9.35
YLGNATAIFFLPDEGK	HexNAc(2)Hex(2)	P01009	P01009 [268-283]	SERPINA1	0.35±0.27	0.88±0.78	0.48±0.63	0.32±0.21
SLVLPWSFPLEWAPQNLTRWTFEK	HexNAc(5)Hex(6)Fuc(1)NeuAc(1)	Q9H496	Q9H496 [61-84]	TOR1AIP2	100±0	100±0	100±0	100±0
SLYFDTPLSQNITHHQLEK	HexNAc(2)Fuc(1)	Q86UQ4	Q86UQ4 [2796-2814]	ABCA13	100±0	100±0	100±0	100±0
VNSTYGNSSRNIVNQNVR	HexNAc(4)Hex(5)NeuAc(2)	Q7Z5Q5	Q7Z5Q5 [381-398]	POLN	100±0	100±0	100±0	100±0
VIDFNCTTSSVSSALANTK	HexNAc(4)Hex(5)NeuAc(2)	P04196	P04196 [121-139]	HRG	39.83±12.83	34.6±10.08	41.06±7.27	42.43±5.42
GHGHRNGTGHGNSTHHGPEYMR	HexNAc(4)Hex(5)Fuc(2)NeuAc(1)	P02790	P02790 [235-256]	HPX	10.29±5.2	10.58±3.47	10.16±3.48	7.95±3.66
GNVAVTVSGHTCQHWSAQTPHTHNRTPENFPCK	HexNAc(4)Hex(5)Fuc(2)NeuAc(1)	P00747	P00747 [285-317]	PLG	100±0	100±0	100±0	100±0
FNLTETSEAEIHQSFQHLLR	HexNAc(6)Hex(7)Fuc(4)	P01011	P01011 [105-124]	SERPINA3	3.14±4.93	2.34±2.05	2.38±2.39	2.41±2.71
FSGVNDTDFR	HexNAc(4)Hex(4)Fuc(1)	Q9UKY4	Q9UKY4 [579-588]	POMT2	100±0	100±0	100±0	100±0
FNLTETSEAEIHQSFQHLLR	HexNAc(5)Hex(6)Fuc(2)NeuAc(1)	P01011	P01011 [105-124]	SERPINA3	1.72±0.7	1.69±1.77	2.08±1.47	2.57±2.59
KGQLVYGQLMEPVNRENFTQTLPK	HexNAc(4)Hex(5)NeuAc(2)	Q6P995	Q6P995 [565-588]	FAM171B	80.2±19.39	74.62±25.3	77.3±22.27	28.25±22.36
KGQLVYGQLMEPVNRENFTQTLPK	HexNAc(4)Hex(5)NeuAc(1)	Q6P995	Q6P995 [565-588]	FAM171B	19.8±19.39	25.38±25.3	22.7±22.27	71.75±22.36
HWTNFVITENANDAIGILNNSASFNKMSIEYK	HexNAc(4)Hex(5)Fuc(2)NeuAc(1)	O15226	O15226 [336-367]	NKRF	61.56±16.24	58.31±20.43	53.91±22.88	48.74±22.77
HWTNFVITENANDAIGILNNSASFNKMSIEYK	HexNAc(4)Hex(6)Fuc(1)NeuAc(1)	O15226	O15226 [336-367]	NKRF	12.21±13.74	10.3±13.47	8.37±13.21	10.21±14.57
HWTNFVITENANDAIGILNNSASFNKMSIEYK	HexNAc(4)Hex(5)NeuAc(1)	O15226	O15226 [336-367]	NKRF	26.23±7.2	31.4±10.21	37.72±12.29	41.04±10.73
LAALNVTEK	HexNAc(4)Hex(4)Fuc(1)	O75691	O75691 [1504-1512]	UTP20	1.94±0.61	3.03±3.52	1.68±0.66	1.97±0.81
LAALNVTEK	HexNAc(4)Hex(5)Fuc(1)	O75691	O75691 [1504-1512]	UTP20	3.24±3.84	4.43±7.08	2.65±2.18	3.91±3.49
LAALNVTEK	HexNAc(5)Hex(5)Fuc(1)	O75691	O75691 [1504-1512]	UTP20	22.8±9.83	21.79±6.03	21.8±4.3	24.95±8.63
LAGKPTHVNVSVVMAEVDGTC	HexNAc(6)Hex(7)	P01876	P01876 [332-352]	IGHA1	0.43±0.23	0.42±0.32	0.38±0.28	1.01±1.03
LAGKPTHVNVSVVMAEVDGTC	HexNAc(4)Hex(5)Fuc(1)NeuAc(2)	P01876	P01876 [332-352]	IGHA1	1.12±0.76	1.15±0.84	1.28±0.79	0.88±0.52
LAGKPTHVNVSVVMAEVDGTC	HexNAc(5)Hex(5)Fuc(1)NeuAc(1)	P01876	P01876 [332-352]	IGHA1	0.51±0.27	0.6±0.38	0.54±0.38	0.67±0.52
IADAHLDRVENTTVYYLVLDVQESDCSVLSRK	HexNAc(4)Hex(5)Fuc(2)NeuAc(1)	P04196	P04196 [53-84]	HRG	48.76±11.08	46.58±18.39	53.1±18.23	48.66±16.81
LAALNVTEK	HexNAc(5)Hex(5)Fuc(1)NeuAc(1)	O75691	O75691 [1504-1512]	UTP20	35.53±9.33	34.14±11.71	35.55±8.02	33.82±8.38
LAALNVTEK	HexNAc(5)Hex(4)Fuc(1)NeuAc(1)	O75691	O75691 [1504-1512]	UTP20	2.73±1.54	4.65±4.57	1.8±1.02	2.35±1.01
LAALNVTEK	HexNAc(4)Hex(5)Fuc(1)NeuAc(1)	O75691	O75691 [1504-1512]	UTP20	33.75±8.75	31.96±7.91	36.52±6.79	33.01±7.89
KLSSWVLLMKYLGNATAIFFLPDEGK	HexNAc(2)Hex(10)	P01009	P01009 [258-283]	SERPINA1	100±0	100±0	100±0	100±0
HGIQYFNNNTQHSSLFMLNEVK	HexNAc(4)Hex(5)NeuAc(2)	P01042	P01042 [162-183]	KNG1	24.99±12.81	19.17±11.13	25.76±8.53	18.53±9.65
HLLSDQTDPFNR	HexNAc(4)Hex(3)Fuc(1)	Q14139	Q14139 [1022-1033]	UBE4A	18.37±8.55	18.19±4.67	16.11±6.18	19.29±9.26
HLLSDQTDPFNR	HexNAc(4)Hex(4)Fuc(1)	Q14139	Q14139 [1022-1033]	UBE4A	27.47±6.63	25.19±9.1	24.17±7.88	26.45±6.74
HMPPPNMTTNER	HexNAc(4)Hex(5)NeuAc(2)	P11308	P11308 [119-130]	ERG	100±0	100±0	100±0	100±0
HLLSDQTDPFNR	HexNAc(5)Hex(3)Fuc(1)	Q14139	Q14139 [1022-1033]	UBE4A	6.71±4.03	9.68±5.88	8.76±7.95	7.43±6.06
HLQIESSNNSR	HexNAc(5)Hex(5)Fuc(1)NeuAc(1)	Q86YA3	Q86YA3 [484-494]	ZGRF1	43.95±15.76	48.89±18.9	40.66±18.08	33.43±13.29
HLQIESSNNSR	HexNAc(4)Hex(5)Fuc(1)NeuAc(1)	Q86YA3	Q86YA3 [484-494]	ZGRF1	56.05±15.76	51.11±18.9	59.34±18.08	66.57±13.29
HLLSDQTDPFNR	HexNAc(4)Hex(5)Fuc(1)NeuAc(1)	Q14139	Q14139 [1022-1033]	UBE4A	8.98±6.07	10.94±8.03	9.82±6.26	8.16±5.5
HLLSDQTDPFNR	HexNAc(5)Hex(4)Fuc(1)	Q14139	Q14139 [1022-1033]	UBE4A	12.41±6.35	13.21±6.42	14.19±9.64	11.54±6.1
HLLSDQTDPFNR	HexNAc(4)Hex(5)Fuc(1)	Q14139	Q14139 [1022-1033]	UBE4A	26.05±7.88	22.79±8.94	26.96±11.64	27.13±9.64
CGLVPVLAENYNK	HexNAc(4)Hex(5)Fuc(2)	P02787	P02787 [421-433]	TF	23.61±21.84	24.13±21.62	21.54±20.76	27.77±28.17
DFVNASSKYEITTIHNLFR	HexNAc(4)Hex(5)NeuAc(2)	P05546	P05546 [185-203]	SERPIND1	42.66±15.86	38.82±18.17	32.41±16.65	39.58±15.44
DFVNASSKYEITTIHNLFR	HexNAc(4)Hex(5)Fuc(2)NeuAc(1)	P05546	P05546 [185-203]	SERPIND1	57.34±15.86	61.18±18.17	67.59±16.65	60.42±15.44
AEAENTSEVSTVLKLDNTVVGQTSWK	HexNAc(4)Hex(5)Fuc(2)NeuAc(1)	Q16512	Q16512 [383-408]	PKN1	40.19±11.08	36.87±12.42	26.76±11.48	46.3±22.41
AEAENTSEVSTVLKLDNTVVGQTSWK	HexNAc(4)Hex(5)NeuAc(2)	Q16512	Q16512 [383-408]	PKN1	37.24±13.04	37.98±11.41	28.55±13.61	34.29±16.83
AEAENTSEVSTVLKLDNTVVGQTSWK	HexNAc(4)Hex(5)NeuAc(1)	Q16512	Q16512 [383-408]	PKN1	22.57±22.08	25.15±22.58	44.69±21.98	19.41±19.24
ACNSAGCGNETAQFATLDYDGSTIPPIK	HexNAc(4)Hex(5)Fuc(1)NeuAc(1)	Q8TD84	Q8TD84 [1553-1580]	DSCAML1	100±0	100±0	100±0	100±0
ADGTVNQIEGEATPVNLTEPAKLEVK	HexNAc(4)Hex(5)Fuc(3)	P05090	P05090 [83-108]	APOD	100±0	100±0	100±0	100±0
ALPQPQNVTSLLGCTH	HexNAc(3)Hex(3)Fuc(2)	P02790	P02790 [447-462]	HPX	4.48±1.02	6.85±5.15	5.9±1.27	5.68±2.42
ELHHLQEQNVSNAFLDKGEFYIGSK	HexNAc(4)Hex(5)NeuAc(2)	P00450	P00450 [754-778]	CP	22.14±11.67	21.08±12.43	27.75±9.84	25.2±11.59
EHEGAIYPDNTTDFQRADDK	HexNAc(4)Hex(5)NeuAc(2)	P00450	P00450 [129-148]	CP	33.71±7.7	35.19±6.64	34.43±10.25	34.33±6.78
ELHHLQEQNVSNAFLDKGEFYIGSK	HexNAc(5)Hex(6)NeuAc(3)	P00450	P00450 [754-778]	CP	2.97±2	4.03±3.81	3.68±2.91	4.64±3.8
ELPGVCNETMMALWEECKPCLK	HexNAc(4)Hex(5)NeuAc(2)	P10909	P10909 [97-118]	CLU	51.65±10.74	48.76±10.55	44.91±14.62	41.25±14.2
ELNLTEHFGK	HexNAc(2)Hex(1)Fuc(1)	O75691	O75691 [57-66]	UTP20	100±0	100±0	100±0	100±0
FEAHFELVHYAGVVPYNISGWLEK	HexNAc(4)Hex(5)Fuc(2)	Q9Y2K3	Q9Y2K3 [585-608]	MYH15	64.09±26.87	67.62±24.33	63.19±28.27	48.17±36.67
EYESYSDFERNVTEK	HexNAc(4)Hex(5)NeuAc(2)	P07358	P07358 [233-247]	C8B	42.17±11.68	43.09±15.76	38.61±10.97	34.4±14.65
FEITLSNKTK	HexNAc(4)Hex(5)NeuAc(2)	P20936	P20936 [654-663]	RASA1	100±0	100±0	100±0	100±0
EHEGAIYPDNTTDFQR	HexNAc(4)Hex(5)Fuc(1)NeuAc(2)	P00450	P00450 [129-144]	CP	7.97±3.82	10.29±6.6	5.03±2.4	5.88±3.18
EEQYNSTYRVVSVLTVLHQDWLNGK	HexNAc(2)Hex(7)	P01857	P01857 [176-200]	IGHG1	100±0	100±0	100±0	100±0
EEQYNSTFR	HexNAc(4)Hex(3)Fuc(1)	P01860	P01860 [223-231]	IGHG3	60.55±10.69	57.78±9.49	49.05±12.94	53.95±13.75
EGDHEFLEVPEAQEDVEATFPVHQPGNYSCSYR	HexNAc(4)Hex(5)NeuAc(2)	P04217	P04217 [153-185]	A1BG	21.31±10.2	23.06±8.95	23.1±8.66	9.22±9.55
LAGKPTHVNVSVVMAEVDGTCY	HexNAc(2)Hex(3)	P01876	P01876 [332-353]	IGHA1	6.18±9.26	8.6±12.4	6.75±9.41	21.3±18.3
MVSHHNLTTGATLINEQWLLTTAK	HexNAc(7)Hex(7)	P00738	P00738 [179-202]	HP	2.19±4.99	0.67±1.21	0.29±0.26	0.15±0.23
MVSHHNLTTGATLINEQWLLTTAK	HexNAc(4)Hex(6)Fuc(1)NeuAc(1)	P00738	P00738 [179-202]	HP	2.9±1.39	3.02±1.06	2.91±0.91	2.82±0.88
NANASLVYSFLYKTIEVFCEYFK	HexNAc(4)Hex(5)Fuc(2)NeuAc(1)	Q9Y6Q5	Q9Y6Q5 [74-96]	AP1M2	100±0	100±0	100±0	100±0
QDQCIYNTTYLNVQR	HexNAc(5)Hex(5)Fuc(1)NeuAc(2)	P02763	P02763 [87-101]	ORM1	59.84±20	47.16±18.64	51.01±22.79	52.54±19.77
QLNITIEK	HexNAc(4)Hex(5)Fuc(1)NeuAc(2)	Q08379	Q08379 [179-186]	GOLGA2	7.07±4.16	8.78±17.37	7.75±4.9	4.99±3.27
QNGEAVKTHTNISESHPNATFSAVGEASICEDDWNSGER	HexNAc(2)Hex(8)	P01871	P01871 [262-300]	IGHM	100±0	100±0	100±0	100±0
QQQHLFGSNVTDCSGNFCLFR	HexNAc(4)Hex(5)NeuAc(2)	P02787	P02787 [622-642]	TF	28.32±16.04	33.61±11.67	33.29±13.04	28.83±13.18
QLNITIEK	HexNAc(4)Hex(5)Fuc(1)NeuAc(1)	Q08379	Q08379 [179-186]	GOLGA2	55.3±11.82	53.88±13.46	57.54±7.47	54.16±11.54
QDQCIYNTTYLNVQR	HexNAc(6)Hex(7)Fuc(4)	P02763	P02763 [87-101]	ORM1	40.16±20	52.84±18.64	48.99±22.79	47.46±19.77
QLNITIEK	HexNAc(5)Hex(5)Fuc(1)	Q08379	Q08379 [179-186]	GOLGA2	37.63±15.19	37.33±11.65	34.7±7.19	40.85±12.75
PEDPLSVLESLNR	HexNAc(4)Hex(5)Fuc(1)NeuAc(2)	Q9H0K4	Q9H0K4 [233-245]	RSPH6A	83.15±19.22	76.05±22.46	74.43±14.75	77.85±17.59
PEDPLSVLESLNR	HexNAc(4)Hex(5)NeuAc(1)	Q9H0K4	Q9H0K4 [233-245]	RSPH6A	16.85±19.22	23.95±22.46	25.57±14.75	22.15±17.59
IIVPLNNRENISDPTSPLR	HexNAc(4)Hex(5)Fuc(1)NeuAc(2)	P01591	P01591 [62-80]	JCHAIN	7.98±4.01	8.01±4.21	7.1±4.42	3.74±2.32
LAGKPTHVNVSVVMAEVDGTCY	HexNAc(6)Hex(3)Fuc(1)NeuAc(2)	P01876	P01876 [332-353]	IGHA1	6.35±3.8	7.45±6.89	8.97±8.72	5.99±10.45
ICIFVNHSTAPYSVK	HexNAc(4)Hex(6)Fuc(3)	Q9GZY0	Q9GZY0 [192-206]	NXF2	1.14±0.83	1.84±2.22	0.9±0.54	0.79±0.58
ICDLLVANNHFAHFFAPQNLTNMNK	HexNAc(4)Hex(5)Fuc(4)	P19827	P19827 [267-291]	ITIH1	1.81±0.75	2.01±1.54	1.79±0.97	1.44±0.86
LGMHVIIAGNNDSK	HexNAc(4)Hex(5)Fuc(1)NeuAc(2)	Q8N5I4	Q8N5I4 [66-79]	DHRSX	71.04±22.36	68.04±19.67	76.79±13.8	72.31±18.76
LGMHVIIAGNNDSK	HexNAc(4)Hex(5)Fuc(1)NeuAc(1)	Q8N5I4	Q8N5I4 [66-79]	DHRSX	28.96±22.36	31.96±19.67	23.21±13.8	27.69±18.76
LGNWSAMPSCK	HexNAc(4)Hex(5)Fuc(2)	P02749	P02749 [251-261]	APOH	6.02±3.71	19.26±7.66	3.41±1.43	8.45±6.47
LGNWSAMPSCK	HexNAc(4)Hex(5)NeuAc(1)	P02749	P02749 [251-261]	APOH	15.79±7.71	15.15±7.51	16.83±6.57	16.97±11.83
MLTVHNASVNLSVIGLK	HexNAc(4)Hex(5)NeuAc(1)	Q5S007	Q5S007 [121-137]	LRRK2	32.47±17.47	49.74±25.12	39.77±18.8	37.88±22.01
MNFTPTHTPVCR	HexNAc(6)Hex(5)Fuc(1)NeuAc(1)	Q9BR77	Q9BR77 [1-12]	CCDC77	51.59±12.97	50.32±15.61	50.12±13.84	48.15±14.65
MNFTPTHTPVCR	HexNAc(5)Hex(5)Fuc(1)NeuAc(1)	Q9BR77	Q9BR77 [1-12]	CCDC77	48.41±12.97	49.68±15.61	49.88±13.84	51.85±14.65
LSDLSINSTECLHVHCR	HexNAc(4)Hex(5)NeuAc(2)	P05156	P05156 [171-187]	CFI	43.95±11.47	49.96±14.01	46.65±5.97	44.33±8.39
ISNNFTGLEWDLNVR	HexNAc(5)Hex(6)NeuAc(3)	Q9H497	Q9H497 [119-133]	TOR3A	100±0	100±0	100±0	100±0
